# Supplementary material for: The phosphatidylinositol-transfer protein Nir3 promotes PI(4,5)P2 replenishment in response to TCR signaling during T cell development and survival
Source: Nat Immunol. 2022 Dec 29;24(1):136–47. doi: 10.1038/s41590-022-01372-2 (PMC9810531; doi:10.1038/s41590-022-01372-2)
Supplement: Supplementary file 4 — Supplementary Tables 1 and 2. [file 41590_2022_1372_MOESM4_ESM.xlsx]

## Sheet: Supplementary Table 1
Variant and risk allele	P-value (All P value are two-sided)	P-value annotation	RAF	OR	Beta	CI	Mapped gene	Reported trait	Trait(s)	Background trait(s)	Study accession	Location
rs1727326-<b>C</b>	2 x 10-9		0.15	'-	0.19 years decrease	[0.13-0.25]	PITPNM2	Menopause (age at onset)	age at menopause	'-	GCST005312	12:123115539
rs1727302-<b>A</b>	7 x 10-16		0.7295	'-	77.256454 z score increase	'-	PITPNM2	Alzheimer's disease or educational attainment (pleiotropy)	Alzheimer disease, educational attainment	'-	GCST90095190	12:123148383
rs61955225-<b>C</b>	2 x 10-9		NR	'-	0.0516 unit increase	[0.035-0.068]	PITPNM2	Apolipoprotein A1 levels	apolipoprotein A 1 measurement	'-	GCST90019495	12:123091337
rs186407219-<b>A</b>	1 x 10-9		0.998	'-	0.1266 unit increase	[0.086-0.167]	PITPNM2	Appendicular lean mass	appendicular lean mass	'-	GCST90000025	12:123025508
rs7132277-<b>C</b>	3 x 10-11		0.81	'-	'-	'-	PITPNM2	Asthma	asthma	'-	GCST010043	12:123108835
rs17884869-<b>A</b>	2 x 10-11		NR	'-	0.0542 unit increase	[0.038-0.07]	PITPNM2	Serum phosphate levels	blood phosphate measurement	'-	GCST90019516	12:123034565
rs2510885-<b>C</b>	9 x 10-6	(CDK2AP1, 9450_18_3)	0.752344	'-	0.12424945 unit decrease	[0.07-0.179]	PITPNM2	Blood protein levels	blood protein measurement	'-	GCST006585	12:123130266
rs1727294-<b>A</b>	8 x 10-14	(EA)	0.2147	'-	0.0323 unit increase	[0.024-0.041]	PITPNM2	Hip circumference adjusted for BMI	BMI-adjusted hip circumference	'-	GCST004067	12:123131967
rs7964876-<b>T</b>	2 x 10-8		NR	'-	0.0324243 unit increase	[0.021-0.044]	PITPNM2	Hip circumference adjusted for BMI	BMI-adjusted hip circumference	'-	GCST012227	12:123074158
rs61955214-<b>T</b>	7 x 10-9		NR	'-	0.0191971 unit increase	[0.013-0.026]	PITPNM2	Hip circumference adjusted for BMI	BMI-adjusted hip circumference	'-	GCST012227	12:122997877
rs1727326-<b>C</b>	8 x 10-11		NR	'-	0.0266734 unit increase	[0.019-0.035]	PITPNM2	Hip circumference adjusted for BMI	BMI-adjusted hip circumference	'-	GCST90020028	12:123115539
rs61955214-<b>T</b>	2 x 10-13		NR	'-	0.0224127 unit increase	[0.016-0.028]	PITPNM2	Hip circumference adjusted for BMI	BMI-adjusted hip circumference	'-	GCST90020028	12:122997877
rs117389598-<b>T</b>	2 x 10-9		NR	'-	0.0399702 unit increase	[0.027-0.053]	PITPNM2	Hip circumference adjusted for BMI	BMI-adjusted hip circumference	'-	GCST90020028	12:123146292
rs1727294-<b>A</b>	6 x 10-14	(EA, women)	0.2147	'-	0.0414 unit increase	[0.031-0.052]	PITPNM2	Hip circumference adjusted for BMI	BMI-adjusted hip circumference	'-	GCST004067	12:123131967
rs1727302-<b>G</b>	2 x 10-8		NR	'-	0.018951 unit increase	[0.012-0.026]	PITPNM2	Hip index	BMI-adjusted hip circumference	'-	GCST90020026	12:123148383
rs940904-<b>G</b>	2 x 10-9		NR	'-	0.0201275 unit increase	[0.014-0.027]	PITPNM2	Hip index	BMI-adjusted hip circumference	'-	GCST90020026	12:123007025
rs73230058-<b>T</b>	4 x 10-18		NR	'-	0.0378321 unit increase	[0.029-0.046]	PITPNM2	A body shape index	BMI-adjusted waist circumference	'-	GCST90020024	12:123109352
rs940904-<b>G</b>	3 x 10-12		NR	'-	0.0225682 unit decrease	[0.016-0.029]	PITPNM2	A body shape index	BMI-adjusted waist circumference	'-	GCST90020024	12:123007025
rs11061615-<b>?</b>	2 x 10-8		NR	'-	'-	'-	PITPNM2	Waist circumference adjusted for body mass index	BMI-adjusted waist circumference	'-	GCST009867	12:123116317
rs73230058-<b>T</b>	1 x 10-13		NR	'-	0.032166 unit increase	[0.024-0.041]	PITPNM2	Waist circumference adjusted for body mass index	BMI-adjusted waist circumference	'-	GCST90020029	12:123109352
rs71456786-<b>T</b>	2 x 10-8		NR	'-	0.0510286 unit decrease	[0.033-0.069]	PITPNM2	Waist-hip index	BMI-adjusted waist-hip ratio	'-	GCST90020027	12:123139462
rs73230058-<b>T</b>	6 x 10-26		NR	'-	0.0453392 unit increase	[0.037-0.054]	PITPNM2	Waist-hip index	BMI-adjusted waist-hip ratio	'-	GCST90020027	12:123109352
rs940904-<b>G</b>	3 x 10-21		NR	'-	0.0303993 unit decrease	[0.024-0.037]	PITPNM2	Waist-hip index	BMI-adjusted waist-hip ratio	'-	GCST90020027	12:123007025
rs71456786-<b>T</b>	9 x 10-9		NR	'-	0.0517533 unit decrease	[0.034-0.069]	PITPNM2	Waist-to-hip ratio adjusted for BMI	BMI-adjusted waist-hip ratio	'-	GCST90020025	12:123139462
rs73230058-<b>T</b>	2 x 10-26		NR	'-	0.0459103 unit increase	[0.037-0.054]	PITPNM2	Waist-to-hip ratio adjusted for BMI	BMI-adjusted waist-hip ratio	'-	GCST90020025	12:123109352
rs940904-<b>G</b>	1 x 10-22		NR	'-	0.0313899 unit decrease	[0.025-0.038]	PITPNM2	Waist-to-hip ratio adjusted for BMI	BMI-adjusted waist-hip ratio	'-	GCST90020025	12:123007025
rs12820906-<b>G</b>	3 x 10-8	(females)	0.2435	'-	0.01397 unit decrease	NR	PITPNM2	Body fat distribution (leg fat ratio)	body fat distribution	'-	GCST007295	12:123008576
rs12820906-<b>G</b>	1 x 10-7		0.2435	'-	0.01108 unit decrease	NR	PITPNM2	Body fat distribution (leg fat ratio)	body fat distribution	'-	GCST007295	12:123008576
rs12820906-<b>G</b>	2 x 10-9	(females)	0.2435	'-	0.01657 unit increase	NR	PITPNM2	Body fat distribution (trunk fat ratio)	body fat distribution	'-	GCST007294	12:123008576
rs12820906-<b>G</b>	5 x 10-6		0.2435	'-	0.009131 unit increase	NR	PITPNM2	Body fat distribution (trunk fat ratio)	body fat distribution	'-	GCST007294	12:123008576
rs3897102-<b>?</b>	2 x 10-9		NR	'-	'-	'-	PITPNM2	Body mass index	body mass index	'-	GCST007039	12:123007565
rs17884869-<b>A</b>	2 x 10-43		NR	'-	0.1118 unit decrease	[0.096-0.128]	PITPNM2	Calcium levels	calcium measurement	'-	GCST90019500	12:123034565
rs17884869-<b>A</b>	1 x 10-44		NR	'-	0.1113 unit decrease	[0.096-0.127]	PITPNM2	Calcium levels	calcium measurement	'-	GCST90018951	12:123034565
rs17884869-<b>A</b>	8 x 10-39		0.02463	'-	0.009579 unit decrease	[0.0081-0.011]	PITPNM2	Calcium levels	calcium measurement	'-	GCST012398	12:123034565
rs1716183-<b>?</b>	4 x 10-11		NR	1.067	'-	[1.05-1.09]	PITPNM2	Asthma (childhood onset)	childhood onset asthma	'-	GCST007800	12:123150549
rs937564-<b>T</b>	9 x 10-15		0.22	'-	7.76 z score increase	'-	PITPNM2	Vertex-wise cortical surface area	cortical surface area measurement	'-	GCST90095130	12:122992764
rs6488864-<b>G</b>	3 x 10-12		0.2028	'-	'-	'-	PITPNM2	Cortical thickness	cortical thickness	'-	GCST90091061	12:123133815
rs6488864-<b>G</b>	7 x 10-16		0.22	'-	8.07 z score increase	'-	PITPNM2	Vertex-wise cortical thickness	cortical thickness	'-	GCST90095131	12:123133815
rs1260294-<b>?</b>	6 x 10-10		NR	'-	'-	'-	PITPNM2	Eczema	Eczema	'-	GCST007075	12:123075742
rs1260294-<b>T</b>	2 x 10-8		0.8004	1.04308	'-	[1.03-1.06]	PITPNM2	Hay fever and/or eczema	Eczema, allergic rhinitis	'-	GCST009717	12:123075742
rs12828755-<b>T</b>	1 x 10-11		0.199269	'-	0.018705126 unit decrease	[0.013-0.024]	PITPNM2	Eosinophil percentage of white cells	eosinophil percentage of leukocytes	'-	GCST90002382	12:122986039
rs4148863-<b>G</b>	8 x 10-9		0.2843	'-	0.012663034 unit decrease	[0.0084-0.017]	PITPNM2	Household income (MTAG)	household income	'-	GCST009524	12:123084828
rs1727307-<b>A</b>	3 x 10-9		NR	'-	5.926 z-score increase	'-	PITPNM2	Intelligence	intelligence	'-	GCST006250	12:123091195
rs1106241-<b>T</b>	1 x 10-13		NR	'-	0.025936903 unit increase	[0.019-0.033]	PITPNM2	Intelligence (MTAG)	intelligence	'-	GCST005316	12:123142469
rs1727307-<b>A</b>	5 x 10-13		NR	'-	0.02324638 unit increase	[0.017-0.03]	PITPNM2	Intelligence (MTAG)	intelligence	'-	GCST005316	12:123091195
rs61955214-<b>?</b>	4 x 10-10		NR	'-	0.4705 unit increase	[0.33-0.62]	PITPNM2	Macular thickness	macula measurement	'-	GCST006976	12:122997877
rs12820906-<b>G</b>	7 x 10-11		0.2452	'-	0.02736923 unit increase	[0.019-0.036]	PITPNM2	Mean platelet volume	mean platelet volume	'-	GCST004599	12:123008576
rs7975763-<b>T</b>	3 x 10-13		NR	1.0853	'-	NR	PITPNM2	Multiple sclerosis	multiple sclerosis	'-	GCST009597	12:123119506
rs7132277-<b>A</b>	2 x 10-13		0.19	1.12	'-	'-	PITPNM2	Multiple sclerosis	multiple sclerosis	'-	GCST005531	12:123108835
rs1727307-<b>?</b>	3 x 10-6		NR	'-	'-	'-	PITPNM2	Platelet count	platelet count	'-	GCST001061	12:123091195
rs61955214-<b>C</b>	4 x 10-14		0.685003	'-	0.018360026 unit increase	[0.014-0.023]	PITPNM2	High light scatter reticulocyte count	reticulocyte count	'-	GCST90002385	12:122997877
rs61955214-<b>C</b>	1 x 10-15		0.68497	'-	0.019642795 unit increase	[0.015-0.024]	PITPNM2	Reticulocyte count	reticulocyte count	'-	GCST90002405	12:122997877
rs61955214-<b>C</b>	4 x 10-12		0.684996	'-	0.016871938 unit increase	[0.012-0.022]	PITPNM2	High light scatter reticulocyte percentage of red cells	reticulocyte measurement	'-	GCST90002386	12:122997877
rs61955214-<b>C</b>	2 x 10-11		0.684963	'-	0.016534854 unit increase	[0.012-0.021]	PITPNM2	Reticulocyte fraction of red cells	reticulocyte measurement	'-	GCST90002406	12:122997877
rs1984658-<b>?</b>	9 x 10-14		NR	1.11111	'-	'-	PITPNM2	Schizophrenia	schizophrenia	'-	GCST009336	12:122998879
rs7299943-<b>?</b>	2 x 10-8		NR	'-	'-	'-	PITPNM2	Schizophrenia	schizophrenia	'-	GCST008459	12:123108938
rs1619561-<b>C</b>	2 x 10-6		0.7659	1.15119	'-	'-	PITPNM2	Tourette syndrome	Tourette syndrome	'-	GCST007277	12:123135721
rs1727302-<b>?</b>	3 x 10-16		NR	'-	0.0301 unit decrease	NR	PITPNM2	Schizophrenia vs Tourette's syndrome and other tic disorders (ordinary least squares (OLS))	Tourette syndrome, schizophrenia	'-	GCST90016624	12:123148383
rs12820906-<b>G</b>	2 x 10-15		0.2436	'-	0.0433 unit decrease	[0.033-0.054]	PITPNM2	Type 2 diabetes	type 2 diabetes mellitus	'-	GCST010555	12:123008576
rs940904-<b>G</b>	2 x 10-9		0.256627	'-	0.0499 unit decrease	[0.034-0.066]	PITPNM2	Type 2 diabetes	type 2 diabetes mellitus	'-	GCST006867	12:123007025
rs1716183-<b>C</b>	4 x 10-8		0.822603	'-	0.0290176 unit decrease	[0.019-0.039]	PITPNM2	Cholesterol to total lipids ratio in very large VLDL	very low density lipoprotein cholesterol measurement, lipid or lipoprotein measurement	'-	GCST90093017	12:123150549
rs1716183-<b>C</b>	2 x 10-8		0.822603	'-	0.0297747 unit decrease	[0.019-0.04]	PITPNM2	Cholesteryl esters to total lipids ratio in very large VLDL	very low density lipoprotein cholesterol measurement, lipid or lipoprotein measurement	'-	GCST90093019	12:123150549

## Sheet: Supplementary Table 2
Antibodies	Clone	Vender	Catalog number	Working dilution	Validation
Nir2 Polyclonal antibody	Rabbit polyclonal	Proteintech	26983-1-AP	1:1000	HepG2 cells were subjected to SDS PAGE followed by western blot with 26983-1-AP
PITPNM2 / NIR3 Antibody (aa162-435)	Rabbit polyclonal	Lifespan Bio	LS-C178853	1:1000	Validated using the Nir3 deficient mouse thymocytes by western blot
Biotinylated Anti-PtdIns(4,5)P2 IgM	2C11	Echelon-inc	z-b045	1:100	Have been validated for ELISA, Lipid-protein overlay, IF/ICC and Flow Cytometry by the vendor as well as other research groups
AffiniPure Goat Anti-Armenian Hamster IgG (H+L)		Jackson ImmunoResearch Lab	127-005-099	1:100	Based on immunoelectrophoresis and/or ELISA, the antibody reacts with whole molecule Armenian hamster IgG. It also reacts with the light chains of other Armenian hamster immunoglobulins. No antibody was detected against non-immunoglobulin serum proteins. The antibody has been tested by ELISA and/or solid-phase adsorbed to ensure minimal cross-reaction with bovine serum proteins, but it may cross-…
BD Pharmingen™ PE Rat anti-Mouse Foxp3	MF23	BD Biosciences	560408	1:100	https://www.bdbiosciences.com/en-us/products/reagents/flow-cytometry-reagents/research-reagents/quality-and-reproducibility
Armenian Hamster anti-mouse CD3ε Antibody	2c11	Weiss lab		1:100	Routinely tested in multiple studies.
BD Pharmingen™ APC Rat Anti-Mouse CD5	53-7.3	BD Biosciences	550035	1:100	https://www.bdbiosciences.com/en-us/products/reagents/flow-cytometry-reagents/research-reagents/quality-and-reproducibility
BD Horizon™ BUV395 Rat Anti-Mouse CD4	RM4-4	BD Biosciences	563790	1:100	https://www.bdbiosciences.com/en-us/products/reagents/flow-cytometry-reagents/research-reagents/quality-and-reproducibility
BD Pharmingen™ FITC Rat Anti-Mouse CD8a	53 6.7	BD Biosciences	553030	1:100	https://www.bdbiosciences.com/en-us/products/reagents/flow-cytometry-reagents/research-reagents/quality-and-reproducibility
BD Horizon™ BUV737 Rat Anti-Mouse CD8a	53 6.7	BD Biosciences	612759	1:100	https://www.bdbiosciences.com/en-us/products/reagents/flow-cytometry-reagents/research-reagents/quality-and-reproducibility
APC-CD1d-PBS-57 tetramer		NIH tetramer core		1:100	Tetramer staining was validated with using unloaded APC-CD1d tetramers as negative controls
BD Horizon™ PE-CF594 Mouse Anti-PLZF	R17-809	BD Biosciences	565738	1:100	https://www.bdbiosciences.com/en-us/products/reagents/flow-cytometry-reagents/research-reagents/quality-and-reproducibility
BD Pharmingen™ PE Mouse anti-Mouse RORγt	Q31-378	BD Biosciences	562607	1:100	https://www.bdbiosciences.com/en-us/products/reagents/flow-cytometry-reagents/research-reagents/quality-and-reproducibility
BV605-Armenian monoclonal antimouse CD69	H1.2F3	BD Biosciences	563290	1:100	https://www.bdbiosciences.com/en-us/products/reagents/flow-cytometry-reagents/research-reagents/quality-and-reproducibility
PE-Cy7-rat monoclonal antimouse CD24	M1/69	BD Biosciences	560536	1:100	https://www.bdbiosciences.com/en-us/products/reagents/flow-cytometry-reagents/research-reagents/quality-and-reproducibility
rabbit monoclonal antimouse/human phopspho-p44/42 MAPK (Erk1/2) (Thr202/Tyr204)	197G2	Cell Signaling Technology	4376	1:100	https://www.cellsignal.com/about-us/cst-antibody-validation-principles
BD Horizon™ BV421 Mouse Anti-Mouse CD45.1	A20	BD Biosciences	563983	1:100	https://www.bdbiosciences.com/en-us/products/reagents/flow-cytometry-reagents/research-reagents/quality-and-reproducibility
BD Pharmingen™ PE-Cy™7 Mouse Anti-Mouse CD45.2	104	BD Biosciences	560696	1:100	https://www.bdbiosciences.com/en-us/products/reagents/flow-cytometry-reagents/research-reagents/quality-and-reproducibility
BV711-anti-mouse TCR β chain Antibody	H57-597	BD Biosciences	563135	1:100	https://www.bdbiosciences.com/en-us/products/reagents/flow-cytometry-reagents/research-reagents/quality-and-reproducibility
BV421-anti-mouse TCR β chain Antibody	H57-597	BD Biosciences	562839	1:100	https://www.bdbiosciences.com/en-us/products/reagents/flow-cytometry-reagents/research-reagents/quality-and-reproducibility
BD Horizon™ BUV737 Rat Anti-Mouse CD5	53-7.3	BD Biosciences	612809	1:100	https://www.bdbiosciences.com/en-us/products/reagents/flow-cytometry-reagents/research-reagents/quality-and-reproducibility
PE-anti-mouse/rat/human CD27 Antibody	LG.3A10	BD Biosciences	558754	1:100	https://www.bdbiosciences.com/en-us/products/reagents/flow-cytometry-reagents/research-reagents/quality-and-reproducibility
BV605-anti-mouse CD25 Antibody	PC61	BD Biosciences	563061	1:100	https://www.bdbiosciences.com/en-us/products/reagents/flow-cytometry-reagents/research-reagents/quality-and-reproducibility
PE-Cy™7 Rat Anti-Mouse CD44	IM7	BD Biosciences	560569	1:100	https://www.bdbiosciences.com/en-us/products/reagents/flow-cytometry-reagents/research-reagents/quality-and-reproducibility
BV605-anti-mouse CD62L Antibody	MEL-14	BD Biosciences	563252	1:100	https://www.bdbiosciences.com/en-us/products/reagents/flow-cytometry-reagents/research-reagents/quality-and-reproducibility
BD Horizon™ BV786 Streptavidin		BD Biosciences	563858	1:100	https://www.bdbiosciences.com/en-us/products/reagents/flow-cytometry-reagents/research-reagents/quality-and-reproducibility
BD Horizon™ PE-CF594 Rat Anti-Mouse CD122	TM-β1	BD Biosciences	564763	1:100	https://www.bdbiosciences.com/en-us/products/reagents/flow-cytometry-reagents/research-reagents/quality-and-reproducibility
Nur77 Monoclonal Antibody (12.14), PE, eBioscience™	12.14	ThermoFisher Scientific	12-5965-82	1:100	https://www.thermofisher.com/us/en/home/life-science/antibodies/invitrogen-antibody-validation.html
BD Horizon™ PE-CF594 Mouse Anti-Ki-67	B56	BD Biosciences	567120	1:100	https://www.bdbiosciences.com/en-us/products/reagents/flow-cytometry-reagents/research-reagents/quality-and-reproducibility
Misc Reagents		Vender
CellTrace Violet Cell Proliferation Kit		ThermoFisher Scientific	C34557	1:1000
CellTrace Far Red Cell Proliferation Kit		ThermoFisher Scientific	C34564	1:1000
LIVE/DEAD™ Fixable Near-IR Dead Cell Stain Kit		ThermoFisher Scientific	L34976	1:100
ICAM-1 Protein, Mouse, Recombinant (His)		SinoBiological	50440-M08H	5ug/ml
