# Supplementary material for: The phosphatidylinositol-transfer protein Nir3 promotes PI(4,5)P2 replenishment in response to TCR signaling during T cell development and survival
Source: Nat Immunol. 2022 Dec 29;24(1):136–47. doi: 10.1038/s41590-022-01372-2 (PMC9810531; doi:10.1038/s41590-022-01372-2)
Supplement: Source Data Fig. 1 — Statistical Source Data. [file 41590_2022_1372_MOESM5_ESM.xlsx]

## Sheet: a
Name	Nir2	Nir3
adipose tissue	6.5	3.4
adrenal gland	14.3	5.9
amygdala	20.1	3.3
appendix	19.6	3.2
basal ganglia	17.6	7.9
bone marrow	20.4	3.5
breast	3.5	3.1
cerebellum	23.2	9.3
cerebral cortex	30.7	8
cervix, uterine	6	3.9
colon	12.1	3.5
corpus callosum	6.4	2.4
ductus deferens	11	3.2
duodenum	16	3.5
endometrium 1	7	3.6
epididymis	7.2	5.2
esophagus	10	3.7
fallopian tube	20.5	2.5
gallbladder	8	2.2
heart muscle	10.6	4.6
hippocampal formation	16.6	2.8
hypothalamus	21.6	2.2
kidney	14.7	3.7
liver	7.3	4.3
lung	8.6	5.1
lymph node	21.9	6.1
midbrain	17.8	2.4
olfactory region	14.2	2.6
ovary	3	14
pancreas	6.4	2.5
parathyroid gland	9.3	5.3
pituitary gland	15	4.2
placenta	6.9	3
pons and medulla	18.6	2.3
prostate	5.6	2.7
rectum	6.7	1.6
retina	15.6	3.7
salivary gland	5.2	2.7
seminal vesicle	9.9	3.1
skeletal muscle	4.6	3.3
skin 1	3.5	3
small intestine	17.7	3.6
smooth muscle	5.2	4.5
spinal cord	6.3	2.5
spleen	15.2	3.3
stomach 1	13.6	2.7
testis	4.9	14.8
thalamus	8	2.2
thymus	9.3	169.5
thyroid gland	11.1	2.3
tongue	4.5	2.2
tonsil	14.6	4.3
urinary bladder	12.1	4.7
vagina	4.7	2.7
B-cells	1.6	0.8
dendritic cells	2.1	0
granulocytes	2.9	0.1
monocytes	6.8	0.1
NK-cells	0.2	4.7
T-cells	2.5	2.3
total PBMC	2	1.6
A-431	5.7	2.4
A549	14.5	4.9
AF22	8.9	1.6
AN3-CA	6.5	2.3
ASC diff	9.8	1.1
ASC TERT1	5.9	2.2
BEWO	14.5	9.6
BJ	5.6	0.4
BJ hTERT+	10.1	0.6
BJ hTERT+ SV40 Large T+	7	1.3
BJ hTERT+ SV40 Large T+ RasG12V	4	0.7
CACO-2	13	2.1
CAPAN-2	10.5	2.1
Daudi	5.7	0
EFO-21	13.7	2.1
fHDF/TERT166	8.1	0.8
GAMG	13.5	2.7
HaCaT	15	7.1
HAP1	6.8	1.3
HBEC3-KT	12.5	1.2
HBF TERT88	2.3	0.4
HDLM-2	41.2	0.1
HEK 293	2.8	1.5
HEL	7.7	16.1
HeLa	25	2.8
Hep G2	4.9	5.7
HHSteC	7.8	0.8
HL-60	8.7	0.6
HMC-1	16.8	3.4
HSkMC	7.3	1
hTCEpi	8	2.1
hTEC/SVTERT24-B	10.6	1.7
hTERT-HME1	7	1.3
hTERT-RPE1	13.1	6.2
HUVEC TERT2	8.4	2.5
JURKAT	8.7	20.1
K-562	5.9	3.6
Karpas-707	5.1	0.2
LHCN-M2	5.8	1.6
MCF7	8.6	1.6
MOLT-4	14.8	29.7
NB-4	20.6	3.3
NTERA-2	9.1	1.8
OE19	16.4	0.7
PC-3	6.3	2.2
REH	10.7	8.6
RH-30	2.8	0.1
RPMI-8226	7.7	6.1
RPTEC TERT1	11.7	2.3
RT4	11.6	2.6
SCLC-21H	8.6	1.4
SH-SY5Y	5.5	0.5
SiHa	12.6	3.5
SK-BR-3	17.7	2.9
SK-MEL-30	13.8	2.3
SuSa	4.5	0.9
T-47d	3.4	0.6
THP-1	7.7	1.7
TIME	8.2	7.4
U-138 MG	12.7	1.9
U-2 OS	9.8	2.1
U-2197	8	3.1
U-251 MG	4	2.8
U-266/70	7.6	0.5
U-266/84	3.6	0.5
U-698	5.1	11.4
U-87 MG	17.8	4.7
U-937	10.4	1.2
WM-115	4.9	14.3
Blood RNA - basophil	0	0
Blood RNA - classical monocyte	2.6	0
Blood RNA - eosinophil	1.8	0.1
Blood RNA - gdT-cell	2.5	2.3
Blood RNA - intermediate monocyte	6.8	0
Blood RNA - MAIT T-cell	2.2	0.2
Blood RNA - memory B-cell	1.6	0.4
Blood RNA - memory CD4 T-cell	1.7	0.6
Blood RNA - memory CD8 T-cell	2.2	1.7
Blood RNA - myeloid DC	2.1	0
Blood RNA - naive B-cell	1.2	0.8
Blood RNA - naive CD4 T-cell	0.7	1.5
Blood RNA - naive CD8 T-cell	1.7	1.4
Blood RNA - neutrophil	2.9	0
Blood RNA - NK-cell	0.2	4.7
Blood RNA - non-classical monocyte	5.3	0.1
Blood RNA - plasmacytoid DC	0.8	0
Blood RNA - T-reg	1.5	1.1
Blood RNA - total PBMC	2	1.6
Brain RNA - amygdala	20.1	3.3
Brain RNA - basal ganglia	17.6	7.9
Brain RNA - cerebellum	23.2	9.3
Brain RNA - cerebral cortex	30.7	8
Brain RNA - hippocampal formation	16.6	2.8
Brain RNA - hypothalamus	21.6	2.2
Brain RNA - midbrain	17.8	2.4
Brain RNA - olfactory region	14.2	2.6
Brain RNA - pons and medulla	18.6	2.3
Brain RNA - thalamus	8	2.2
Single Cell Type RNA - Alveolar cells type 1	3	0
Single Cell Type RNA - Alveolar cells type 2	7.2	5.3
Single Cell Type RNA - B-cells	11.3	0.8
Single Cell Type RNA - Basal glandular cells	4.7	0.5
Single Cell Type RNA - Basal keratinocytes	7.2	3.2
Single Cell Type RNA - Bipolar cells	38.1	15.9
Single Cell Type RNA - Cardiomyocytes	6.5	6.1
Single Cell Type RNA - Cholangiocytes	7.6	2.5
Single Cell Type RNA - Ciliated cells	21.4	0
Single Cell Type RNA - Club cells	6.8	2.3
Single Cell Type RNA - Collecting duct cells	19.2	8.7
Single Cell Type RNA - Cone photoreceptor cells	60.9	51.1
Single Cell Type RNA - Cytotrophoblasts	4.2	1
Single Cell Type RNA - Distal tubular cells	3.3	1.7
Single Cell Type RNA - Ductal cells	9.8	2.8
Single Cell Type RNA - Early spermatids	4.4	25
Single Cell Type RNA - Endothelial cells	3.3	6.7
Single Cell Type RNA - Enterocytes	49	4.3
Single Cell Type RNA - Erythroid cells	0	0
Single Cell Type RNA - Exocrine glandular cells	8	3.9
Single Cell Type RNA - Extravillous trophoblasts	7.6	5
Single Cell Type RNA - Fibroblasts	4.3	1.9
Single Cell Type RNA - Glandular cells	5.7	0.6
Single Cell Type RNA - granulocytes	2.3	1.1
Single Cell Type RNA - Hepatocytes	3.4	12.9
Single Cell Type RNA - Hofbauer cells	7.5	0.4
Single Cell Type RNA - Horizontal cells	36.5	38.1
Single Cell Type RNA - Intestinal endocrine cells	10.9	0
Single Cell Type RNA - Ito cells	4.3	6.2
Single Cell Type RNA - Kupffer cells	10.3	0.8
Single Cell Type RNA - Late spermatids	10.5	77.8
Single Cell Type RNA - Leydig cells	2	1.7
Single Cell Type RNA - Macrophages	6.9	0.6
Single Cell Type RNA - Melanocytes	3.3	1.7
Single Cell Type RNA - monocytes	8.2	1
Single Cell Type RNA - Mucus-secreting cells	13.3	3.7
Single Cell Type RNA - Muller glia cells	14.6	3.7
Single Cell Type RNA - Pancreatic endocrine cells	13.5	3.7
Single Cell Type RNA - Paneth cells	35.1	0
Single Cell Type RNA - Peritubular cells	1.1	4.6
Single Cell Type RNA - Proximal tubular cells	12.9	2.2
Single Cell Type RNA - Rod photoreceptor cells	47.1	15.5
Single Cell Type RNA - Sertoli cells	0	0
Single Cell Type RNA - Smooth muscle cells	10.2	2.8
Single Cell Type RNA - Spermatocytes	1.1	3.6
Single Cell Type RNA - Spermatogonia	5.3	2.3
Single Cell Type RNA - Suprabasal keratinocytes	2.9	1.4
Single Cell Type RNA - Syncytiotrophoblasts	12.7	3.1
Single Cell Type RNA - T-cells	11.7	1
Single Cell Type RNA - Undifferentiated cells	16.6	2.3
Single Cell Type RNA - Urothelial cells	15.5	0.4

## Sheet: b
	Nir2	Nir3
ETP	232.698	219.262
DN2	227.988	204.303
DN3A	366.824	334.878
DN3B	206.616	573.472
DN4	220.509	719.879
DP	208.228	672.68
DP_Post	330.526	1037.29
CD4SP	676.94	594.738
CD8SP	618.081	479.756
NKT	594.197	854.84
Tgd	481.471	434.399
CD4	562.511	454.88
CD8	530.048	429.906
Treg	518.827	423.602

## Sheet: d
	Nir2				Nir3
Thymocytes	1	1	1	1	8.97054	6.46925	9.743	5.38061
CD4	1.57008	3.23168	3.19595	2.61393	0.344316	2.24259	1.19112	1.51626
CD8	1.66306	3.75292	4.02554	1.62946	0.192777	2.36862	1.29402	1.19155
