# Supplementary material for: The phosphatidylinositol-transfer protein Nir3 promotes PI(4,5)P2 replenishment in response to TCR signaling during T cell development and survival
Source: Nat Immunol. 2022 Dec 29;24(1):136–47. doi: 10.1038/s41590-022-01372-2 (PMC9810531; doi:10.1038/s41590-022-01372-2)
Supplement: Source Data Fig. 2 — Statistical Source Data. [file 41590_2022_1372_MOESM7_ESM.xlsx]

## Sheet: c
DN	DP	CD4sp	CD8sp
1131	416	5640	7095
916	396	5202	6703
796	308	4711	6488
721	308	4150	6240

## Sheet: g
DN1	DN2	DN3a	DN3b	DN4
799	1555	1429	1816	1405
866	1621	1471	1812	1439
793	1444	1325	1715	1289
843	1544	1403	1912	1402

## Sheet: j
DP1	DP2	DP3	DP4	DP5
341	340	467	851	4389
329	337	458	814	4024
283	314	380	694	3761
269	259	331	614	2911

## Sheet: k
DP1	DP2	DP3	DP4	DP5
251	235	341	519	1142
248	233	332	518	1154
241	226	327	514	1149
243	227	329	514	1135
