# Supplementary material for: The phosphatidylinositol-transfer protein Nir3 promotes PI(4,5)P2 replenishment in response to TCR signaling during T cell development and survival
Source: Nat Immunol. 2022 Dec 29;24(1):136–47. doi: 10.1038/s41590-022-01372-2 (PMC9810531; doi:10.1038/s41590-022-01372-2)
Supplement: Source Data Fig. 3 — Statistical Source Data. [file 41590_2022_1372_MOESM8_ESM.xlsx]

## Sheet: b
% of thymocytes
	Nir3-/-					WT
DN	3.3	2.6	2.79	2.3	3.16	2.53	2.71	2.24	2.62	2.61
DP	83.8	88.3	87.2	88.5	85.5	85.2	85.8	84.9	84.6	85.6
CD4SP	7.02	4.36	5.32	4.62	5.88	7.49	6.5	7.34	7.65	6.58
CD8SP	3.15	2.56	2.38	2.38	2.84	2.59	2.77	3	2.81	2.77
# of thymocytes
	Nir3-/-					WT
DN	1.73646	1.21316	1.8347	1.73236	2.02682	1.71939	1.07424	1.15181	1.32939	1.49553
DP	44.0956	41.2008	57.3427	66.6582	54.8397	57.9019	34.0111	43.6556	42.926	49.0488
CD4SP	3.69392	2.03438	3.49843	3.47978	3.77143	5.0902	2.5766	3.77423	3.88161	3.77034
CD8SP	1.65753	1.1945	1.56509	1.79262	1.82158	1.76016	1.09803	1.5426	1.42579	1.58721

## Sheet: d
% of DN
	WT					Nir3-/-
DN1	26.3	23.4	23.2	24.1	21.4	18.1	22.3	18	18.6	18.8
DN2	14.5	24.5	20.4	18.7	18.2	20.5	23.7	22.7	16.9	17.4
DN3	24.1	32	27.6	33.6	40.2	41.1	36.2	42.1	45.4	45
DN4	34.4	19.5	28.3	23.1	19.7	19.5	17.2	16.8	18.6	18.3
# of DN
	WT					Nir3-/-
DN1	0.177814	0.179435	0.162613	0.235297	0.233596	0.088983	0.089096	0.125879	0.11016	0.131302
DN2	0.098034	0.18787	0.142987	0.182574	0.198666	0.100782	0.094689	0.158748	0.100092	0.121524
DN3	0.16294	0.245381	0.193453	0.328048	0.438812	0.202055	0.144631	0.294418	0.268886	0.314287
DN4	0.232578	0.149529	0.198359	0.225533	0.21504	0.095866	0.068719	0.117488	0.11016	0.12781

## Sheet: f
% of DN3
WT	Nir3-/-
11	5.94
9.42	5.84
11.3	8.5
8.92	4.5
8.31	4.55
#of DN3
WT	Nir3-/-
0.020856	0.009548
0.02608	0.010912
0.026486	0.014347
0.014348	0.019212
0.020434	0.012072

## Sheet: g
WT	Nir3-/-
1613	758
1540	601
1542	684
1120	561
986	734
