# Supplementary material for: The phosphatidylinositol-transfer protein Nir3 promotes PI(4,5)P2 replenishment in response to TCR signaling during T cell development and survival
Source: Nat Immunol. 2022 Dec 29;24(1):136–47. doi: 10.1038/s41590-022-01372-2 (PMC9810531; doi:10.1038/s41590-022-01372-2)
Supplement: Source Data Fig. 4 — Statistical Source Data. [file 41590_2022_1372_MOESM9_ESM.xlsx]

## Sheet: c
	WT							Nir3
DP1	46.9	37.2	51.8	37.2	58.1	64.9	49.2	52.9	62.7	48	62.5	41.6	34.7	50.6
DP2	45.4	39.6	52.6	38	59.3	65.2	50	54	60.1	46.8	61.5	40.1	34.1	49.4
DP3	43.8	39.1	50.7	37.9	57.6	64.3	49.4	55.1	60.2	48.1	61.1	41.2	34.5	49.5
DP4	43.1	39	51.1	38.1	57.8	64.7	49.3	54.6	59.6	46.1	59.6	39.5	32	47.6
DP5	47.5	47.7	56.9	45.7	64.2	68.9	58.1	47.3	49.3	37.1	49.8	30.4	24.9	35.3
CD4SP	47.2	54	54.7	47.7	62.5	66.6	58.8	51.4	45.5	44.7	51.4	36.7	32.9	40.8
CD8SP	50.4	56.4	51.7	51.6	62.2	63.1	60.1	49.3	43.4	48.2	48.2	37.6	36.7	39.8

## Sheet: d
	Nir3-/- OT-I				WT OT-I
Thymus	54.56	45.33	64.12	56.58	39.94	36.98	36.42	38.23

## Sheet: f
% of DP
	Nir3-/- OT-I				WT OT-I
Thymus	62.5	66.5	62.4	57.2	36.3	37.2	38.8	39.3
# of DP
	Nir3-/- OT-I				WT OT-I
Thymus	33.8818	29.9178	39.6903	32.0809	14.3784	13.6826	14.0217	14.9097

## Sheet: g
% of CD8sp
	Nir3-/- OT-I				WT OT-I
Thymus	4.25	4.08	7.09	6.99	12.4	13.7	11	10.3
# of CD8SP
	Nir3-/- OT-I				WT OT-I
Thymus	2.84803	2.23024	4.11678	4.57166	5.67148	5.76888	4.62534	4.51114

## Sheet: i
% of DP
	Nir3-/- OT-I				WT OT-I
DP1	18.9	25.9	22.5	18.2	13.9	6.63	7.05	8.74
DP2	28.6	33.6	27.3	25.4	18.3	15.8	16.6	19.6
DP3	28.6	20	26.5	27.6	18.1	22.7	24.5	25.7
DP4	9	4.51	8.15	10.9	21.8	26	25.2	22.5
DP5	2.01	3.31	2.64	4.33	14.9	15.3	13.1	9.82
# of DP
	Nir3-/- OT-I				WT OT-I
DP1	6.38352	7.75143	8.91268	5.82774	2.00499	0.90601	0.986982	1.30364
DP2	9.71168	10.0633	10.8363	8.14752	2.63205	2.16333	2.33452	2.92842
DP3	9.71168	5.98356	10.5157	8.82648	2.60009	3.10632	3.43441	3.823
DP4	3.0499	1.35083	3.23806	3.5023	3.1313	3.56117	3.5291	3.35277
DP5	0.682	0.992727	1.05157	1.38621	2.14877	2.09307	1.83193	1.46421
