# Supplementary material for: The phosphatidylinositol-transfer protein Nir3 promotes PI(4,5)P2 replenishment in response to TCR signaling during T cell development and survival
Source: Nat Immunol. 2022 Dec 29;24(1):136–47. doi: 10.1038/s41590-022-01372-2 (PMC9810531; doi:10.1038/s41590-022-01372-2)
Supplement: Source Data Fig. 5 — Statistical Source Data. [file 41590_2022_1372_MOESM10_ESM.xlsx]

## Sheet: a
WT	Nir3
28	19.42
29.08	15.28
23.88	14.1
27.32	19.78
26	18.2

## Sheet: b
WT	Nir3
6.516	4.236
8.112	4.14
3.876	5.1
6.18	4.824
8.568	4.068

## Sheet: c
WT	Nir3
9.696	9.504
8.208	6.804
5.436	6.492
10.968	8.964
8.58	6.048

## Sheet: d
	WT					Nir3
CD4	7.588	7.06644	5.34912	6.58412	5.928	3.84516	2.5976	2.3547	3.6593	3.1668
CD8	3.64	3.66408	2.55516	3.6882	3.666	2.17504	1.3263	1.40295	2.19558	2.1112

## Sheet: e
	WT								Nir3
DN	51.7635	46.8589	48.2438	42.872	60.9654	61.3684	47.7941		48.2365	53.1411	51.7562	57.128	39.0346	38.6316	52.2059
DP	46.4322	38.2146	52.1084	37.6506	58.6519	65.2917	49.6482		53.5678	61.7854	47.8916	62.3494	41.3481	34.7082	50.3518
CD4SP	47.8702	54.2714	55.0302	48.1332	63.004	66.9347	59.0361		52.1298	45.7286	44.9698	51.8668	36.996	33.0653	40.9639
CD8SP	50.5517	56.513	51.7518	51.7034	62.3246	63.2264	60.1602		49.4483	43.487	48.2482	48.2966	37.6754	36.7736	39.8398
CD4	63.0088	63.8695	62.5646	76.0258	71.3693	69.9027	59.0883		36.9912	36.1305	37.4354	23.9742	28.6307	30.0973	40.9117
CD8	59.5563	52.7387	60.1328	76.1217	66.1747	65.2714	58.7935		40.4437	47.2613	39.8672	23.8783	33.8253	34.7286	41.2065

## Sheet: g
CD4
	WT				Nir3
TN	76.6	80.5	78.9	71.9	81.1	86.2	85	78.7
TEM	16.3	12.9	13.4	16.9	12.7	8.15	8.04	10.4
CD8
	WT				Nir3
TN	72.1	66.8	68.6	69.6	73	78.3	76.2	76.1
TEM	3.39	6.47	5.25	4.25	3.71	3.36	3.19	3.07
TCM	17.3	20.8	20.5	21.1	16.1	12.1	13.8	14.8
