# Supplementary material for: The phosphatidylinositol-transfer protein Nir3 promotes PI(4,5)P2 replenishment in response to TCR signaling during T cell development and survival
Source: Nat Immunol. 2022 Dec 29;24(1):136–47. doi: 10.1038/s41590-022-01372-2 (PMC9810531; doi:10.1038/s41590-022-01372-2)
Supplement: Source Data Fig. 6 — Statistical Source Data. [file 41590_2022_1372_MOESM11_ESM.xlsx]

## Sheet: a
CD4
	WT								Nir3
0	46.9								53.1
4	53.3	53.4	53.4	53.1	54.2	52.1	53	51.7	46.7	46.6	46.6	46.9	45.8	47.9	47	48.3
10	54.9	52.5	55.4	55.2	54.2	54.3	52.8	54.4	45.1	47.5	44.6	44.8	45.8	45.7	47.2	45.6
CD8
	WT								Nir3
0	48.7								51.3
4	57.2	57.5	58.2	56.4	55.9	56.8	56.4	53.1	42.8	42.5	41.8	43.6	44.1	43.2	43.6	46.9
10	59.1	58.7	58	57.1	57.4	57.6	58.2	58.7	40.9	41.3	42	42.9	42.6	42.4	41.8	41.3

## Sheet: b
OT-II
	WT								Nir3
0	52.3184								47.6816
4	74.4868	75.8965	75.8581	78.5027	74.5849	73.5062	74.808	76.1209	25.5132	24.1035	24.1419	21.4973	25.4151	26.4938	25.192	23.879
10	81.1099	78.5354	77.76	82.8543	78.0804	80.1454	86.729	81.8714	18.8901	21.4646	22.24	17.1457	21.9196	19.8545	13.271	18.1287
OT-I
	WT								Nir3
0	56.1474								43.8526
4	81.25	78.8826	80.7445	79.3872	82.4	80.5288	81.0476	85.9649	18.75	21.1174	19.2555	20.6128	17.6	19.4712	18.9524	14.0351
10	84.1751	85.4369	89.9905	89.1157	89.726	82.2086	85.5615	85.7143	15.8249	14.5631	10.0095	10.8843	10.274	17.7914	14.4385	14.2857

## Sheet: e
OT-II
WT	Nir3
1.95	1.33
1.3	0.8
2.12	1.26
2.51	1.79
2.57	1.97
OT-I
WT	Nir3
2.98	2.22
0.96	0.39
1.56	0.9
3.87	2.19
2.13	1.09

## Sheet: h
OT-II
WT	Nir3
17.9	17.3
28.9	24.1
15.9	15.9
20.1	17.1
31.8	24
35.1	29.8
OT-I
WT	Nir3
21.7	20
31.8	20.4
24.1	19.2
22.7	15.3
36.5	26.7
29.7	21.3
