# Supplementary material for: The phosphatidylinositol-transfer protein Nir3 promotes PI(4,5)P2 replenishment in response to TCR signaling during T cell development and survival
Source: Nat Immunol. 2022 Dec 29;24(1):136–47. doi: 10.1038/s41590-022-01372-2 (PMC9810531; doi:10.1038/s41590-022-01372-2)
Supplement: Source Data Fig. 7 — Statistical Source Data. [file 41590_2022_1372_MOESM12_ESM.xlsx]

## Sheet: a
DP
	WT				Nir3
0	45.6303	131.322	120.804	102.243	50.975	125.9	118.099	105.026
0.5	85.8469	77.1848	89.4045	75.9474	83.4935	78.7696	87.2288	78.2203
1	58.4687	67.2854	77.3395	85.5375	58.6652	69.2118	76.9019	84.3724
2	65.8933	81.3612	93.5808	111.214	64.3779	77.671	88.7668	102.28
5	83.6814	83.0627	101.315	138.592	76.4625	75.8033	90.5246	119.638
10	82.2892	93.5808	105.8	116.164	73.9357	83.4935	92.1725	102.06
CD4
	WT				Nir3
0	92.5712	113.129	105.733	88.5672	93.6569	113.193	104.642	88.5081
0.5	88.9831	113.651	85.444	79.5238	81.2577	102.597	77.871	70.7984
1	68.8739	86.0801	85.8517	81.701	59.555	75.3733	73.2475	71.9785
2	106.075	100.905	94.4141	96.2244	96.4617	91.2078	84.0463	85.6144
5	112.379	108.367	109.647	99.7717	103.082	98.6198	96.9871	88.9931
10	133.23	119.302	111.433	100.546	122.731	108.764	100.034	87.7806
CD8
	WT				Nir3
0	89.8766	115.286	108.665	86.1727	90.1255	112.47	108.325	89.0794
0.5	94.8121	124.981	90.7933	84.117	90.385	115.978	87.8367	82.9525
1	74.2274	96.7289	100.85	88.7932	69.3382	90.1805	91.4232	83.4402
2	124.731	116.656	108.702	112.647	114.601	108.419	100.578	107.051
5	130.287	128	128.889	113.749	121.916	121.122	118.038	108.53
10	153.724	138.769	131.704	114.869	150.6	134.445	128.931	111.919

## Sheet: c
Time	WT														NIr3
2	94.6481	94.9563	94.6968	99.1338	96.2987	99.7692	100.489	87.6067	99.8343	97.2592	86.9394	95.0626	90.8597	94.2532	92.9378	89.6337	96.0321	89.6149		91.3974	98.803		96.9955
4	97.212	101.299	94.4862	99.1971	96.9565	98.3873	99.3303	99.179	99.8603	97.6775	97.3073	100.918	96.9787	99.7045	96.998	92.3716	99.4784	101.179		97.3589	101.101		96.8975
6	102.112	102.112	102.112	102.112	102.112	102.112	102.112	102.112	102.112	102.112	102.112	102.112	102.112	102.112	102.112	102.112	102.112	102.112	102.112	102.112	102.112	102.112	102.112
8	101.542	101.444	93.987	96.8244	97.7507	100.825	101.676	101.281	97.7911	101.408	98.3512	97.7844	101.565	93.3449	102.482	94.9027	95.4324	91.6448	94.4806	92.3735	100.558	102.644	102.492
10	100.009	95.8825	92.6993	96.4847	94.3235	101.092	101.811	101.222	94.2138	100.066	94.409	95.6881	94.6652	94.5781	102.006	103.179	96.8195	99.407	99.0533	96.0385	99.6215	97.9857	101.016
12	99.2989	90.4885	88.8748	96.3018	99.1757	102.522	103.56	81.3063	90.653	100.769	91.3272	95.2421	98.0072	91.6982	96.0833	94.831	95.9136	95.3521	90.9263	96.6033	101.528	93.5678	89.8889
14	98.2792	92.5618	89.285	96.6113	97.07	99.7595	102.084	73.6752	91.7712	102.875	92.0033	87.834	94.6513	98.1663	95.0271	91.8283	90.511	101.3	82.5821	90.5677	97.4249	98.9998	86.5725
16	100.413	88.7665	88.7922	105.178	98.1375	97.394	101.525	77.1459	90.6919	97.8804	96.1578	89.5329	94.5803	91.2763	93.2151	101.751	82.6865	103.901	81.5111	98.8459	94.5022	98.9518	88.8157
18	101.575	89.776	83.4643	94.3862	96.5242	97.2654	101.091	80.3283	91.8996	100.616	97.2203	88.3157	96.0812	96.6655	89.0347	96.4161	78.1872	105.102	79.6037	89.8296	99.2362	99.9178	83.4626
20	101.126	90.4873	93.4119	97.1644	95.8835	100.144	101.651	91.8653	88.4418	98.3311	102.299	77.7374	94.5031	96.8001	87.0921	96.2496	81.6579	104.903	71.9426	91.8521	100.106	104.238	88.1633
22	96.7652	89.5169	88.6154	88.0918	98.9624	98.794	102.359	92.3545	86.1427	99.6148	93.784	76.4243	92.1067	100.857	86.7243	98.9562	78.2379	98.1578	72.4504	94.9877	95.453	104.707	93.3672
24	99.5831	92.4603	87.999	93.3341	93.8327	95.7752	101.294	92.351	83.8823	96.8652	95.4183	74.9207	92.5192	96.3131	85.2222	99.7677	72.6701	97.2743	70.5549	89.3071	91.6363	99.8091	94.0823
26	97.7204	87.7088	88.5212	92.8831	93.9138	94.2231	103.231	84.0646	82.2368	98.0708	95.9814	68.2375	89.2026	101.911	82.4486	106.684	72.7236	89.1077	70.3328	98.9395	94.4145	100.934	91.1144
28	93.4129	87.8617	82.7494	95.1278	96.2614	95.6523	103.588	83.895	81.072	99.5543	94.8129	65.8667	88.689	105.417	80.14	107.054	75.8791	87.2279	66.9015	101.063	91.3212	97.2008	93.6536
30	93.4069	91.1007	87.6576	97.0913	92.1799	96.9347	107.881	82.6376	76.6158	102.858	91.2887	64.9313	91.0987	103.273	79.1095	90.2248	73.3641	80.1055	67.897	100.743	90.5564	99.6651	91.8497
32	92.6241	94.5534	97.9401	95.5857	93.606	95.5357	107.899	74.2026	73.3803	98.0482	87.6882	63.0513	90.0389	98.8951	75.3667	99.9619	75.559	84.0784	67.702	99.6704	90.5916	104.086	90.8413
34	92.1765	91.8015	88.537	99.8331	94.0604	92.8767	109.735	86.2159	71.8408	100.35	92.7883	61.0293	91.5079	92.6953	72.8386	102.994	75.4021	79.2691	65.0675	99.053	92.5322	105.97	95.3887
36	94.9622	96.1115	93.0566	108.998	91.7872	92.6868	111.559	90.3837	71.1112	101.609	96.8369	62.6654	90.4549	99.8811	73.1443	103.316	76.1322	81.0631	63.6905	94.1555	91.4111	105.685	91.0999
38	96.2571	101.62	92.3957	98.8221	91.6641	94.4426	109.341	90.6875	68.6963	102.893	97.8234	60.1756	89.5009	92.8179	75.6655	100.291	70.7054	81.0315	62.8965	94.0244	90.2562	104.074	99.0778
40	95.7082	95.8121	103.948	100.566	96.3432	94.9173	106.001	80.1864	68.728	104.24	89.2243	57.5328	88.4779	95.7277	75.6591	103.112	72.4635	78.3811	61.0535	97.7277	92.9644	102.655	99.8452
42	96.8667	96.4167	102.851	96.1041	91.4934	95.0805	109.624	92.5386	67.2672	106.818	86.9238	55.1743	84.943	98.5429	75.2763	114.011	65.6555	76.8088	55.9877	94.1279	91.981	98.5197	93.7367
44	95.3332	94.8915	87.4427	96.3515	93.3867	95.0376	109.694	87.6843	68.2507	105.444	84.4742	58.1848	84.7597	94.062	74.6356	112.052	63.3206	73.1889	56.9949	93.8325	87.9152	99.7961	89.7566
46	95.0951	93.049	91.8059	100.476	98.5562	96.759	109.965	90.9981	68.3861	106.885	79.8984	57.0498	85.6698	93.4928	71.7027	98.6356	62.5183	73.7789	55.0632	96.7321	88.8003	98.0724	89.2003
48	94.5355	90.4683	96.5262	103.895	90.4603	99.3938	107.857	93.0385	66.0294	106.063	83.7187	58.028	85.8206	87.6687	74.8074	101.871	62.0112	72.2994	52.7739	88.7782	91.2644	96.0244	89.9873
50	93.5192	92.6846	98.1711	107.406	93.474	100.148	109.115	91.2738	66.1023	108.392	80.9041	55.8019	84.3598	86.7403	72.0741	95.0262	61.9883	68.6411	50.5683	90.0143	86.6785	96.374	90.4259
52	91.1183	89.3981	102.112	103.536	96.2937	100.773	110.801	80.1557	67.4695	106.791	83.1607	54.7413	80.3161	88.2098	70.0025	96.0456	58.703	66.5747	51.1348	91.0562	85.0052	98.4054	85.4293
54	95.3382	95.9518	99.0037	110.872	93.5777	100.494	110.117	73.0978	67.325	107.363	82.1752	55.4541	81.339	84.2897	68.3131	110.583	59.5402	67.4265	45.9073	90.139	81.4498	96.7361	82.4939
56	96.7917	97.9853	97.8358	109.749	95.091	99.4316	110.568	78.0339	66.7157	107.055	82.1111	50.8615	79.6881	84.127	69.6176	104.598	58.8404	68.639	43.8115	86.8759	81.9389	96.1215	75.6363
58	95.5255	99.5491	96.5273	110.98	92.7303	99.3028	107.942	86.2172	67.2044	106.139	81.7507	52.1035	77.7563	86.2261	71.7405	99.7055	54.824	68.7309	40.9654	83.7833	80.757	93.1324	74.7505
60	96.3799	97.6622	97.0002	112.668	97.5795	99.2513	110.374	76.471	65.7452	107.047	81.0026	52.6291	80.1887	85.4667	68.3107	115.07	50.4851	69.9429	40.2756	90.5183	80.5125	94.3464	73.3342
62	94.5811	93.1406	98.0677	117.282	92.9597	100.755	112.333	82.4486	65.6884	107.388	83.6493	53.3436	76.7787	81.0621	66.9325	90.4333	50.8635	65.9814	40.5897	89.8703	80.0398	95.377	76.9254
64	93.6783	87.5674	102.234	115.026	95.8691	102.348	113.423	84.6285	64.4711	103.244	80.3689	49.7579	79.0004	79.8949	64.5563	89.039	50.7899	66.5839	38.2848	87.9287	80.6495	97.0337	69.5129
66	92.4831	89.796	100.075	112.53	97.176	100.566	112.134	82.9468	61.4379	99.7279	76.3268	50.1585	79.8422	84.3264	61.8134	89.9132	53.0529	66.064	36.489	89.7732	82.8047	97.6816	65.3714
68	88.0366	90.4809	97.0794	114.516	96.9723	98.4791	115.004	75.9426	62.6996	99.6077	76.5014	48.1716	79.9309	79.7253	58.837	88.5124	54.5397	66.7021	34.2482	84.8038	80.7226	94.1833	64.7132
70	87.1117	86.0099	101.303	108.005	99.9702	99.0572	114.883	74.4839	62.7314	100.075	76.7016	47.2037	78.852	76.3521	57.1037	92.509	51.672	65.6464	30.8859	88.547	80.2473	93.6685	60.5969
72	89.7726	88.0973	105.163	106.288	99.9554	99.4613	115.329	77.5503	64.0539	97.6694	78.7151	45.7234	81.073	77.3744	56.1738	93.2499	51.3548	65.5332	29.299	82.237	79.2202	92.0524	58.5076
74	92.93	87.7956	102.453	101.325	99.1239	96.5807	113.117	75.4931	64.0335	97.8753	78.4601	44.2026	76.1824	76.7196	54.9203	97.0829	52.2288	65.8219	31.6063	89.0597	76.9697	97.3046	61.8376
76	92.4477	87.7057	115.108	99.665	97.6471	96.4404	113.683	70.8353	59.3727	100.922	76.9523	44.9195	80.2066	74.8428	57.2206	95.3394	52.0779	63.0328	33.255	85.1687	76.4156	100.364	63.7782
78	91.7896	89.9671	108.196	111.243	101.654	95.9022	118.257	75.8444	58.4272	101.84	75.7463	43.8531	78.0962	72.6823	54.7333	88.7715	49.0538	60.7819	29.9716	77.0461	75.4166	102.516	62.5057
80	92.0456	90.6633	105.613	110.661	103.082	100.084	120.405	69.1694	59.0992	97.7702	71.7873	40.2571	78.3675	70.6018	54.7419	88.555	50.2571	62.4042	27.302	75.9027	76.4004	99.1094	63.7368
82	92.7658	89.5278	109.023	105.947	95.6382	100.689	122.912	72.9494	57.9214	99.874	71.9582	42.4512	78.0564	70.7062	54.1242	105.543	45.6916	61.2493	26.777	81.1115	74.618	97.8401	55.8925
84	94.5257	88.373	107.74	106.628	101.156	102.014	118.843	68.8512	56.4455	99.3056	65.3583	44.132	73.6543	74.1239	55.4006	97.62	46.8437	65.4607	28.4871	79.4679	72.9795	100.648	57.7113
86	89.0305	92.7498	107.968	107.742	105.763	103.888	117.472	70.7557	53.7721	100.024	68.3316	41.1524	73.1561	73.1544	55.2458	97.2719	48.5464	63.5308	26.3393	83.6485	72.9104	98.0597	54.2382
88	89.223	97.7448	113.122	102.079	104.958	104.469	119.332	70.9907	54.7435	99.0378	67.7635	39.3581	72.5293	69.2027	54.9595	94.4722	47.9524	62.8074	25.7053	78.9445	71.7596	96.0716	55.4013
90	91.1553	92.4786	115.01	107.544	102.346	105.982	120.719	70.8136	55.8106	96.243	70.066	40.4814	72.7036	68.5304	52.8308	104.039	49.1216	66.5309	26.1705	80.784	74.0864	99.0559	50.5021
92	89.8976	95.2494	105.176	93.0245	98.9296	103.21	118.262	68.607	55.4185	100.414	69.8422	41.4804	69.0461	66.5604	53.545	91.5404	50.0013	68.4894	24.998	76.1889	77.1088	94.5803	51.8886
94	88.5309	96.6925	102.332	97.8713	99.732	102.373	116.708	70.7797	55.1942	101.254	65.5917	37.992	72.2115	63.1704	50.689	82.8	50.4613	67.3994	26.2372	75.8504	75.32	92.446	51.2626
96	89.0033	95.8444	113.542	99.7515	97.1883	101.292	112.963	69.6722	54.307	99.7555	65.8604	37.2646	67.9965	59.7213	50.605	86.2607	51.4336	66.5316	25.2781	75.8019	70.8536	95.9449	55.6353
98	92.143	95.7857	105.499	99.4217	99.5474	100.756	110.796	63.0197	54.7532	100.776	66.2107	36.3987	67.8795	63.0534	53.3396	85.2266	52.15	67.2839	24.7706	73.3599	71.1845	91.7234	50.9462
100	93.7367	94.5548	102.396	94.1993	99.9276	101.227	115.386	69.1312	51.5309	103.765	67.1649	37.0277	71.2721	66.7701	54.1465	88.6297	48.9032	66.6662	26.6202	77.6244	69.6971	95.8261	49.8306
102	93.0472	98.8415	110.907	95.4846	105.167	101.958	112.198	72.589	51.4773	99.0618	64.088	38.2844	71.9442	63.5487	50.9812	95.6521	48.1338	67.3037	24.9944	77.1808	70.2257	89.7609	47.4852
104	91.7189	95.728	105.642	102.11	101.002	101.813	110.987	68.2675	50.2974	99.7322	64.4895	38.1521	71.0405	62.9028	51.2888	86.3991	45.1163	68.3773	27.3837	79.5316	71.7292	90.5271	46.472
106	91.2756	95.6018	111.178	102.988	103.917	103.711	106.513	65.9895	48.5515	93.9368	63.6408	34.6757	64.3606	60.6552	52.6966	93.1764	42.7707	67.4772	25.3079	80.6186	67.9445	94.8769	47.7408
108	91.2348	93.4213	115.93	98.9371	104.335	104.728	109.747	67.8886	47.4083	95.665	61.5044	32.7908	65.4018	59.4742	52.3107	94.7848	42.5061	68.7228	25.4491	79.9436	68.7199	93.3175	47.2323
110	89.9182	93.659	110.837	99.5056	104.944	106.271	108.935	65.6524	46.175	93.8704	62.3491	36.608	67.1744	63.5455	48.9412	109.055	46.0881	67.5548	25.7442	79.7092	68.8752	99.2811	45.2479
112	91.2736	95.6724	120.486	104.184	104.944	103.335	110.886	58.7204	47.8053	92.1094	62.8068	31.6365	67.6567	64.0451	48.9111	102.959	44.8634	69.7317	24.8288	78.168	65.9553	98.7053	46.1341
114	89.9897	98.2195	115.427	102.511	104.276	106.746	112.287	59.5951	48.2747	93.0255	61.6927	30.1872	64.5738	60.4815	49.0389	107.719	44.4303	68.1257	26.7139	78.8012	68.3508	100.753	46.6061
116	90.2001	94.0132	123.261	107.457	100.243	105.231	115.946	55.8056	47.488	92.7504	59.3383	31.3391	62.7432	57.1082	48.4997	94.6308	40.4701	66.5981	28.2636	77.196	69.9425	97.1165	46.7169
118	89.3434	97.0846	121.867	109.322	107.672	106.475	117.073	56.8401	45.2748	93.8024	56.2254	30.4596	62.7394	57.4003	51.5848	105.728	40.5134	68.6111	27.382	78.9745	68.5518	99.5212	44.6983
120	91.6932	95.2222	116.369	106.467	106.264	106.873	117.036	58.7931	46.704	95.6525	54.1894	31.4112	60.5008	59.0677	52.4715	96.565	39.8396	66.6562	25.1384	74.8178	70.0919	98.9043	46.0314
122	89.2915	92.2515	120.513	110.639	100.805	109.882	116.745	63.6999	46.0678	92.821	55.8488	33.7735	62.3504	60.2709	53.6717	91.0486	38.8766	66.6543	27.6447	74.0131	68.33	100.416	44.7479
124	90.9646	93.1446	115.498	112.331	104.996	111.26	123.112	67.1604	47.0872	92.9693	58.1273	31.8744	61.0838	58.593	51.2397	82.3405	39.2495	63.5812	27.5233	71.1951	67.1657	92.9031	47.3914
126	90.5427	95.2022	119.359	109.045	106.424	111.465	119.528	63.2201	48.367	93.8268	55.0141	30.333	60.9692	53.1441	49.9986	76.6542	39.2309	66.1902	27.0369	73.7694	66.7826	95.037	48.2232
128	88.0575	94.0359	111.534	112.11	100.414	113.177	118.166	61.7059	47.4738	90.0852	52.1536	30.4925	61.2364	54.5528	49.9478	77.777	40.5667	64.44	29.5391	68.3818	66.0986	94.0925	43.8849
130	91.9492	93.9248	121.474	110.774	100.741	115.899	121.22	60.2472	45.7479	90.9566	49.5548	30.1176	57.6242	52.2986	50.0138	87.4983	40.2756	64.5372	30.2178	65.6907	63.9834	87.8098	44.8919
132	93.9519	95.6225	112.326	110.151	97.8221	114.98	121.487	60.1722	44.9067	89.0349	47.2077	28.5139	56.0284	54.4343	52.5137	80.9925	38.1593	66.2092	27.6935	66.0874	62.4152	90.315	43.7597
134	92.3447	94.2543	121.666	110.664	98.139	115.833	120.86	55.2987	44.5672	89.2938	50.9195	27.7146	55.3581	52.1999	49.8006	94.0696	37.0095	65.1113	25.6901	65.9939	60.739	89.3018	45.5608
136	89.7384	90.9563	115.825	111.102	98.6888	114.651	113.114	52.7785	43.9086	90.3074	52.4977	29.3534	57.4923	54.4076	51.2523	81.7074	35.4704	62.9913	26.2139	65.7061	60.7382	86.7492	52.2635
138	92.5986	91.3108	122.87	102.968	103.155	109.221	112.519	50.1675	43.3346	90.6752		28.2778	55.3009	51.1139	50.8187	79.1363	37.603	62.4151	28.8925	65.6718	61.2634	85.55	47.2444
140	94.6323	88.3552	122.187	114.52	103.098	110.22	114.72	57.1126	44.6375	91.1076		25.8935	53.5999	52.5063	49.3398	74.6546	38.9315	61.5611	26.452	67.5266	62.1204	85.3294	49.9027
142	95.3578	86.6536	110.703	108.136	105.344	112.514	115.644	60.0298	43.7283	92.1558		27.7259	54.5185	48.5146	49.4421	83.534	39.4159	61.1067	30.0703	67.9846	62.1604	84.6021	51.7685
144	93.043	92.3162	128.55	109.335	104.917	113.131	113.183	58.1645	44.7938	89.9104		26.944	55.5154	47.1781	49.203	85.919	42.0646	63.4256	25.8541	64.399	63.3256	88.847	50.3648
146	93.6218	87.3852	126.064	117.008	107.481	113.454	113.949	60.6685	44.5764	92.5994		28.0632	56.4644	46.6692	50.1462	81.1902	41.4388	66.4001	24.5907	63.2941	60.2862	86.0828	57.0164
148	94.6672	85.9866	131.26	113.209	107.669	113.334	109.78	56.1107	43.1437	92.9824		27.8971	53.1742	49.5475	49.5005	80.787	40.1311	67.8115	25.0401	67.2111	61.3292	87.1401	53.1927
150	95.683	87.711	132.113	115.96	105.876	113.734	115.878	61.4496	42.4437	92.7486		28.6294	51.9304	48.4116	48.5043	78.061	37.3836	65.3325	24.6639	61.4247	59.5271	84.4967	53.7785
152	91.1106	90.3027	126.621	110.756	103.497	113.525	116.001	58.0389	41.4081	89.8812		26.4712	52.1187	48.6731	48.7515	73.3186	39.7282	67.4051	26.9347	62.4031	60.6126	83.0172	48.9921
154	89.925	91.4314	123.173	111.634	104.64	111.564	115.29	55.0361	43.2976	95.6703		26.9991	52.098	51.6966	47.7892	71.7369	39.0374	64.0301	26.5051	63.1167	61.4531	83.4631	54.7364
156	92.3623	90.7783	125.814	113.335	105.205	109.166	117.362	54.8641	42.0229	97.9086			50.8687	51.8069	45.1827	72.2971	37.6214	65.1844	28.0702	59.5262	59.28	85.4325	53.8058
158	91.0862	87.6261	134.017	120.272	105.983	110.114	120.946	56.7662	41.8092	95.1163			52.6089	53.4086	46.7649	76.2392	33.8537	63.4874	26.4988	61.9343	59.0013	84.7771	52.051
160	89.3915	90.1685	131.449	127.426	109.167	110.694	114.666	52.8681	41.2874	95.9127			49.7023	50.9675	47.7067	75.9721	32.189	61.8546	26.3753	63.5385	56.3044	84.1287	50.5275
162	87.9771	93.131	136.592	108.016	110.296	112.773	116.961	58.4755	41.2718	95.12			50.1448	51.6524	46.5352	68.7116	33.5008	62.7984	26.9145	61.0671	58.3066	83.6616	53.8214
164	87.9863	91.395	138.832	110.769	108.012	109.61	120.623	53.6169	40.4349	95.7823			49.1631	51.4796	46.7794	70.6713	34.0224	61.9825	27.4091	61.4576	60.0561	87.469	49.2889
166	90.7215	90.6206	150.044	108.832	100.245	107.924	115.206	51.1023	41.4558	94.6645			49.8956	48.1641	47.298	68.6535	34.5641	59.9745	27.8214	61.879	58.5829	89.2975	49.0042
168	91.2041	85.4815	139.03	111.826	96.2522	108.508	114.538	54.8058	40.1984	90.1124			47.8311	46.8593	46.4034	74.2345	35.374	59.8818	26.1943	58.4681	59.1936	82.2339	52.5734
170	85.5564	89.8584	148.264	113.571	103.08	112.763	115.491	51.9691	39.0966	89.4704			47.8889	46.5065	45.4541	66.0158	36.5189	57.5331	26.9668	55.1167	58.2555	79.1432	53.8334
172	87.5674	92.581	147.347	113.897	102.04	111.924	115.83	56.5291	37.2841	90.5087			46.6739	45.5809	44.7658	64.5454	36.4295	58.0553	28.7387	57.1033	57.1938	82.5915	51.36
174	86.5582	89.8499	144.166	111.24	97.4631	110.443	114.422	57.28	35.2728	93.7137			45.394	44.884	45.9159	61.0517	38.2975	59.7383	27.4601	60.7009	60.5611	85.1057	53.117
176	88.7935	94.3804	138.081	119.766	102.249	113.559	110.517	56.5966	35.5625	88.7428			45.9305	45.0117	47.0764	63.9102	36.4956	60.3155	26.5841	56.3068	55.9687		55.6095
178	86.882	94.7824	138.988	122.464	101.148	117.782	108.983	52.8854	36.8149	92.2842			46.5946	46.3287	45.9298	62.1427	35.2531	60.9481	26.4626	59.614	56.4928		51.8454
180	86.4622	91.1057	141.405	124.643	97.895	115.333	113.86	52.8812	36.5929	94.5242			46.2005	44.8199	45.6571	58.333	34.6397	60.8848	26.0222	58.6007	54.9891		50.1123
182	84.6616	89.233	144.615	127.666	100.965	113.901	113.201	56.9474	37.8867	93.1719			45.3067	46.56	44.4009	57.2584	33.5285	59.617	26.3546	58.4653	55.7945		50.3056
184	82.4806	88.8162	137.905	131.874	99.3597	111.776	108.492	57.471	35.5249	93.4563			44.5504	44.6935	43.0125	65.912	32.0973	63.0539	26.1104		54.0361		47.6827
186	80.0507	89.7352	134.647	128.678	96.0136	112.975	107.409	55.8941	33.682	90.3004			44.325	46.0593	44.5133	62.6959	33.1126	60.3895	24.8131		53.5192		49.786
188	81.2319	92.0145	135.617	128.421	97.5426	114.692	108.359	54.954	34.6282	95.6388			43.7895	47.4819	44.3512	57.8895	34.9797	58.6046	24.6269		52.2904		50.1459
190	79.7652	95.5142	136.745	127.688	96.5311	115.296	111.198	53.4862	33.7726	89.2182			40.8765	45.5084	43.654	60.0737	34.945	58.4479	22.9454		53.6357		57.5648
192	80.0523	95.7158	135.991	129.517	99.7237	117.584	110.968	52.3665	33.9931	88.7401			42.367	42.7581	44.0705	56.8936	34.1633	54.5757	24.8812		53.7745		52.7527
194	80.8183	89.6512	129.409	118.318	104.343	118.115	108.291	56.0138	33.0066	90.1747			44.9137	41.5499	44.2532	52.8784	35.6646	55.1869	24.6874		54.5039		52.4639
196	80.0958	92.7015	136.574	115.472	100.239	119.147	111.755	53.0363	34.5391	92.2157			44.9648	41.8999	42.1334	58.4629	34.4723	59.4843	26.2191		55.5645		53.8387
198	77.4188	89.1709	134.411	133.785	95.9894	122.222	111.931	51.6767	33.6467	87.4869			46.3451	43.1243	43.2225	58.8789	35.5606	56.7534			55.0693		55.8706
200	78.7486	86.1799	145.695	129.279	95.2478	119.127	110.194	50.3277	33.2691	87.9982			44.5506	45.3351	43.3018	64.5488	37.5349	56.4181			54.5353		55.4775
202	79.2608	92.2488	137.765	123.354	105.468	119.678	112.116	53.6135	33.3104	87.734			44.3152	41.3695	39.5829	56.517	37.5159	54.9808			55.4979		50.3954
204	78.6091	88.2437	141.006	122.236	104.586	123.684	114.632	54.1632	33.6415	83.3055			42.4452	43.3786	41.2988	62.7021	34.6035	54.7269			55.1797		47.5132
206	76.7647	89.5592	146.531	131.192	108.836	120.584	116.8	54.9164	31.3101	83.4574			42.3836	44.6373	44.0228	61.564	34.3528	55.7979			54.8141		54.3846
208	76.4416	86.6739	136.262	128.977	100.485	124.014	116.577	51.4455	32.1724	85.6749			40.8589	41.4727	43.3028	61.4909	36.559	57.2151			55.2139		51.3526
210	76.4975	88.2717	138.15	123.719	95.6038	122.082	114.269	53.5749	30.3934	86.9772			40.6246	43.0931	40.5731	52.1901	33.8918	55.2606			55.1249		51.5852
212	78.4883	87.7372	131.566	124.059	100.099	121.055	115.323	56.8449	31.2601	87.9177			42.4096	39.7514	42.1385	55.9373	31.2938	55.3698			54.8247		50.1687
214	75.8323	90.7859	135.144	129.32	99.2993	120.7	115.933	57.4886	32.2784	83.8169			41.0516	43.0607	41.3112	62.5078	29.9619	52.8854			55.0697		48.3086
216	75.116	92.757	141.415	119.643	103.005	119.502	111.924	55.0247	31.8923	87.2626			40.4783	41.7483	40.8969	59.9612	31.368	54.2175			55.3143		46.8145
218	74.7339	85.4086	146.874	120.974	99.7648	122.588	115.24	56.1323	31.6593	82.7115			39.1223	41.617	40.2578	56.0368	29.8557	54.1654			55.5587		51.1015
220	77.7407	83.6454	138.817	120.858	106.313	124.389	112.671	60.0589	31.5455	83.1594			40.6266	40.989	41.382	54.9676	33.4206	53.4963			55.8028		47.365
222	76.9088	85.8346	135.22	123.379	101.181	125.867	113.568	55.2847	30.7091	85.3015			41.385	41.4891	39.7672		34.7249	54.0567			56.0466		47.374
224	76.559	88.8149	127.653	130.108	104.108	125.444	115.026	55.0738	31.2729	87.6009			39.7219	41.8577	38.2979		35.5685	55.4085			56.2901		48.9135
226	78.7853	86.3783	130.306	121.502	99.771	125.343	116.439	52.6248	31.5582	80.9604			40.5524	41.6493	38.2574		33.5482	54.5702					51.455
228	78.3281	87.7473	131.081	124.102	101.087	120.294	120.28	58.2716	29.8117	82.2905			41.3267	43.9833	37.6688		30.0422	54.5397					49.4837
230	77.0904	93.2465	128.538	119.5	96.7179	121.815	114.421	58.0922	29.9178	78.9726			38.104	45.4473	40.1691			54.6229					50.4724
232	78.0628	87.7952	127.856	115.646	100.064	123.976	111.167	50.8194	29.0988	84.7031			38.8886	47.1763	39.0199			55.3769					50.8724
234	79.2564	87.1411	124.268	115.639	102.781	121.294	112.504	51.55	31.1094	82.2291			38.5867	44.1326	38.9408			54.4005					46.7211
236	77.9449	93.1562	122.754	115.237	101.104	118.003	110.415	51.151	31.2285	82.4504			36.8679	43.4753	39.4021			54.7747					47.8462
238	74.5673	94.4509	123.233	123.069	93.1217	119.566	107.753	55.0365	29.9986	85.1775			39.5548	42.2227	39.3365			52.3113					49.7058
240	75.1586	95.541	123.244	121.889	95.201	123.24	108.67	50.9418	30.2474	84.0296			39.7006	41.7076	40.1951			53.8762					48.5083
242	72.0497	97.711	123.679	131.967	100.403	123.103	109.525		30.8783	84.746			40.5151	44.4629	40.5571			53.5228					49.4668
244	73.334	98.6147	118.051	143.098	98.3802	123.495	110.716		30.5521	81.9989			40.0041	41.1477	40.3835			52.4827					52.4583
246	76.3186	97.7903	118.364	140.47	101.645	123.107	112.23		28.3079	84.7482			38.6522	41.1324	40.0639			49.9561					54.5995
248	73.6631	95.7439	125.026	142.595	101.394	119.307	115.9		29.0599	84.9776			38.3953	40.4705	39.227			51.3314					54.3141
250	76.5008	92.7907	127.237	144.659	103.142	117.612	115.706		27.8047	82.0778			38.5294	38.4851	37.5562			51.1065					53.9205
252	73.2567	94.2662	130.868	146.689	98.6397	120.842	112.254		27.3108	80.8957			39.3084	37.824	37.0835			52.3403					56.1189
254	73.6655	92.0072	150.066	141.128	95.1212	119.453	111.544		27.5294	82.3442			38.0239	38.0968	36.5508			53.4239					54.3555
256	77.2854	93.5441	139.077	142.748	100.166	116.809	111.319		26.7815	83.8501			42.0575	38.1307	36.4132			54.4975					51.8444
258	77.4237	94.2212	137.003	153.337	95.8774	118.383	106.202		26.4369	84.1756				37.2465	36.5373			49.8057
260	74.5567	90.1201	138.058	140.064	97.2164	119.474	111.972		28.6724	85.3601				36.3491	37.0433			51.7654
262	75.8983	91.3317	125.042	142.606	101.246	124.696	108.41		26.9634	85.352				34.0376				51.1405
264	75.0388	89.5904	140.243	138.127	103.218	123.114	105.517		26.7463					34.8374				50.73
266	73.5582	86.2539	138.474	142.279	98.8374	121.131	107.172		27.099					33.0239				47.9688
268	72.4937	86.1995	147.201	153.205	97.073	121.032	109.719		29.2488					32.7854				46.5465
270	72.4067	84.2549	151.65	148.092	101.238	120.084	112.199		27.3905					37.1005				48.2227
272	69.5225	86.2758	141.31	140.245	99.6193	121.533	116.045		26.3115					37.5374				49.0627
274	70.2199	90.9056	132.491	132.238	110.074	117.209	117.212		25.4091					37.969				48.9431
276	70.6444	96.4509	131.761	131.323	103.975	118.085	114.357		26.5681					38.4892				49.148
278	68.2014	91.366	129.656	123.959	99.2227	118.23	115.552		26.1111					37.1268				49.6846
280	65.8928	92.8223	136.795	124.298	99.2414	121.91	116.75		27.3193					36.9938				48.0059
282	65.2874	85.1397	138.923	132.459	102.477	121.691	112.506		27.8717					36.4136				48.7248
284	68.1403	89.4698	129.678	117.577	98.0512	123.108	106.194		26.1819					36.9596				48.1564
286	69.0472	85.768	129.738	116.539	105.887	124.08	110.219		26.3354					35.3473				47.2138
288	68.6684	91.7602	126.959	128.823	98.6162	127.603	110.473		25.2406					35.7097				48.4884
290	70.3487	91.1886	130.634	131.984	102.23	127.169	109.849		26.8404					37.593				45.8187
292	74.6554	92.3453	117.986	130.679	100.4	125.694	113.954		27.3515									44.031
294	71.8266	95.1937	115.91	121.796	100.65	126.255	112.165		26.3976									43.6831
296	69.5126	89.3215	126.742	136.328	103.332	127.718	110.233		25.3248									46.3434
298	68.8224	93.9199	131.018	132.993	109.939	127.264	108.304		24.4833									44.6806
300	68.4102	94.7468	127.335	125.9	103.439	125.126	112.014		23.1333									43.0137
302	68.4156	100.067	124.955	122.606	97.5918	125.818	110.565		25.992									45.1155
304	67.3446	99.2774	128.457	135.595	102.093	125.421	111.692		24.3461									44.6827
306	70.563	102.424	119.562	120.954	102.452	124.947	113.1		24.4674									46.3691
308	69.9304	99.8296	124.95	122.228	105.286	121.055	111.876		25.2004									44.8384
310	72.6675	103.116	121.11	127.59	99.6266	127.917	113.641											45.3771
312	71.0896	100.955	118.515	129.944	99.7026	126.449	117.333											43.8058
314	70.42	99.2338	127.256	135.321	99.572	127.049	116.574											43.8316
316	73.096	99.6514	122.698	134.957	95.3868	126.757	115.219											43.9322
318	73.0495	100.28	125.684	133.126	100.78	127.133	113.669											43.191
320	68.8835	98.5759	133.965	137.266	99.6903	130.169	112.166											43.8057
322	67.5865	100.332	116.218	134.112	103.62	128.905	115.623											45.7476
324	69.8145	102.444	124.715	132.528	103.761	130.418	114.734											44.9825
326	67.2965	103.769	124.765	131.822	102.228	128.627	114.14											40.6826
328	68.3256	98.3827	131.689	125.124	98.9713	128.35	108.343											39.7082
330	66.4186	91.7107	133.581	124.383	104.444	127.772	108.95											41.6143
332	67.3364	92.9884	131.587	124.945	95.3531	126.353	112.7											40.9576
334	66.247	96.5533	118.527	130.366	98.5914	127.788	112.643											40.7966
336	67.3624	97.5459	121.983	132.508	102.272	127.314	108.888											42.4208
338	66.5193	99.801	129.771	128.176	98.8024	130.389	107.645											41.69
340	66.7685	106.086	127.134	121.972	99.832	132.499	105.177											41.7957
342		103.567	122.412	121.111	97.3288	134.86	108.665											43.1512
344		97.9853	137.434	122.816	96.1292	133.31	110.394											40.1831
346		100.203	125.478	125.765	97.2895	131.439	105.562											41.3957
348		103.755	127.31	119.869	98.801	132.585	109.095											43.08
350		100.456	130.963	123.724	99.8092	133.366	110.207											39.8919
352		104.608	122.777	131.68	100.701	134.518	114.2											40.7897
354		102.62	127.277	111.01	105.87	135.781	112.362											38.4737
356		96.5599	126.459	119.975	106.916	134.18	110.719											40.0364
358		98.5201	129.194	120.233	103.231	135.12	113.378											38.4689
360		103.924	114.921	115.488	103.884	132.547	109.94											38.9353
362		100.295	125.192	112.649	102.081	129.953	110.259											38.6765
364		100.886	128.621	113.942	97.8718	122.797	110.427											37.2689
366		103.28	140.255	106.711	102.666	124.658	114.406											39.8828
368		99.9524	136.26	112.382	95.93	126.666	110.967											39.4088
370		95.9683	133.753	111.44	100.142	125.657	115.517											38.7645
372		100.604	136.64	123.855	100.017	126.544	111.361											37.8094
374		99.0596	144.297	113.668	106.941	125.935	111.598											36.8355
376		105.616	136.441	107.254	98.9781	124.552	110.645											37.9445
378		96.5576	128.509	110.403	95.5257	125.978												35.4943
380		98.9847	127.313	101.317	95.9076	128.423												35.8737
382		96.538		106.339		129.286												37.3547
384		104.109		110.832		127.467												37.4841
386		107.765		107.982		125.862												37.2128
388		100.648		106.49		125.578												34.2415
390		99.4702		101.861		123.731												37.0264
392		103.848		101.456		123.211												36.025
394		104.486		102.338		121.407												33.8125
396		102.46		110.111		122.047												36.5417
398		100.576		100.351		124.674												37.1675
400		103.299		104.45		123.18												35.6039

## Sheet: e
Time	WT										NIr3
2	85.3588	89.2829	95.6316	73.196	97.2347	85.8885	96.2259	82.6234	86.5226	80.1597	97.7272	100.763	92.4186	100.763	95.4445	93.5255	97.9604	66.4632	93.381	95.9467
4	89.902	90.1422	100.158	83.0933	101.531	85.389	96.364	83.864	95.64	81.4987	93.9356	99.7547	100.414	99.7238	97.9691	91.8717	101.531	67.3366	97.1971	101.531
6	91.055	92.6079	100.547	83.5496	99.0557	93.9477	96.9361	83.9166	93.2369	83.8738	96.3855	92.3593	83.0312	95.0623	100.128	95.7956	89.7898	67.727	92.3583	95.7805
8	90.6631	96.7622	101.778	83.2445	97.7294	97.8061	97.8384	90.7513	97.941	85.2889	103.084	91.5702	77.6088	90.0625	103.084	91.5169	86.9111	70.1027	94.9146	94.0229
10	89.5812	101.876	101.017	95.5109	98.0708	92.5869	101.632	86.6659	103.869	89.4287	96.3371	91.4224	84.4614	93.6593	101.548	91.1013	94.029	66.3771	92.6098	100.311
12	84.1985	99.6058	103.588	101.234	95.264	94.6069	104.66	87.5268	94.8803	96.4248	95.8268	86.5054	87.6581	92.8892	100.441	95.1668	90.269	66.6296	102.741	94.0643
14	88.8254	103.385	100.165	96.1248	95.6518	91.7082	97.8778	96.4099	99.2204	94.545	79.2887	91.697	84.4262	91.3263	99.2417	101.962	88.5274	62.9369	105.456	95.1004
16	90.643	103.179	98.2387	96.636	91.2064	95.8884	99.8453	96.0372	100.539	94.9933	84.8997	86.0408	97.2676	98.4825	100.869	102.883	82.8074	69.4166	101.842	87.9415
18	93.9236	107.066	101.472	97.9406	95.2492	98.6574	97.3544	101.009	100.948	92.3958	81.8253	95.1227	103.086	96.8944	102.782	100.764	90.938	72.1758	95.0323	92.8396
20	94.8226	105.157	107.879	107.879	88.3883	97.247	96.5978	97.0164	101.225	93.0023	64.0319	101.692	97.0728	86.4613	96.9678	101.363	84.0018	77.6799	92.7753	90.9154
22	99.4676	100.281	106.316	93.6586	87.7912	102.558	98.164	101.481	97.512	102.767	79.4567	100.688	108.699	81.7501	97.9762	108.699	79.472	81.5397	98.3568	84.1421
24	97.8347	100.982	101.802	91.1111	89.2763	100.254	96.3959	95.9063	93.9583	109.524	97.7745	101.407	105.354	82.5748	94.7664	107.548	76.3238	88.4378	103.245	79.4394
26	97.4441	99.9877	101.239	89.7952	85.3017	110.355	97.6075	100.315	91.7147	103.738	94.2837	106.722	100.718	73.019	93.5814	104.373	76.0158	91.4679	103.511	78.5836
28	98.5972	106.32	97.4342	96.105	83.66	107.445	96.6049	98.0486	87.7192	94.4534	92.0278	104.776	90.7046	80.075	89.8765	109.663	78.5164	92.7752	98.9375	81.7219
30	96.2794	110.258	93.9392	99.9824	79.2919	109.57	91.9927	101.262	94.5032	95.1217	84.6099	98.4374	91.433	83.3064	85.5048	106.044	82.947	100.434	93.4801	85.5518
32	98.7923	112.01	87.926	98.9322	81.5101	106.649	87.9285	108.725	93.7024	93.9337	98.9578	102.065	92.6947	80.9913	82.1742	108.467	79.6382	103.91	97.2153	84.8907
34	103.119	110.851	85.0575	113.363	82.3448	95.6683	93.1805	108.45	87.3598	91.0319	93.4781	95.1262	91.9993	82.231	82.5357	106.545	75.9355	106.677	105.045	81.0963
36	107.189	109.732	82.6389	104.879	79.2983	102.605	92.9138	114.601	87.419	102.162	92.4335	102.254	97.1236	72.6515	77.4433	109.963	74.6549	110.918	105.643	79.9719
38	108.484	109.04	88.3119	103.097	77.7648	108.406	92.1228	106.374	86.5014	100.817	104.929	98.3047	93.1727	74.0969	78.5352	105.905	70.8122	112.374	106.555	77.228
40	113.434	100.276	84.9267	102.013	74.4091	110.522	90.6378	99.8326	84.1071	92.9919	95.0503	94.4578	79.8537	81.3833	81.8494	103.893	71.6703	116.342	104.221	75.2712
42	115.542	100.841	75.5883	106.921	73.2166	101.741	85.9925	95.3133	83.7233	95.8693	96.5907	97.557	90.7231	85.9139	79.128	102.98	76.2566	114.856	99.2091	82.4507
44	116.831	99.7534	74.6243	108.155	74.3379	104.459	84.1444	94.6853	83.838	99.9569	89.5651	90.3554	77.117	80.9193	82.8817	101.587	71.3537	113.675	99.2917	76.1775
46	119	100.366	75.7577	96.7782	73.2825	98.3644	86.5017	100.174	81.4519	104.985	86.8127	96.0248	69.3973	76.4962	78.8757	101.56	69.8606	110.919	105.277	75.4903
48	116.211	98.0202	71.7515	97.3508	71.3352	93.0842	86.2139	105.247	86.1523	100.459	111.23	97.5477	67.2889	70.6698	77.0745	102.214	67.0391	111.045	118.159	74.1145
50	115.451	97.2394	67.1088	110.542	69.0388	98.6095	84.3851	96.5648	82.9629	100.121	111.637	94.4034	68.7254	70.9107	77.9558	107.166	64.9859	108.359	114.652	71.4725
52	116.805	98.2715	63.8041	98.583	71.1265	96.571	84.0736	101.522	81.9963	103.618	95.8916	93.004	60.1543	67.9018	77.5939	106.581	66.2806	107.141	111.651	70.8764
54	116.409	95.5636	72.9117	101.074	66.9692	101.618	81.0472	103.861	77.5902	102.01	104.071	89.951	65.7389	69.9395	77.1158	105.581	68.4422	102.603	110.002	73.3887
56	117.723	99.65	64.5012	91.3042	68.6431	101.642	79.147	103.373	78.1106	97.4976	98.4613	86.9052	79.9205	63.0056	76.1307	108.431	66.4241	101.517	108.27	71.3177
58	117.507	102.482	62.2099	92.8897	68.617	94.262	78.9979	98.0841	83.3931	101.921	110.374	91.2794	76.3442	57.3657	71.5103	106.332	63.4944	98.2391	98.7981	70.451
60	111.392	100.838	61.3005	94.5459	68.9669	90.6638	79.3337	106.34	81.2643	98.4178	114.703	92.7382	72.3722	61.2169	69.119	109.215	62.208	92.3239	107.456	64.9771
62	112.904	100.654	66.0008	96.03	70.1846	88.6493	76.9108	109.302	81.1646	99.1469	94.5076	95.5443	78.1958	60.9379	70.0678	100.794	54.7197	88.2931	108.618	58.4608
64	113.3	102.203	58.4562	89.4809	71.1402	85.8115	71.0627	105.517	83.7037	100.6	115.113	88.3603	73.9441	53.3858	68.3258	105.631	53.3321	86.8974	105.301	58.1793
66	117.242	100.33	59.1337	90.9869	68.6571	88.5164	69.4735	103.333	80.6298	101.375	109.125	87.2306	74.9274	50.0223	68	103.762	56.7728	88.2018	109.9	62.9804
68	111.232	103.183	56.3645	86.5245	68.052	82.6393	73.563	101.333	83.0867	104.417	100.772	88.6844	65.6885	56.007	63.5007	94.2539	51.1598	87.459	116.477	57.1106
70	107.342	101.876	58.8077	84.8182	66.2759	83.0418	74.0515	101.133	79.6023	111.379	92.3946	87.5786	73.1316	59.7377	64.7674	105.269	48.5495	87.4141	121.235	52.9216
72	105.811	102.14	59.9464	81.5689	65.6398	83.7626	79.0306	97.6432	78.1549	105.144	83.3949	83.3698	88.6768	55.7341	70.9743	94.2144	49.9594	85.6746	116.499	55.4791
74	106.779	108.18	61.7344	83.6886	67.6751	85.9322	76.9309	99.5016	75.1585	106.871	74.5522	82.5242	80.099	54.1349	70.1392	88.3459	48.3958	86.2109	113.272	53.5604
76	109.593	106.64	56.2824	79.9049	67.9806	82.3401	73.8378	95.7626	82.5362	98.0795	85.8989	86.1069	73.1082	59.4281	67.2012	93.6514	50.9078	82.5315	117.845	57.8271
78	113.368	106.95	55.0681	76.5422	68.6999	82.3111	72.8971	92.2156	79.8588	97.8246	85.1602	91.2353	71.0116	57.2674	65.5922	93.0023	49.867	77.7767	119.209	57.147
80	118.237	110.045	57.8174	79.304	65.8528	76.6837	67.9353	90.0009	81.0487	98.3996	100.776	95.263	67.9261	59.7238	64.3251	99.0179	48.4835	76.4746	119.333	52.7579
82	109.79	115.106	61.442	88.304	65.5721	77.0321	66.2547	85.9791	81.195	92.0874	99.9679	95.4391	76.3986	58.3747	64.2254	102.378	51.2391	75.4254	123.37	56.2683
84	110.127	112.787	59.4127	84.3433	67.4986	77.691	68.2797	83.5849	82.5905	93.0563	99.0088	90.7067	86.406	51.4219	65.6615	99.119	52.5668	73.9061	121.553	57.4724
86	113.327	113.284	60.9992	77.9466	64.3792	81.4837	69.4118	82.3383	78.1701	102.374	89.4038	93.2135	78.7593	45.0456	64.6577	98.5561	46.7434	72.2453	121.193	53.569
88	107.942	119.773	55.527	78.1192	64.0787	86.2406	68.7465	83.9199	82.0381	95.6785	87.7151	96.7263	63.1268	51.3241	66.9824	95.7162	46.318	70.3562	116.842	53.2688
90	115.139	122.586	57.3039	79.0483	60.7806	80.5517	68.0944	85.25	75.372	97.8624	90.2181	92.1662	73.8695	49.9772	66.9005	98.7766	43.7675	68.5298	116.497	48.8996
92	111.248	119.951	53.278	80.8105	59.9475	74.5892	70.3364	83.6004	78.0489	91.7022	83.4503	92.0442	74.0512	45.186	65.219	88.7115	49.1213	68.1009	117.096	54.3895
94	108.326	113.926	51.6243	82.4884	66.4722	71.6528	70.1078	83.2755	80.7148	95.189	77.5792	91.588		48.4276	65.7602	90.8101	50.3879	66.0251	120.807	57.0836
96	110.896	112.055	51.3741	78.8544	62.3787	71.3589	64.7005	84.2553	79.5688	96.0182	86.8265	92.6574		44.5536	68.6627	94.9336	46.0443	60.2671	122.961	50.1427
98	109.474	107.891	50.1284	81.7074	63.4252	69.9563	68.3637	84.3142	78.8628	99.5085	87.8976	93.0934		38.5518	66.7019	91.9442	49.9749	59.9201	130.529	52.0566
100	112.227	115.339	52.8645	80.5537	63.5525	69.8192	66.311	86.6556	73.0661	92.6619	72.6049	94.6354		40.7126	66.9154	93.321	47.3665	59.6768	127.499	50.5752
102	114.049	113.439	56.9497	85.4937	60.8841	71.4971	66.6214	83.2138	75.6445	89.6732	80.0188	98.8405		38.8408	66.13	87.9376	43.4817	59.646	137.756	45.1801
104	114.986	106.591	53.3122	87.9027	59.0001	72.2792	65.8933	81.1227	74.5188	89.4469	74.8625	95.8335		38.6752	62.2439	87.9145	45.177	59.7097	132.973	46.5717
106	116.558	102.538	48.6708	88.2941	62.7796	69.8072	64.5444	80.4426	77.8848	94.0958	74.5434	92.5034		41.3016	65.5033	80.7879	47.7538	57.7141	131.374	52.2901
108	116.276	107.805	48.3933	88.2523	61.6117	70.3126	66.7894	79.7386	81.1244	91.4161	69.3706	93.598		34.3597	58.1622	86.6752	49.4239	54.6391	124.893	53.4139
110	114.007	106.077	44.9466	85.8645	64.1895	70.2819	67.0771	77.5557	85.2164	93.7841	70.8212	98.1898		40.1065	58.8167	88.1556	50.6766	56.9559	128.927	52.1459
112	103.405	107.122	45.1876	96.5603	63.4057	72.3115	63.9215	71.9504	85.5843	92.7858	74.4051	95.6417		34.7726	56.9143	79.4143	49.6641	53.6582	125.314	56.2482
114	104.89	104.538	47.9229	83.5862	63.8535	74.3997	55.9746	80.4451	83.5464	87.0597	83.0815	98.1948		45.3272	59.6564	81.0523	47.1873	54.243	120.742	52.4437
116	104.827	103.072	43.9213	88.463	62.2783	75.6629	55.8752	71.1472	86.7242	90.5054	77.274	91.1558		42.1041	60.2246	82.4583	49.6851	50.1507	127.255	50.8701
118	111.137	102.73	47.2528	88.3647	63.7126	71.4771	55.6422	75.2408	82.4468	94.8637	85.7394	96.8769		43.6959	60.2287	82.179	49.6687	48.8279	138.394	51.542
120	112.013	106.804	48.9029	83.7896	60.8873	69.6356	55.8703	76.5062	75.2265	99.5269	83.6894	97.3036		46.5055	56.5476	91.9557	51.8301	49.7208	126.01	55.8366
122	109.99	106.172	46.5312	83.1195	63.169	71.4783	60.0673	73.8539	77.9592	93.9664	84.0052	103.664		40.1225	53.6947	91.1892	49.9652	49.7039	135.21	53.6415
124	109.754	105.428	48.1466	89.2624	62.9848	70.7107	61.1124	78.2164	84.2583	94.0485	81.4524	101.684		41.1578	54.3931	86.0188	46.4313	45.9965	127.677	52.0337
126	109.661	106.387	46.9599	84.9855	64.3461	71.887	63.1962	78.345	82.2185	88.7802	77.5261	103.197		38.4892	57.229	87.6787	47.5785	44.7798	127.764	50.8279
128	100.13	108.952	44.9811	93.7247	60.0267	74.8119	62.9987	79.2748	80.5694	86.451	84.1144	108.306		40.0535	54.4889	89.4998	46.8345	43.8976	119.222	53.081
130	101.825	107.499	46.3461	88.7641	56.0274	67.8291	59.6283	80.1759		90.4691	82.3368	106.63		38.3892	57.437	88.6627	50.0222	42.985	108.272	53.0528
132	102.169	107.515	50.2257	93.499	57.5263	67.5694	59.584	76.9632		96.25		102.171		40.2293	52.3756	92.1618	53.4011	44.5229	118.266	52.7176
134	102.517	97.4397	45.4777	95.2296	58.2415	70.0137	63.2246	72.9621		89.4765		98.9918		43.4831	55.5127	87.1076	47.9661	43.9494	108.724	52.9888
136	100.627	100.626	49.0467	83.6103	56.5109	69.8105	61.979	76.5777		89.3212		104.664		44.9881	58.3256	90.6588	42.1233	44.381	103.012	48.7109
138	105.466	105.23	46.5157	85.8484	54.484	68.5766	60.3638	74.7416		91.9767		99.6604		40.5675	58.3139	85.4888	40.4619	41.9285	111.779	44.4719
140	102.223	104.276	47.6097	92.8685	58.2339	69.526	58.4041	75.9678		97.928		94.9237		40.9539	53.9269	76.0582	39.7455	41.355	108.211	44.3423
142	102.796	103.289	47.8599	85.002	60.0455	71.2365	59.4803	67.3666		93.3757		104.419		42.2993	53.3419	82.0944	39.8648	42.1165	111.615	43.9406
144	100.371	105.392	50.4933	89.6209	61.1861	66.4525	58.6857	66.0706		95.479		93.3224		43.7382	55.3412	84.7328	42.1624	40.5673	117.056	47.476
146	106.265	98.9037	46.0973	88.1933	62.4562	68.1088	57.4445	69.3086		93.6151		97.1875		40.7079	56.7278	79.0118	44.2761	40.0869	118.008	47.5114
148	106.886	98.7975	42.819	86.3496	62.2249	65.7698	56.1229	75.0204		94.9895		92.7661		39.8141	54.6673	74.322	42.1881	38.9235	115.478	44.38
150	105.012	106.32	41.8322	82.4835	61.4889	63.9441	54.5107	68.3403		93.2138		98.4906		45.6237	56.2756	73.4706	41.8735	38.2942	117.753	44.8674
152	97.6709	107.338	43.0133	86.1799	57.9508	66.1356	53.0042	66.9589		97.8342		94.023		35.4856	53.4404	80.7937	37.3026	37.1591		43.5717
154	97.6587	106.114	47.9233	77.4382	57.7519	62.3755	53.723	70.0194		97.0223		93.0658		36.3344	53.8501	80.0427	38.0823	36.2033		41.2712
156	95.4147	105.304	50.8954	76.4796	63.0898	66.8096	54.559	67.8213		94.4089		95.255		39.3471	56.0344	81.6392	42.7835	37.4079		45.7555
158	104.537	107.551	44.5598	79.2927	63.3754	63.1779	54.8615	66.2088		93.6885		94.3558		38.8121	56.9662	74.6325	44.4826	34.7942		48.657
160	104.978	105.692	44.1593	78.7172	60.8547	55.1411	55.7947	67.1249		98.2636		97.868		36.0161	53.5911	88.4528	42.5967	37.5002		49.1147
162	95.5528	99.9496	47.5222	82.3105	59.8224	61.0104	53.7339	70.9119		94.7517		103.762		42.6346	53.7766	84.2835	45.3675	36.0275		50.8958
164	98.0845	95.9182	47.9163	76.0189	61.8346	56.3297	54.7738	74.3833		91.1022		96.57		37.0446	55.9216	82.3224	41.6442	36.3384		49.205
166	98.5808	99.3077	48.1425	83.7511	63.2009	56.8845	51.9873	77.7132		87.7615		90.5774		40.2287	54.9514	82.4306	44.3163	35.2069		50.8809
168	93.752	97.7524	48.9801	81.5818	61.4082	57.9871	49.8748	67.5824		92.8993		98.2239		36.9585	57.4519	86.489	43.4141	36.5704		47.5843
170	98.58	92.4426	45.9866	82.7831	61.1259	58.0259	51.9308	74.5216		85.9697		101.504		38.0148	55.9088	86.4298	41.1853	36.0286		46.6687
172	100.056	96.6866	44.9373	88.3874	63.4539	60.4133	53.8434	71.6783		85.0179		110.64		35.8442	51.1642	90.6737	43.7883	35.1246		48.312
174	95.3135	101.242	43.3006	91.0956	62.4003	59.7254	53.6532	69.3096		87.7546		103.576		40.2952	51.5888	99.7356	39.2562	34.7844		43.3811
176	87.6547	95.2882	43.0593	84.8036	60.8617	56.2565	55.7126	67.8122		85.4298		99.8506		44.2802	51.4047	94.8496	40.6966	35.0124		45.2571
178	90.5995	96.1428	43.9522	81.9647	64.3795	58.3979	53.0719	63.9383		84.0489		97.4379		45.6766	49.7526	94.2574	39.2739	34.8845		44.0337
180	88.9049	92.6753	44.852	80.082	62.2697	56.4923	51.5232	61.1016		81.8136		99.9963		39.0279	50.4102	86.0668	38.2869	35.9199		45.9199
182	91.4363	93.844	49.5259	83.4211	57.1088	62.367	48.6939	68.2874		88.2326				41.2342	52.2541	84.265	42.2338	36.4545		48.0845
184	92.3629	92.8234	52.0963	70.8357	59.4603	60.6849	48.5617	71.9413		83.1398				41.2311	48.8398	87.649	37.2805	34.6773		40.3371
186	87.774	96.1554	46.0656	73.4855	60.126	57.7203	46.7879	71.7918		80.7268				39.4956	53.8393	90.5835	38.184	32.6827		46.0232
188	89.1025	90.1498	48.2623	77.846	58.6716	57.2067	47.4096	78.2085		83.2443				40.4166	51.5376	90.5904	40.6584	33.0209		44.4548
190	90.262	92.0727	47.7447	76.4463	59.4532	56.9361	47.0846	74.2464		89.6026				44.2215	52.1068	96.1446	41.044	33.072		45.8141
192	86.3002	89.1183	47.5432	65.3485	60.8539	62.4348	47.7891	76.5799		83.5842				42.4147	50.1824	94.1167	45.0054	35.81		48.1942
194	84.7504	92.233	45.8044	69.6055	57.9072	56.794	51.6317	73.3365		82.2384				49.6497	48.8921	94.1716	41.474	32.2113		46.0217
196	89.3707	93.0537	47.636	66.4186	57.5097	57.9173	49.169	67.3109		83.9811				37.9775	52.6691	87.5317	44.5736	34.9502		46.6075
198	87.6591	89.0993	43.4687	70.406	58.8877	65.8113	52.0551	71.6496		89.8728				36.4704	53.3834	92.1761	47.3651	33.6496		48.2411
200	89.8576	90.421	44.8869	74.7549	59.1765	64.5505	51.6255	75.0919		85.9071				33.6343	59.8706	91.2809	45.5581	33.1624		46.6729
202	85.8045	87.0508	45.3754	76.2646	58.7304	60.041	53.6106	73.8612		84.6324				41.2182	51.924	95.1175	45.9738	32.2656		47.724
204	87.0989	94.9856	44.4481	71.8472	64.4797	58.8554	52.1066	70.3571		87.3888				40.3625	52.476	93.9802	44.3468	33.7654		45.0385
206	82.952	92.1562		70.0085	60.5503	63.7825	51.9266	75.8921		82.3669				39.4622	49.934	91.2493	43.6597	33.5043		47.1197
208	86.0543	87.0143		75.2751	59.3046	67.4231	52.1976	75.3686		85.2601				41.2278	46.3691	95.483	46.5303	32.9041		49.8541
210	83.4862	90.7173		82.8998	61.1309	57.1536	52.3712	77.5901		89.7448				41.1056	44.7832	96.6999	49.2245	33.301		51.8224
212	82.408	92.0619		80.0764	61.6159	60.8874	55.5517	69.9061		96.5215				42.9765	52.7548	90.7341	48.8337	32.8085		53.7012
214	82.1138	94.7526		82.2928		62.8232	55.8683	68.4797		85.9445				42.2726	51.058	87.9155	46.4678	32.9375		50.709
216	83.9808	92.5024		75.0001		60.0707	52.818	65.5465		86.2932				39.8567	48.7732	88.0753	41.3089	32.0676		48.8637
218	81.7821	91.1881		76.6051		57.5667	52.7279	67.6726		93.5453				37.1833	50.0112	101.936	40.1905	31.7145		44.2988
220	85.9999	87.539		72.259		53.286	51.7147	70.9785		92.3746				42.7586	52.8531	96.9255	40.4438	31.2804		47.0271
222	83.3328	91.9353		76.8612		58.1623	53.2542	71.083		87.3656				44.3862	48.9714	90.1595	41.0451	31.8325		47.0251
224	86.3238	88.9214		80.7898		57.6045	55.3761	65.4306		86.6264				42.2262	51.8996	89.5748	45.9066	31.4664		51.5808
226	82.7446	92.1359		85.5801		60.1284	59.9071	70.9405		89.8012				39.9681	50.6626	104.657	42.6409	30.4665		47.8148
228	83.9757	98.0003		80.0823		61.7715	60.4301	70.8194		89.6223				37.3482	50.2557	100.014	47.0134	31.903		51.4748
230	84.9331	97.207		81.2295		59.2582	59.2989	80.0124		92.7687				40.5346	51.5221	95.1927	45.4837	31.4876		51.2848
232	81.9273	98.0323		71.2974		58.0219	60.2757	72.7724		95.0828				43.0914	48.3298	93.431	44.3642	31.1906		47.8754
234	83.4078	90.014		72.1171		61.9683	58.6449	73.0023		94.7596				41.1866	51.6451	91.0435	42.181	32.4291		46.7522
236	84.3889	85.3187		84.4905		65.075	54.803	71.0089		94.9146				40.4579	49.9554	86.7503	40.2784	31.9371		44.0216
238	79.8147	86.5486		77.5541		59.7662	54.8225	65.6265		87.3519				35.7837	54.7047	91.1069	42.1298	31.9589		45.4575
240	77.5982	88.4919		68.6951		62.7813	58.1187	71.4312		86.0923				36.887	49.8788	93.5246	42.8443	31.5084		47.7007
242	80.1949	91.3447		72.4261		57.2272	55.8805	68.9777		88.2682				44.5034	49.6663	93.5507	45.9644	31.8701		48.6892
244	82.5935	87.6958		71.9287		59.6553	54.7529	68.9622		88.2854				40.6665	50.1742	93.34	41.7845	30.9051		42.4588
246	79.3503	96.5042		72.6585		62.5445	56.7728	66.0218		92.2663				47.0426	52.984	95.8654	44.8514	32.0767		46.3631
248	79.9484	95.4827		77.7971		66.1264	57.3802	72.6678		94.3587				38.8554	55.8799	95.8475	42.9477	31.9404		44.1099
250	76.6319	94.9519		76.6788		60.9359	56.4793	69.1157		92.7612				40.4009	54.9564	99.4723	46.7188	31.9844		49.6077
252	77.0795	94.7918		72.351		64.7578	58.83	68.8447		94.5585				46.7094	51.0839	96.9628	47.6043	30.4879		51.2386
254	81.4232	92.0648		68.8045		65.5592	58.3384	67.0103		92.5071				44.0194	55.8699	90.0151	42.2376	31.9425		46.9911
256	76.7596	96.3504		72.6168		61.2332	58.6572	70.7841		86.9374				51.3457	51.6268	87.863	42.4883	35.4359		46.7649
258	77.3702	94.8627		75.84		61.3764	60.975	66.1738		90.7463				49.5775	52.9816	90.8545	43.2473	34.2799		47.358
260	81.0847	93.9697		71.2076		67.0017	62.1502	73.0112		91.6483				44.2802	53.2685	101.001	42.1011	32.9307		44.9206
262	81.4542	94.6941		66.9679		71.1164	62.2995	71.6858		88.5058				43.6731	58.436	106.273	47.7457	33.0551		51.2257
264	80.5824	97.7606		66.3961		72.8443	58.6561	64.9051		89.0745				41.3724	52.757	96.7272	46.2725	33.1039		47.5396
266	82.6434	91.679		68.7702		71.7906	60.5797	63.2906		85.7699				43.4867	56.5252	83.6378	45.6187	33.2405		48.7956
268	76.1666	91.0831		72.0392		69.2336	65.9165	64.4465		88.9736				45.2373	52.7684	90.2526	45.4113	33.6656		48.6613
270	79.7687	90.1784		78.3389		70.3367	68.186	67.2147		82.018				44.4973	55.4951		51.3364	31.9231		52.3427
272	81.6938	95.1284		77.866		65.2133	61.188	63.1584		86.0347				41.4372	52.7894		50.2992	31.1486		52.8575
274	77.4603	88.0037		82.7696		67.254	62.0399	67.7293		85.303				40.6207	55.6819		53.5983	32.3374		54.8432
276	80.3217	88.5026		75.5336		65.2689	70.3085	68.2853		91.9039				48.1242	54.5728		48.8682	31.2138		50.9288
278	77.1819	89.9347		71.3265		63.8547	70.9553	61.1397		93.9415				47.3092	51.038		53.3614	29.6175		55.0722
280	78.5857	92.2145		73.4749		63.0904	64.9679	78.9285		97.0222				41.3545			51.5189	30.7814		58.0694
282	78.1589	88.2307		75.4083		62.4632	63.2864	69.515		91.5603				46.2954			47.1227	29.7632		49.6508
284	85.0084	91.7324		75.0349		67.2459	61.6769	71.2641		90.1179				43.1207			48.1845	30.3343		50.6786
286	89.0454	90.8016		75.4121		71.2402	63.7881	80.4345		87.0186				40.8143			47.7287	31.9592		51.3307
288	87.8018	87.1004		78.8842		71.0964	65.44	74.6676		91.3009				39.431			48.0431	30.0642		52.748
290	85.1694	87.2243		81.4322		71.7519	64.8734	72.1536		94.2898				40.6401			46.5645	29.9219		52.5061
292	78.4016	90.639		72.5157		70.6379	76.4281	70.1869		96.8607				46.0437			52.9795	30.9503		56.1159
294	72.2287	91.0166		65.8446		70.1654	72.2039	70.2556		98.7578				44.3147			48.8916	30.2669		53.6768
296	79.1241	93.9203		67.5192		70.8597	71.9805	65.2048		96.6138				49.3686			49.1536	31.1389		54.5447
298	78.9623	95.2323		86.0854		72.6003	69.3247	73.7158		95.1684				57.2533			49.8975	30.634		60.1543
300	76.8114	92.7322		84.4822		71.7702	70.2188	70.13		96.1242				50.501			51.988	30.3968		59.2265
302	81.9674	98.5456		81.4235		72.6406	69.7104	72.4438		91.3339				49.2776			52.5567	31.4346		57.1126
304	80.5264	92.8119		72.7717		74.7526	70.7259	65.591		100.101				50.651			53.0463	31.5294		56.9792
306	81.4879	94.7815		68.2591		74.0364	76.3827	68.7091		99.0293				51.5441			54.7132	28.7408		60.31
308	81.1094	97.0642		64.8908		73.7236	72.7108	72.2149		99.4249				47.6435			58.8218	29.6755		64.2521
310	82.2799	86.7177		63.7321		73.051	76.9481	74.9454		92.3311				49.5355			53.7553	29.4331		57.7466
312	83.3003	93.1602		66.1746		67.6707	76.2826	71.8844		82.1377				45.7224			58.3319	28.5243		60.0037
314	80.7377	92.1069		71.8895		73.1557	79.184	72.9325		92.413				46.5064			54.2441	27.6732		58.629
316	78.4529	88.9101		71.7271		74.8639	76.9315	67.0635		88.0421				49.1942			60.949	28.4263		61.7578
318	74.6103	92.245		75.3383		71.3963	76.6346	69.2727		91.8439				46.6519			60.5371	30.0622		63.3058
320	75.0316	93.7375		73.6549		72.8639	77.0029	78.3033		91.3176				53.4314			55.6338	28.8011		54.3131
322	75.1591	99.6986		76.0178		75.1632	77.2274	79.4505		90.4775							57.136	27.6685		58.6231
324	75.7354	99.9826		70.4027		72.7685	81.8834	90.0857		90.8317							54.655	27.2659		56.5322
326	81.7549	97.048		69.164		70.4146	82.3159	91.6293		93.2971							51.1226	27.5918		53.2195
328	84.2973	101.002		63.4157		70.5116	77.789	85.0477		84.9505							51.2262	29.0223		54.743
330	81.6285	102.291		69.2122		68.1231	77.6236	80.8072		92.0619							61.4996	28.6682		62.5631
332	81.6125	109.214		76.8091		73.7446	76.0997	80.6562		88.3904							56.1077	29.5404		58.1113
334	83.0506	96.4828		79.28		76.1282	78.3318	75.0536		91.0114							66.2079	30.83		68.7868
336	82.8652	109.491		86.1899		73.1487	81.4181	78.3068		93.6804							65.0284	31.6614		65.7921
338	81.0459	102.235		85.272		74.8454	88.0418	75.8152		97.6535							56.8605	31.4524		61.3679
340	77.9707	103.997		79.3506		76.8232	88.772	72.5143		86.7442							59.7039	31.5134		62.5187
342	84.019	91.1543		74.9372		73.7402	87.0724	76.8541		93.3272							64.3562	30.634		65.5036
344	79.5553	98.3388		85.5047		73.6184	88.4679	77.2227		85.5299							56.1372	30.1945		59.2447
346	78.853	92.2286		90.9628		67.1342	86.0363	70.5516		87.6179							62.0673	30.2431		59.8491
348	79.2379	94.9864		92.4112		67.1976	80.3643	76.358		83.8353							56.8464	31.4731		57.1818
350	84.6087	99.5261		85.6867		69.5712	80.3571	76.5066		85.5219							59.1399	29.8921		60.0811
352	85.5081	93.8603				69.2834	85.1504	76.824		89.4449							61.6756	31.561		61.6669
354	82.0938	94.7302				69.8752	81.8342	79.6155		90.5032							52.7101	33.0792		56.387
356	90.6853	100.288				70.8532	80.1466	82.1213		87.0055							64.6919	32.3225		65.5314
358
360
362
364
366
368
370
372
374
376
378
380
382
384
386
388
390
392
394
396
398
400

## Sheet: g
Time	WT																		NIr3
2	97.2361	95.3369	92.7659	97.8987	94.784	96.8182	96.4366	92.0566	90.7621	88.8259	95.8822	63.6997	92.2315						94.8114	100.763	89.9337	92.8804	99.3481	93.9054	89.4316	98.7965	95.3417	96.3096	95.0773	94.2287	95.6038
4	97.2651	97.1659	99.8741	100.568	97.8416	101.289	96.5563	100.985	95.5714	91.2679	97.9549	83.1797	95.4001	93.2186	86.4147	70.3186	101.531	94.4739	97.4157	91.7107	89.791	96.3915	101.531	96.6689	97.2065	101.531	101.21	101.531	96.9579	101.531	90.9486	101.531
6	101.623	101.358	102.305	102.305	102.305	102.305	102.305	102.305	102.305	99.2964	102.305	87.8836	95.1684	97.1458	90.8432	69.2185	100.11	95.6123	99.8018	88.5371	102.305	98.2325	98.2359	100.441	102.305	100.358	102.305	99.5672	98.1113	100.88	102.305	99.6316
8	99.844	99.2707	101.57	103.05	101.572	97.6416	99.7168	98.2803	97.6384	99.1306	103.041	85.8242	97.6283	100.147	97.7368	67.405	97.5728	92.5175	97.2362	84.8903	95.1856	94.7743	99.5181	100.931	94.339	100.166	100.314	100.196	96.3604	90.5876	100.698	89.6751
10	100.755	103.869	100.017	98.3198	101.948	101.289	102.715	100.114	101.78	100.639	103.851	83.8417	97.0615	98.9842	101.442	72.0036	97.4526	103.869	103.869	80.0662	89.7913	99.8101	92.835	103.869	97.9129	99.9831	96.6596	102.481	95.0825	82.3939	94.4239	86.9523
12	100.668	100.612	101.993	100.214	100.532	98.7706	104.286	99.9806	98.7904	100.819	103.259	84.216	100.439	100.479	95.4353	77.1307	95.3576	102.415	101.114	79.2497	93.2187	101.003	98.6043	101.22	91.0507	96.2145	97.8643	98.3136	94.2251	88.1323	91.5184	84.6551
14	102.269	100.832	102.366	100.339	96.9434	99.6895	100.035	103.067	99.9227	100.334	103.603	80.8183	102.189	105.456	95.3325	81.6356	89.0096	99.8179	98.9895	75.3281	91.4696	105.456	102.669	96.7478	89.7913	94.0983	98.6998	95.8905	98.621	90.4778	89.6589	78.8382
16	101.928	100.558	101.547	99.7751	95.8464	98.8897	97.9696	94.0405	98.0747	105.773	102.632	79.6885	102.3	103.654	99.5112	86.9809	88.6387	99.694	105.432	77.5663	90.9203	95.9408	93.3599	90.4781	88.8042	94.2491	99.3788	96.7249	101.902	97.2772	81.6427	76.3744
18	103.098	102.583	100.2	100.953	95.8868	97.1914	95.0475	93.4157	97.777	105.623	101.525	77.0435	102.937	96.782	98.0416	82.9643	86.7357	97.5499	106.112	76.5072	91.3184	87.692	84.6	83.0483	81.8915	91.2853	97.928	90.4665	96.8849	97.1292	77.6923	77.3185
20	101.123	104.181	96.1762	99.6365	96.1789	95.8473	94.1619	95.734	100.923	107.879	104.598	76.2101	104.051	100.123	96.5426	74.1951	87.5913	91.0551	103.502	73.9292	89.3456	98.542	82.0203	78.2399	84.3092	87.8302	100.594	88.7599	99.1321	95.2166	77.6861	77.721
22	100.349	101.779	91.0483	99.7319	91.942	96.1231	90.5446	94.0366	101.467	103.303	101.393	75.3746	103.517	98.9681	102.92	78.2176	83.3959	90.6748	104.525	74.12	89.4106	98.8555	82.9913	72.8947	87.6003	83.3678	98.256	91.4415	98.5738	88.344	86.3168	76.2501
24	102.171	104.535	92.3275	97.8303	92.6185	93.2217	88.6856	92.3325	96.018	102.214	103.866	75.4605	106.241	106.276	101.229	80.5202	82.3776	88.7272	107.367	72.3059	88.169	95.5724	82.2951	69.0756	90.0669	78.4137	100.171	94.75	104.442	87.116	83.9892	71.1981
26	103.317	104.701	94.9037	98.942	92.4548	91.5863	88.8553	84.1467	99.164	105.754	104.327	77.2725	108.382	105.888	100.782	81.5047	79.1285	89.6015	103.106	73.4476	89.08	97.7936	72.793	68.3279	86.7291	75.0963	100.614	94.2313	110.355	82.3725	80.4984	71.4248
28	107.066	107.057	96.4827	101.376	89.4627	93.6452	83.687	81.5805	96.8751	104.403	104.952	85.5151	109.173	105.357	99.146	83.1246	79.2408	85.309	107.293	68.6636	87.3423	92.8371	70.6688	64.9086	87.1531	72.6108	97.5707	90.4577	105.863	75.0923	79.5606	67.766
30	107.706	106.283	95.9814	97.2927	89.0238	97.5851	82.8873	80.0213	100.088	102.592	104.688	94.1515	111.748	105.842	97.1484	80.9648	84.7179	84.2665	99.9469	67.2729	87.4369	92.3095	65.2198	66.9406	88.9542	71.1849	96.3081	90.1926	100.564	72.5436	85.0868	71.6544
32	110.789	108.655	97.1751	97.7215	87.7515	96.1334	78.8644	76.482	102.94	102.671	105.87	100.692	112.885	104.731	102.001	88.0243	86.7608	80.9421	100.028	68.0302	84.3501	89.5386	64.117	64.039	94.6459	71.0923	95.9033	85.9861	101.548	69.2104	85.2224	68.4205
34	109.406	108.96	89.1764	101.779	84.2919	94.3838	79.5014	73.6095	103.912	99.3764	104.555	110.83	110.365	109.279	96.2517	89.2094	83.8106	81.0562	87.977	63.1009	90.2929	88.0854	57.868	65.6856	92.8916	67.0844	97.1529	82.2061	97.7119	68.9636	88.4517	68.0091
36	108.513	110.516	93.3341	103.539	83.4248	96.3877	79.7253	76.7265	104.707	98.1707	101.244	111.738	107.906	107.952	94.7875	82.152	82.216	86.6579	86.8536	61.5048	85.2962	99.6776	54.1096	63.7544	97.1707	65.8445	97.8698	80.183	100.498	75.8839	86.5163	62.362
38	112.688	108.362	93.6979	103.075	82.8264	94.788	84.9283	79.6988	105.517	101.472	102.42	113.32	110.176	106.382	101.135	84.354	80.264	88.7466	91.3621	63.7222	83.8762	96.079	56.7927	64.1444	94.0403	65.718	96.5849	80.191	99.5017	73.4788	83.6182	69.7004
40	114.33	112.722	93.3169	102.643	81.9477	97.1493	85.8145	80.9138	106.577	100.664	101.553	116.013	110.306	100.399	98.5012	85.9367	85.0771	85.728	92.4928	60.9921	85.1767	88.6889	59.1373	63.8225	93.5682	63.0766	97.7763	81.8865	95.8129	77.3676	83.4647	65.3619
42	114.625	107.08	101.701	103.805	80.5754	95.1526	82.9037	79.3699	111.204	103.351	101.466	111.914	112.312	101.685	103.652	98.1351	82.2575	84.096	85.7747	58.3975	81.0026	88.3617	54.945	65.8649	92.628	61.9654	101.452	78.1706	94.4171	75.7091	82.481	71.1684
44	118.107	107.87	102.576	105.581	77.3976	96.1702	82.9961	73.8088	113.486	99.1198	104.419	114.383	111.801	111.601	99.341	99.7009	76.3754	82.0986	83.173	56.514	79.5381	93.7819	52.8175	64.3931	92.9072	59.8803	100.34	76.5591	93.0915	70.7657	89.5576	74.3673
46	115.195	110.157	102.983	105.657	76.8049	95.3242	80.1215	68.8341	107.427	95.2001	99.9834	117.327	111.647	97.8471	98.6186	91.1701	76.4834	87.0207	88.5775	53.9902	76.3259	101.281	46.7441	66.4055	89.9163	57.3718	103.082	80.5247	94.1803	72.1402	85.9243	69.6273
48	113.401	109.449	105.003	107.781	75.7516	102.618	74.8331	69.7229	111.957	93.5117	100.582	116.15	114.96	99.2561	98.974	97.6456	71.7066	84.1358	81.0194	53.3963	75.4416	94.9753	49.377	66.8567	99.6655	55.7944	103.38	80.4588	98.5955	68.0212	79.2602	72.2807
50	111.999	110.002	107.324	104.758	74.8259	100.527	76.1383	65.2692	113.863	96.7567	105.18	119.267	118.167	97.1772	114.686	100.005	73.2269	78.1185	80.8416	53.3561	73.5193	102.755	50.862	63.9988	99.6269	56.4375	103.906	75.8161	97.0601	72.659	81.4569	66.9447
52	116.153	109.107	99.2631	108.837	74.4829	100.76	74.7782	67.4874	112.173	96.217	106.836	121.714	116.634	102.166	112.102	95.2677	73.2719	78.2281	80.7479	48.6722	73.1234	106.205	48.7891	63.5682	104.109	54.285	103.795	68.0182	92.4086	72.3185	77.7222	63.9818
54	116.363	106.021	103.209	105.38	72.378	101.95	71.9602	64.8804	108.674	102.897	106.884	116.381	118.15	100.904	111.985	102.588	77.9023	73.3416	87.3795	49.3724	79.4194	104.134	54.6148	62.9642	100.046	53.9373	104.981	70.1403	95.3234	71.1559	79.9529	62.9735
56	119.518	108.716	106	107.913	72.7895	104.993	72.6899	62.0247	109.464	103.932	110.055	117.748	120.478	98.6189	112.684	99.4254	70.1476	74.8957	81.281	48.1148	74.7216	101.542	51.4466	67.2488	99.8796	52.435	105.434	74.0393	103.806	66.5728	85.6804	62.8113
58	120.523	110.665	106.631	108.457	72.1572	96.9574	74.0164	64.621	103.802	102.901	105.467	115.639	119.07	94.9493	117.746	105.434	68.683	74.9409	79.6789	48.4173	75.1951	111.461	45.1162	64.2285	95.8211	50.1498	108.97	72.057	104.253	66.5403	86.3111	57.1556
60	117.937	109.237	106.056	106.317	70.1181	97.2733	67.284	62.0142	102.484	101.834	108.385	110.318	121.984	90.2071	125.424	100.302	67.5619	79.6759	78.5242	47.5931	72.7297	116.07	47.1017	61.6065	93.8773	52.8631	108.136	71.8698	106.637	58.3085	84.4189	59.7436
62	119.42	108.872	104.255	104.219	70.3379	97.4913	70.0294	64.108	107.905	101.468	106.33	109.704	124.002	99.8496	118.865	110.188	75.5087	71.7439	80.6102	42.7352	79.5236	109.388	49.0742	65.2343	91.6307	51.7949	108.452	70.3849	105.264	65.3877	78.6991	65.5848
64	114.08	114.547	103.508	102.416	68.5855	96.0099	68.7471	59.5376	113.246	97.0447	108.753	104.046	125.71	93.2478	112.641	110.846	72.6612	70.2451	74.577	43.0196	77.4004	113.672	49.5348	60.6805	103.308	50.7357	106.596	71.3579	104.561	61.6823	75.3341	63.0265
66	118.022	111.617	105.587	107.479	66.5411	92.5967	68.1257	60.812	109.031	95.4635	105.735	107.13	127.375	91.2267	114.429	106.21	72.2359	69.0977	75.8418	39.3937	75.5981	117.276	47.8669	63.2851	95.4872	48.4492	106.705	68.1625	107.481	63.3524	72.2525	62.4523
68	117.568	111.19	101.392	109.632	65.7522	92.8752	61.7859	62.2819	110.807	98.636	107.508	105.151	127.597	92.3845	119.344	104.474	68.5122	77.2243	72.7289	39.2682	69.3395	110.755	48.1996	65.592	99.1011	49.5638	107.11	63.5648	104.221	65.296	75.1496	66.2165
70	118.634	111.482	102.331	106.707	65.6609	91.2527	64.9779	61.3902	113.782	97.3885	108.94	104.538	124.342	86.5001	113.044	107.918	65.4567	74.3113	77.576	39.9011	69.2305	107.569	54.0884	63.2015	102.425	48.9423	104.08	65.4643	111.902	62.2106	74.1459	63.9698
72	117.711	108.779	111.351	107.792	62.7749	92.2351	65.5415	58.0572	106.888	102.014	109.49	103.707	126.045	92.8258	108.897	113.587	61.7371	73.8754	79.6754	38.4684	70.2916	99.4562	45.9869	59.8609	102.025	49.2151	104.907	67.4989	115.438	59.0364	69.1764	58.6825
74	118.132	108.379	102.729	106.094	62.9658	89.4069	67.2363	55.4683	101.882	100.286	106.626	102.674	128.346	95.6629	113.71	118.64	65.2791	70.0664	79.218	38.3054	72.3004	101.635	48.1028	60.6307	103.479	48.325	105.516	66.7801	112.269	65.0717	71.7168	57.9445
76	113.401	109.137	104.155	108.524	63.8469	89.8235	63.4978	58.5935	101.204	99.7756	105.826	99.9805	125.865	93.6535	118.199	115.69	70.1501	66.9408	69.7027	36.7593	69.6948	108.147	44.7863	58.4817	99.8358	50.0042	104.258	67.3323	110.694	68.1155	73.8636	59.5624
78	113.306	109.464	103.152	109.09	61.696	87.4026	63.5415	58.1455	99.8383	97.8647	103.268	97.8336	126.039	91.6196	124.383	118.168	70.1458	63.1361	76.8597	37.3644	74.6106	105.75	48.6647	59.7548	103.344	47.9658	104.636	66.2831	111.407	68.8825	70.6549	53.7367
80	111.591	108.566	105.796	108.829	61.4935	89.1523	64.8596	52.6707	106.508	98.0148	104.743	93.8082	123.982	86.7772	120.087	120.744	65.7584	66.7576	74.1766	38.2891	70.7095	109.534	47.8291	60.3993	102.974	47.8725	104.564	63.8691	113.555	61.0647	67.7688	55.4282
82	112.278	106.912	106.847	108.196	59.8448	90.7139	64.0697	55.0347	106.758	96.216	107.185	90.448	120.683	87.5593	132.7	126.972	64.4105	71.738	74.1749	38.453	76.2729	107.628	44.2276	61.9821	98.7484	49.5793	104.149	61.7415	116.401	62.3126	67.5168	55.1637
84	114.425	107.644	99.9317	107.61	59.8646	87.5163	67.3837	54.3827	103.543	92.6158	107.174	84.9738	120.558	82.851	127.806	125.33	59.7633	71.7328	74.4138	36.8014	71.2044	108.542	46.3264	59.559	102.353	48.8554	101.941	66.3476	118.467	59.551	65.1688	57.3025
86	113.029	108.325	98.6287	110.614	58.5972	87.1642	65.7929	54.6381	101.466	97.9312	110.823	88.6225	120.702	83.1629	130.555	133.884	60.0988	67.2453	78.8152	35.2212	65.4899	108.566	45.0012	57.69	105.368	45.1872	100.179	69.0247	120.087	63.955	69.7394	53.3132
88	111.592	107.12	99.4173	108.573	58.3524	85.7019	63.3703	52.5663	99.8026	92.6343	108.154	84.2875	124.694	87.8994	133.347	129.165	61.945	65.8661	82.3283	35.6095	69.695	115.982	44.3021	58.94	99.4062	47.3026	101.754	65.4065	121.633	62.4747	70.0205	56.106
90	113.797	105.911	101.304	106.46	59.332	87.9008	63.0408	51.4507	94.7249	99.99	107.275	80.1284	119.982	83.4083	125.421	129.43	67.4396	61.1131	77.5841	33.7961	64.0733	116.344	43.7925	60.3631	97.1987	47.633	100.93	68.7187	120.13	57.8616	64.0409	56.0558
92	110.855	106.961	98.8274	108.474	57.5358	87.4838	63.8567	51.0013	85.7943	98.704	108.26	78.7814	120.254	83.3426	116.966	127.512	61.3382	61.4554	75.3109	35.5538	70.9013	105.408	44.3341	58.64	96.5022	44.0924	101.375	70.3564	120.281	53.8447	72.1149	57.4566
94	110.948	106.109	101.471	107.481	57.664	85.1896	62.5013	56.4538	80.687	94.9043	107.516	79.0595	116	86.9628	118.098	136.657	60.0408	63.3426	70.5891	33.4771	66.6223	106.962	44.3504	58.9875	104.99	45.2654	101.012	66.7484	128.535	56.4389	62.5694	54.5726
96	111.55	106.191	99.4223	111.411	57.9738	87.1351	63.7456	51.6306	76.1723	96.8382	105.7	79.3038	118.311	88.3217	122.156	137.262	62.0006	68.9602	75.8244	32.5726	76.0252	102.552	40.4899	61.2098	107.995	44.6379	104.025	61.5361	132.853	60.8335	64.5863	58.4228
98	106.933	108.841	101.85	113.92	57.4944	87.0168	64.968	50.5025	73.096	91.0101	105.51	82.9806	118.011	87.6619	127.413	144.526	62.9776	62.7205	73.0833	35.0678	70.2509	105.186	44.0909	59.4645	101.24	44.4277	102.959	60.0995	128.758	55.4856	67.2204	54.2211
100	103.025	104.26	103.58	111.433	58.9038	86.9773	67.2696	49.7892	72.62	91.1593	104.016	83.592	117.443	84.6575	123.19	131.235	61.8793	61.393	71.6288	32.4455	75.2505	103.963	43.6722	60.0039	98.4628	45.1788	101.296	57.5999	134.133	51.1163	68.3429	55.1599
102	103.802	103.552	105.567	110.424	57.7654	84.9432	65.5193	51.4005	70.4668	89.0032	99.9477	81.4556	118.814	76.87	129.496	134.22	61.824	63.3962	78.2819	33.1711	73.7283	94.8332	39.3391	61.0672	96.8838	41.9194	98.493	59.0649	133.887	50.749	66.18	49.7814
104	107.977	105.301	105.855	110.16	57.6459	83.5315	63.8515	51.2562	68.357	90.5756	102.939	80.7782	116.68	86.7914	120.099	129.478	64.9416	64.3943	75.0255	33.2605	71.0233	95.1336	39.0171	60.7492	99.7453	41.0443	95.9923	56.9744	131.364	50.7167	65.8532	50.6405
106	106.079	105.777	98.9157	110.641	55.3292	85.9021	62.7574	50.8314	67.5029	93.4517	102.125	86.3824	118.799	85.975	128.203	145.976	56.9107	63.2705	67.9287	31.6623	75.459	98.8308	40.4791	58.1464	101.544	39.8106	97.1552	57.3024	132.018	54.3624	64.0797	48.9867
108	103.585	105.017	98.554	111.237	55.094	83.7004	62.3279	50.3216	65.6882	95.0778	102.141	84.1022	115.855	78.3817	126.062	146.228	64.8038	63.2131	70.2719	30.1849	69.3546	101.676	42.1854	58.2296	97.5913	37.9778	96.8028	59.8475	133.81	52.8599	64.7624	50.7086
110	103.072	107.797	103.123	112.785	54.9942	82.74	61.4222	50.716	63.3047	89.4312	99.0487	84.6546	115.257	75.7571	128.589	141.047	62.7098	66.3999	67.1402	31.4166	67.5307	101.201	40.7718	61.1078	105.707	39.566	91.7585	56.3809	131.911	50.0451	63.6447	48.3631
112	104.962	111.532	104.645	114.94	55.305	83.7416	64.6869	46.8852	62.3472	92.8945	100.951	80.224	121.528	81.0002	134.399	129.847	60.5971	58.1878		30.1637	67.5455	97.6718	42.1281	57.6291	100.778	39.6035	89.5785	58.0471	130.368	57.5267	61.658	45.9745
114	106.867	113.424	96.0508	113.742	54.0757	82.6061	63.9307	41.5419	64.4305	91.57	101.389	78.5714	118.854	79.0804	133.332	131.806	68.7137	66.2573		30.4838	69.4279	94.4715	44.68	58.0108	100.082	39.3729	88.6394	58.4023	125.863	51.9608	69.049	44.0544
116	103.308	113.244	93.8557	110.72	55.8746	84.7223	61.1131	44.0312	67.213	91.5714	101.066	79.0232	121.102	80.7728	135.639	126.033	61.2176	64.1154		31.355	71.5273	100.957	42.8237	59.3407	104.674	38.8326	87.4745	59.8828	125.413	51.8711	62.7954	44.3623
118	101.453	110.583	92.3326	108.999	53.0941	85.0359	60.9471	43.737	67.6352	91.0012	100.024	80.3388	122.617	81.8885	133.322	135.489	57.6957	61.9545		30.8966	73.2388	95.6869	42.9241	60.2338	107.034	40.1685	84.6485	59.3251	127.219	55.1434	60.5549	44.421
120	102.386	113.627	98.6127	108.779	52.813	84.4781	60.9337	43.2846	62.9967	93.6644	102.766	78.0231	124.602	79.1989	134.516	137.619	57.1281	70.2519		31.4814	71.341	93.9295	45.5512	57.798	95.0235	37.6187	82.3789	57.4663	124.949	49.3636	67.9419	51.6037
122	104.654	120.358	101.73	103.426	54.0207	82.9534	62.7729	42.7876	50.4473	90.1124	100.258	75.7515	124.774	81.9027	128.896	136.209	59.145	62.5872		27.439	67.3054	91.8759	44.024	57.1705	104.794	37.1042	78.5728	69.0522	122.221	47.5752	67.7359	46.91
124	102.176	116.526	94.8086	106.209	52.8253	83.0216	65.0772	45.3337	44.8048	90.9232	100.452	75.5532	123.671	74.663	136.253	139.276	57.327	58.9856		30.4264	65.2385	91.6257	43.5375	56.3749	106.473	36.5491	78.5909	63.6262	120.299	50.7176	68.3144	45.0216
126	100.803	120.966	92.051	109.802	52.2391	84.853	65.308	48.2684	41.4845	90.1362	102.237	74.701	122.601	71.7838	144.578	127.935	62.2092	58.4046		30.0448	68.7255	99.436	39.8737	56.623	109.274	39.1852	77.6402	64.9036	123.27	44.9489	65.1873	43.0106
128	100.998	117.153	90.4017	108.955	51.8597	83.1387	69.5676	47.6521	38.9939	91.9271	101.764	74.543	123.053	78.0959	140.057	126.608	63.7959	60.4656		28.8868	65.1067	101.489	40.4923	54.5215	102.655	39.7569	79.4621	60.6085	121.513	48.7716	61.2744	46.2397
130	99.2315	118.971	90.4657	111.171	51.6963	83.0508	69.3218	46.2407	35.9133	86.6911	106.089	75.6247	122.885	73.7767	152.329	139.675	69.3384	58.6063		29.8575	70.2247	106.6	40.5423	55.6744	102.635	38.121	74.6586	57.2746	123.334	47.9907	65.2577	43.0322
132	101.504	118.671	92.5927	110.93	54.4924	82.9252	72.4845	46.487	35.4265	88.0575	104.19	74.4031	123.912	78.4942	157.999	138.404	69.4315	63.5965		30.1967	69.5063	104.449	38.238	53.0191	102.322	37.883	75.1691	59.5054	123.242	42.6364	65.019	45.4597
134	104.045	120.401	92.2724	112.839	52.0487	86.5243	74.0678	42.4803	32.4072	86.9097	106.704	74.2035	124.556	75.8693	154.845	136.356	69.3457	65.2177		29.3927	63.9093	102.406	39.0479	53.3764	103.25	36.8936	74.3149	57.3997	123.136	45.7558	64.8349	42.3182
136	102.584	119.473	92.5	109.593	52.025	86.0452	67.5483	41.3774	31.6683	89.942	106.274	79.4113	122.497	75.6883	132.232	142.653	68.3949	70.8827		28.8791	64.8263	102.627	36.4015	51.3325	104.578	37.5988	76.2181	63.8882	123.491	43.8326	61.7811	41.4864
138	104.101	115.831	89.2918	115.217	52.7553	85.1309	66.9383	43.8678	30.3532	90.212	103.026	80.1872	126.369	74.431	134.489	140.805	72.442	70.9768		28.9766	62.3697	91.4483	41.3384	52.9919	110.072	35.9059	74.561	59.7076	123.425	52.5135	61.687	40.8982
140	100.54	115.206	93.5241	113.872	53.2897	84.2482	66.7169	43.5435	30.6765	85.2192	104.364	80.4284	126.07	67.8608	145.009	142.988	68.729	70.8881		30.4645	60.3734	93.1725	37.6316	50.0374	110.874	36.1676	77.0053	59.2025	123.365	49.1336	58.8633	48.8042
142	102.209	116.093	91.9692	111.787	52.7827	85.1855	65.6161	43.6348	30.9205	87.4968	104.925	81.6508	132.787	73.6959	138.919	143.963	63.9492	69.915		29.1406	68.1909	106.778	37.0222	53.2887	108.474	36.1247	72.6248	56.8051	118.396	48.9068	61.1766	44.516
144	101.447	114.948	90.3301	112.273	53.5896	87.3218	69.2288	44.9902	29.4083	90.3286	102.568	81.979	135.813	72.9944	141.84	135.196	65.3911	74.051		28.7729	68.4158	102.355	41.5737	50.6149	110.816	34.3886	71.7107	54.4635	117.946	50.0395	59.7125	42.3353
146	101.062	116.315	86.7072	107.578	51.835	83.54	65.0331	43.8361	29.6564	85.872	100.407	80.994	133.756	74.3769	132.178	132.649	64.674	70.2545		27.1634	63.0578	110.049	44.1844	51.9139	113.957	33.3077	70.5366	55.2496	114.85	49.9519	55.0525	41.848
148	107.365	114.488	88.3731	108.976	52.3054	88.4975	67.8355	41.7585	30.1348	83.5331	100.909	81.0122	135.758	68.426	145.443	137.993	57.82	65.3676		27.0034	69.2884	97.6565	38.3188	52.7338	109.786	36.164	70.723	54.73	115.816	46.1175	65.4586	43.0918
150	104.314	116.275	85.9183	109.713	52.3539	83.8794	63.7259	43.1838	29.5939	84.7218	99.9384	80.8337	137.899	72.8967	139.275	132.193	65.1733	66.8405		27.095	71.1323	99.115	37.2449	50.2481	109.287	34.4917	69.6968	54.2377	116.368	42.4658	59.0382	42.7287
152	103.846	118.864	87.7663	107.635	52.3762	85.3857	61.5643	44.1258	28.9871	88.9147	100.073	82.224	135.144	71.2818	139.52	139.577	63.8941	66.1064		27.8648	65.5933	99.3119	38.0049	49.1158	115.429	35.1957	68.4217	50.0261	117.753	43.3373	61.2266	43.5379
154	104.05	116.268	87.2079	107.567	50.8915	87.7173	63.4108	39.8922	28.9735	86.6709	99.8849	82.5592	138.422	69.4909	144.202	125.088	59.4414	59.0998		26.9932	66.4682	103.421	35.1001	48.3498	114.915	33.1585	66.9734	55.0998	114.887	45.2986	60.804	40.5331
156	102.419	120.679	88.4496	101.689	49.3458	87.3378	64.778	40.2691	28.3768	87.8764	97.5453	79.0931	136.917	73.8942	144.031	131.034	62.6376	66.6148		25.8303	64.3201	103.004	33.542	49.0292	120.765	34.3893	67.9034	55.7516	114.555	48.8214	57.2142	41.0534
158	106.958	119.02	86.9437	100.319	49.4847	86.969	63.3617	38.7408	28.6777	86.6473	95.2247	80.056	142.563	68.0063	132.159	134.028	61.4981	65.3063		28.2236	68.2301	107.58	37.3227	50.5846	113.261	33.3053	67.2009	54.8575	117.005	46.8687	59.7613	44.2146
160	105.593	122.26	86.5803	103.156	49.72	88.2236	64.7787	41.1108	28.2256	85.7456	99.4549	80.8399	141.132	68.7993	135.254	129.353	64.0069	60.7543		28.1873	70.7338	109.048	33.7365	49.0291	111.085	33.3502	66.3629	60.4027	111.815	41.538	59.3012	43.6683
162	109.475	118.173	84.3959	102.532	49.264	83.2905	64.7333	41.3197	28.5828	84.7197	99.7623	81.7781	145.981	68.3233	142.434	150.886	60.6824	64.02		28.469	68.2108	103.553	33.2527	46.2173	119.079	32.2226	66.6964	57.6793	111.722	39.4495	59.582	42.5315
164	106.759	116.875	81.2828	102.145	49.4112	85.8309	68.1576	42.3331	28.0461	84.9435	96.5408	83.5203	145.747	62.6321	131.367	161.328	59.5464	62.8544		27.6308	63.7148	109.352	37.3653	45.0099	115.251	32.0153	67.1571	58.2564	108.168	43.1939	57.5313	39.8659
166	104.182	121.089	88.1214	98.9679	48.3389	85.8527	66.9052	42.0569	27.4249	82.4448	97.1693	83.1783	144.582	68.0825	140.974	147.546	58.8025	65.4174		26.2391	69.9935	101.591	35.0272	46.603	115.044	31.4882	64.7287	55.6573	107.447	43.2961	57.1998	41.0491
168	105.866	122.447	88.3153	104.195	48.4155	87.0723	68.9716	43.0652	27.9771	87.0473	94.8321	82.0552	146.681	71.8251	133.093	146.136	56.7614	62.0187		27.0465	65.4344	102.596	35.3582	44.4082	116.989	32.7813	63.7753	58.2569	105.674	42.2147	55.7361	38.9473
170	104.557	125.541	85.3875	101.121	48.3604	84.1456	67.1169	42.2639	28.7327	89.0581	95.1048	80.3582	144.614	74.7207	125.303	132.516	63.4212	60.8567		27.241	67.3114	95.8409	39.2978	43.8634	106.98	32.9076	62.5424	61.6238	106.809	43.2247	57.8384	42.7356
172	101.027	123.882	84.6987	100.933	49.8415	84.4	69.1367	40.8754	28.0994	87.1259	96.2843	79.1704	149.318	67.4829	116.601	141.421	61.2833	60.0955		26.0211	60.206	114.021	36.4341	45.0967	111.559	30.8121	61.5721	59.8937	107.617	44.2105	60.8165	43.5441
174	103.999	126.608	82.8088	99.2736	49.1795	88.2288	66.2538	42.3203	27.846	86.1465	97.6922	80.7811	143.583	65.5651	122.14	142.684	60.3195	58.0085		26.964	63.2109	106.108	36.5293	44.1945	113.293	31.0079	64.1233	59.6176	104.538	46.822	60.3874	42.6386
176	104.412	130.506	87.5132	99.2075	48.0706	85.4879	66.7415	41.7957	27.6521	85.8565	95.2489	82.5333	147.755	75.9106	121.952	135.197	63.6201	64.8136		27.3561	62.8322	106.819	36.2553	44.8514	113.781	31.9637	62.5283	59.3312	98.723	49.3876	58.9804	40.6329
178	107.034	129.391	87.1967	97.9803	46.5958	86.1337	67.0492		28.1266	86.5959	100.466	83.0925	150.366	71.0282	108.284	141.199	64.2124	62.6277		27.2394	59.2435	112.224	32.6337	43.6406	106.892	32.6436	60.1848	61.0069	99.3841	44.8603	59.9294	39.8046
180	105.359	136.516	89.6891	95.8329	48.6088	86.7167	65.6358		28.2761	85.8479	98.4728	86.1452	147.22	67.4121	110.301	149.524	67.5213	61.6417		27.7164	60.3721	118.441	37.1491	42.1775	112.105	31.9229	62.3911	61.3644	97.2472	43.3643	62.3044	38.9439
182	106.944	133.179	84.7323	94.9069	48.5775	85.7314	66.1765		28.78	83.6907	100.219	83.7646	148.494	69.5197	114.603	131.626	68.2759	65.0135		28.422	58.133	110.975	35.3305	43.7568	113.159	30.66	63.1759	60.3236	97.9146	48.0109	60.825	40.4273
184	108.266	125.662	91.4699	94.6996	47.9571	88.4391	63.9143		28.8519	82.8887	99.2424	85.468	150.283	70.7771	102.317	127.34	62.7044	65.6178		27.4701	55.2061	111.159	35.8453	45.3061	109.944	32.1343	62.5597	59.4046	95.1009	42.2844	56.5498	40.1612
186	107.226	121.201	85.9568	97.9921	48.0023	86.3906	63.4512		27.3113	81.4624	97.467	89.8069	149.338	66.978	111.046	125.966	65.5516	68.9979		28.8031	58.2225	114.983	38.7252	43.9162	110.67	32.6802	61.3801	57.6289	94.5807	45.1642	53.2901	40.5474
188	107.071	125.753	88.8215	98.851	48.4733	87.6406	65.5333		28.4417	79.7026	98.2799	89.1385	145.213	68.1112	117.938	123.195	60.9196	69.7678		26.3182	61.309	114.416	41.1324	41.0685	106.777	31.0432	63.1977	56.9185	92.0998	41.0281	60.4817	39.715
190	104.032	125.268	89.7969	97.5778	50.1996	86.0535	65.3564		28.4562	78.9292	101.711	88.9923	149.975	66.433	114.34	129.454	68.9719	64.0734		26.7044	64.2012	109.528	35.132	42.1125	108.683	31.7048	60.9668	60.5725	89.6984	37.5183	62.297	40.9095
192	106.444	131.005	90.4516	96.291	51.1333	90.6553	65.9107		28.6565	80.5617	100.709	86.028	149.746	67.3715	120.245	138.715	66.3676	66.9817		25.6302	66.0045	112.008	37.9179	41.3575	108.633	30.3514	60.806	58.1673	88.7762	41.2723	61.4999	43.5671
194	106.773	127.332	90.3067	97.1534	50.1505	88.6808	60.5141		28.1438	83.0461	102.142	87.7638	151.305	65.1108	120.264	127.864	65.4434	62.2475		26.3323	62.6778	102.616	36.9622	40.5483	106.664	30.1154	62.0249	55.7806	86.9007	44.4072	61.7139	39.6732
196	109.499	120.422	95.6175	104.413	52.0852	91.671	62.6015		28.5331	80.6428	100.895	88.9113	154.353	69.7824	123.089	128.395	70.814	70.4741		26.1043	59.4161	105.235	38.3305	39.7409	109.119	30.1342	62.3808	61.1685	88.7652	43.6843	57.5754	44.3479
198	107.47	122.556	99.4963	101.252	50.1344	90.2886	63.4833		27.7172	80.6445	98.571	86.5075	156.673	71.3773	111.572	135.953	68.9388	67.8118		27.3501	57.4738	111.651	36.1029	42.1527	107.253	30.6786	61.2235	67.1808	87.8246	42.5498	60.7763	35.0424
200	104.009	127.584	92.9077	103.031	47.5124	91.842	60.3209		27.3913	80.4645	98.0481	83.2425	157.877	69.0544	108.988	123.447	73.6474	66.8664		26.8202	54.0829	117.43	38.7664	41.593	108.439	30.1493	59.6489	59.0997	84.6106	42.7809	61.2979	38.6476
202	103.556	123.796	95.7512	99.2231	47.8028	94.1808	59.7255		28.2665	79.8807	101.836	85.8961	160.645	74.9459	120.248	136.264	76.9794	72.3525		26.0387	56.0709	111.062	37.7346	38.8028	104.644	30.3354	59.1358	54.6108	83.7203	36.6	61.0944	44.167
204	103.303	128.713	93.1546	102.396	45.8895	94.4826	68.3636		27.8166	85.8074	102.924	84.364	156.604	69.6729	109.46	140.472	71.3904	70.4352		26.3245	58.5946	110.922	37.078	38.1292	98.8829	30.1295	58.1646	54.5201	83.0616	38.2759	60.7604	40.0387
206	103.124	125.271	89.6009	104.175	46.6526	94.1485	61.722		28.5757	86.6572	102.444	83.2925	152.919	65.9013	106.087	142.911	68.4843	75.2447		27.6058	57.874	111.488	38.6933	40.4373	99.6689	29.399	60.7622	58.195	81.3856	41.4764	57.1334	37.9685
208	101.299	128.886	87.5246	104.123	45.5456	96.754	62.613		28.6886	82.235	101.027	86.01	153.446	73.0426	105.81	147.135		78.6475		27.8416	56.448	114.541	39.684	39.063	106.137	28.9538	60.0777	58.1433	80.1036	41.9141	55.003	38.8238
210	104.833	123.733	85.1149	105.565	45.505	96.5512	60.1093		27.6851	82.3572	100.015	88.0114	155.109	76.6824	106.792	140.404		72.9361		26.5965	61.2661	102.549	39.8986	41.0395	101.921	28.2816	56.7363	62.3924	78.9716	42.039	58.6208	33.5102
212	103.244	131.814	94.9416	105.23	43.3731	101.344	57.531		28.1255	81.1455	97.9059	86.1061	152.565	79.6399	107.841	156.663		69.9657		26.61	59.9592	101.49	36.0722	40.9823	103.911	28.704	56.0385	56.9682	81.9017	50.1382	55.2668	36.5469
214	102.625	134.507	89.7911	102.424	44.4625	99.3248	57.4596		28.9346	82.111	97.8298	88.9923	152.142	77.1534	113.195	145.339				27.3729	57.224	105.371	37.2496	39.0983	105.124	31.1677	57.0858	57.1312	82.2011	45.2019	53.7517	34.3338
216	104.822	132.742	97.4083	105.537	43.5969	103.171	59.6316		30.2599	76.5392	99.2186	89.2625	150.746	70.6814	110.791	139.856				27.169	59.6848	100.504	38.3179	40.8032	106.976	28.4463	51.2875	55.9148	82.3151	45.0925	64.6976	39.3786
218	102.973	128.527	92.6024	109.136	42.2818	99.8412	61.834		28.6022	79.2618	98.5958	93.2999	150.073	71.9498	103.169	143.531				26.9952	64.8815	95.7108	36.1648	40.9156	106.638	29.3785	50.0538	57.5729	81.6127	44.1815	59.7735	39.6323
220	102.538	128.284	90.2905	106.822	41.9022	99.966	59.5828		29.8153	78.9997	96.1218	89.0718	156.367	63.5237	102.354	149.295				26.3209	53.2844	113.491	39.0299	39.8956	101.442	27.9992	50.3812	60.2968	81.5916	45.2162	61.7341	44.8863
222	101.767	136.53	89.3923	108.019	41.3396	98.7398	61.4859		28.2461	78.4271	96.3803	88.8852	149.976	69.1972	103.866	146.999				27.1752	58.7756	104.643	38.9267	39.8056	106.549	27.8422	52.5106	53.8865	82.1829	42.8389	57.3006	40.1228
224	105.014	134.205	94.4935	109.92	42.9962	106.583	59.7555		29.3586		98.489	92.71	150.173	70.678	93.8674	149.068				26.8891	61.9792	106.815	35.9759	40.5102	106.435	29.0599	51.0397	56.8556	82.3594	39.0915	56.231	40.756
226	103.106	140.566	94.5926	110.181	41.6836	104.685	63.019		28.4312		95.9782	89.9764	153.031	70.0901	97.013	156.189				26.6778	56.7589	103.156	36.8132	39.0732	103.686	28.901	49.5471	54.8642	82.8356	35.6957	55.6069	41.0861
228	102.521	130.612	96.1898	113.972	40.8223	104.902			28.5535		98.6926	92.3973	153.159	66.761	106.166	146.524					55.0677	104.615	36.4465	37.5044	104.141	28.6161	51.292	55.0396	84.2106	38.4982	60.5754	41.7453
230	102.244	126.251	91.9031	112.662	40.876	104.455			28.5714		97.8962	89.0521	149.846	66.2101	102.038	153.337					57.4683	101.837	37.2683	38.6195	108.254	31.4594	50.9084	57.4533	84.17	37.9261	60.0458	40.9807
232	100.275	134.331	93.9957	113.865	41.9964	104.556			28.2263		102.121	87.717	145.879	62.9466	107.011	158.345					52.1024	99.8581	38.3747	38.647	103.166	29.7721	51.5978	56.6645	82.0242	39.8025	62.7045	42.931
234	103.394	125.209	91.4763	114.905	41.7332	104.487			27.6558		104.639	89.6877	142.037	63.6275	101.87	134.903					49.3754	101.571	38.6499	39.197	104.338	30.7526	51.2496	58.4442	81.4754	37.6331	58.0547	40.0399
236	101.399	128.025	88.4295	117.646	41.405	101.611			28.3537		108.531	89.6143	141.731	66.0824	98.552	139.653					58.7962	88.604	37.6109	38.7583	101.378	31.1766	52.1327	56.6742	83.2002	37.3352	58.7354	39.7837
238	100.903	134.552	88.7272	120.022	40.9731	102.43			29.325		111.749	91.7889	136.428	66.6643	101.374	148.981					55.6832	93.4081	40.8165	38.1587	98.3321	29.5825	50.8127	54.4931	81.0548	36.5162	68.8659
240	101.529	138.808	91.9168	118.549	40.5293	102.287			29.7148		111.756	87.8605		59.9278	100.197	159.987					57.0463	91.9247	36.2601	40.3058	102.237	29.7411	50.9574	54.5469	80.5258	35.3929	63.654
242	102.157	136.427	88.387	115.75	39.574	98.5884			29.6204		118.642	88.4487		63.3473	104.886	174.128					56.2055	89.0925	38.0139	38.9454	100.495	29.7671	53.0435	48.8331	80.1596	36.4927	57.6941
244	98.7895	136.263	85.6165	113.812	40.0518	97.0882			29.3459		119.686	87.382		65.2925	101.501	171.478					54.1313	81.3707	38.105	38.7633	97.7231	28.6414	53.5195	51.5645	77.2022	37.1631	59.6181
246	101.123	126.903	96.6552	114.886	39.469	98.9097			30.5316		118.542	84.8339		66.3901	101.73	177.674					56.0045	85.2106	38.0576	38.5141	100.422	28.1816	53.1129	57.8275	80.6252	37.3758	53.977
248	101.499	129.619	87.2471	112.987	39.5301	102.103			29.2368		125.08	85.2484		69.5863	106.009	166.276					55.9111	84.9374	36.7468	41.0283	96.2947	28.5837	51.5367	56.1483	80.6583	37.8288	60.7843
250	98.3941	130.512	94.1462	116.525	39.8988	99.7556			31.5606		129.673	86.1819		67.7031	106.118	167.372					54.7053	86.8811	35.2045	40.4084	96.1859	28.0546	50.3913	61.7561	78.7738	39.561	60.2688
252	101.654	130.809	97.6706	117.889	40.4046	97.1049			31.9926		124.562	84.0903		68.3755	112.074	166.627					53.2106	88.4877	39.7965	39.4402	95.3381	29.0826	51.8347	56.6154	78.22	41.3801	57.3346
254	101.26	127.915	99.7331	116.815	40.4305	105.628			31.638		125.831	83.1799		67.1871	109.608	172.186					51.9523	87.0603	37.5047	37.7797	93.692	29.0501	49.6423	58.3427	81.9567	37.5854	55.2983
256	106.463	131.196	95.822	124.51	40.2522	100.765			30.3741		130.183	81.9265		72.4948	119.615	171.606					53.7515	81.2109	35.0113	37.8443	101.619	28.168	50.0508	62.7923	78.2604	37.923	52.8229
258	104.624	130.487	91.078	121.514	38.5481	100.551			31.0759		130.314	84.793		72.3289	100.688	162.534					57.791	82.826	41.1173	36.2339	100.777	28.1559	46.9049	56.7672	79.2808	35.5068	57.8515
260	102.087	129.209	98.3604	122.445	39.0285	102.327			30.8947		128.465	87.0795		70.0926	109.928	155.011					59.8405	83.5447	41.654	36.1529	98.5138	28.9278	48.3225		74.0559	37.7091	58.7482
262	102.382	135.964	96.5119	121.882	39.3936	102.96			31.0789		132.917	85.8558		70.6183	111.601	152.263					59.3419	87.4422	42.1176	35.0118	98.8598	29.5985	45.1226		76.2606	35.3592	56.1374
264	103.836	140.917	95.3414	120.846	38.1245	102.971			32.594		134.722	86.0298		71.5123	113.955	147.582					56.5714	102.719	35.6581	34.833	95.1173	31.1473	46.4528		73.9904	34.3043	56.5483
266	102.87	140.152	99.1609	119.766	39.3519	104.953			31.6237		136.549	85.3371		71.7914	105.546	156.874					57.1409	97.8072	38.1424	38.8427	96.3132	29.9632	45.3064		77.5757	34.8442	64.1931
268	101.054	137.496	95.5032	117.021	39.2156	103.6					134.659	79.8451		73.4439	97.7935	139.242					54.3667	93.6671	40.0092	34.7247	97.5501	30.9363	44.9331		74.6548	38.0403	60.6462
270	103.384	136.375	99.1114	114.361	37.2478						136.605	82.0362		71.677	111.738	136.792					57.3033	103.235	42.0249	36.7361	94.8572	29.3285	45.6187		77.3179	38.5967	61.8095
272	97.1747	135.434	98.34	115.057	37.7543						138.486	82.5246		72.7393	110.164	153.465					56.3953	95.9591	43.4268	35.4153	89.9912	29.8846	45.6716		74.7765	39.074	60.2135
274	97.8547	138.042	101.913	117.07	36.7519						140.188	86.3106		64.7449	106.115	149.094					53.582	95.2398	38.3823	35.3448	94.6107	31.5505	45.2581		77.1247	38.0202	64.546
276	102.712	136.44	92.1262	111.894	37.5371						141.462	82.2914		62.09	111.826	149.761					56.0263	96.3476	38.7991	34.3161	95.8008	31.1532	45.768		73.1024	38.5797	58.2154
278	99.5292	132.484	94.229	110.981	37.4678						141.815	77.7956		65.5928	103.524	147.78					58.231	101.736	38.4222	35.3442	92.0628	31.8958	43.0983		72.9746	38.876	56.0312
280	97.8499	131.445	105.088	110.864	39.0769						148.852	75.2714		64.0486	101.835	153.409					56.2604	100.568	42.4118	37.5655	86.1025	31.6415	43.4647		72.6888	41.0649	54.9832
282	95.9555	131.223	101.6	109.893	38.2911						148.517	74.9997		62.2421	114.35	155.878					58.7118	95.233	38.4339	36.0185	90.8477	30.5826	43.5916		75.4637	43.2454	58.2928
284	95.0517	130.994	97.1409	109.227	37.0514						149.148	75.0105		72.7349	116.584	154.369					53.8615	95.51	39.9501	35.4682	90.587	28.9723	43.0486		75.3814	41.5983	58.4368
286	99.3518	137.746	101.212	117.092	36.9111						150.746	77.4671		65.3675	119.448	160.953					54.9896	95.2368	42.4854	37.4387	85.4062	28.9309	42.7297		73.6828	43.9581
288	99.8966	139.137	98.5396	110.07	38.1458						150.397	78.2128		68.4436	109.401	164.533					49.4736	92.5257	42.1827	37.7637	85.7885	29.5614	41.1418		74.4011	42.6397
290	96.7174	138.357	97.1949	113.452	37.8614						153.177	75.0702		74.6201	115.797	154.225					51.1455	98.2538	39.199	36.7583	86.3273	29.4078	41.0474		74.5912	43.5029
292	95.6373	139.679	92.3572	118.032	37.5612						148.72	73.9167		66.5233	113.151	159.672					51.9192	94.9038	43.0523	35.7316	86.5073	30.3166	39.187		74.049	41.5747
294	98.1111	132.846	107.689	118.556	38.8251						151.493	67.7025		70.474	129.847	151.42					50.9217	96.4486	39.7752	35.5028	87.096	29.4434	41.2216		74.7137	38.3312
296	98.7149	133.828	110.875	120.67	38.1631						155.057	66.8161		67.1168	124.558	154.172					50.5271	97.1409	38.9778	35.4043	85.1157	29.5993	42.7502		77.6553	41.1097
298	98.1852	143.713	104.044	118.379	38.1183						151.622	67.2652		69.3561	120.101	146.089					54.4123	92.7566	46.4227	36.1087	88.1181	31.2317	43.3393		76.8093	44.7554
300	97.1072	143.166	110.243	112.98	38.7461						153.974	65.8908		67.9825	124.245	157.873					47.6915	92.8009	44.056	35.3559	84.6822	32.7198	39.1324		75.6326	39.7202
302	96.6132	139.669	116.461	113.695	39.4909						152.38	64.7293		68.6982	124.734	158.546					49.4374	95.4257	44.1475	35.0584	84.7031	32.1437	39.4539		75.1088	47.4925
304	97.0733	141.273	113.167	117.341	38.5424						158.537	65.1433		67.8419	124.185	166.426					47.2412	102.187	42.5313	31.8256	82.0269	32.6835	38.7095		77.6621	43.0164
306	95.6566	143.282	113.877	115.635	39.17						155.305	62.0144		67.2685	121.817	163.776					49.0514	92.9048	44.7567	33.0383	83.2833	31.507	37.7929		75.1745	41.0648
308	98.8472	142.063	114.977	113.482	41.4939						156.115	63.501		67.0405	125.748	167.811					51.3716	93.9025	44.4179	33.6017	80.3041	31.0158	34.6241		75.3569	45.3349
310	97.028	135.648	104.533	117.231	39.4599						150.677	60.3812		73.7165	121.495	165.348					51.4198	102.633	42.9721	35.8297	81.9731	32.578	36.4257		78.0722	38.5689
312	95.4184	143.001	103.668	120.716	40.5021						157.589	60.9986		72.9846	131.654	157.268					49.4602	89.2289	42.2454	32.4955	80.7358	32.4225	36.5134		76.429	42.0498
314	94.4078	137.932	102.069	120.058	40.2083						152.417	62.875		73.2079	142.016	159.355					44.1746	93.0616	43.8277	31.8873	81.7709	32.4518	36.7458		75.9219	37.7942
316	91.1564	132.943	103.147	118.865	39.7793						155.486	62.8171		73.59	132.488	154.798					47.0121	97.1458	42.1464	32.8626	86.5512	33.918	36.31		74.0593	43.7588
318	95.1846	134.268	109.323	114.378	39.9443						151.59	63.8374		71.797	132.86	144.501					47.1319	96.4869	40.7174	34.3233	81.5636	33.1392	36.6545		76.5981	43.1109
320	97.511	135.845	106.721	118.01	40.1177						153.609	61.9686		73.6938	133.799	150.064					43.6493	98.6837	46.7207	33.7821	83.3798	31.605	37.733		76.786	45.8198
322	96.1582	142.364	112.092	114.525	39.3478						153.897	59.7969		66.451	137.012	147.556					43.7193	96.0808	43.47	32.0223	83.7978	32.3521	36.126		75.4985
324	99.3522	137.736	106.469	115.659	38.9486						148.077	64.1456		69.408	135.294	158.728					49.3769	97.7689	48.8425	32.748	86.3996	30.8582	36.5888		78.1344
326	97.4746	137.701	115.084	116.684	40.3697						151.112	65.6787		63.779	137.071	164.639					45.142	109.633	45.0072	32.7944	81.7983	31.6712	34.9348		78.0896
328	96.3912	143.711	112.471	119.546	40.7236						150.38	64.886		71.9418	123.915	154.629					50.5052	106.451	46.8933	34.6815	86.5638	32.253	33.0761		74.1977
330	95.8979	145.743	117.59	115.533	40.7214						154.778	64.1795		69.3282	122.849	157.451					46.5432	103.552	44.1719	32.507		31.4894	32.6272		74.6693
332	96.708	137.763	111.198	120.101	40.3187						149.695	62.3095		81.8755	128.09	154.671					50.6769	105.031	49.5926	32.9149		31.8197	34.3698		75.0808
334	94.9544	143.077	116.146	117.102	41.2118						152.929	66.4402		78.6446	128.936	160.639					49.0724	112.981	48.4204	34.4319		33.3007	32.0962		76.3188
336	97.3165	142.287	110.112	116.925	43.5812						152.568	65.7806		77.1804	115.651	170.589					48.6563	99.8944	43.8144	33.1671		35.1126	32.9633		72.8211
338	95.8841	142.557	105.727	120.207	41.7968						155.636	66.1212		66.6308	123.28	159.326					50.1148	103.445	44.1253	35.0845		34.2227	32.697		75.0308
340	97.864	148.461	105.128	122.264	38.8569						152.819	66.2384		76.8569	130.558	156.432					47.739	100.625	43.0275	34.8529		34.2208	34.0489		72.4693
342	97.3578	140.678	114.381	125.869	40.0669						158.067	67.1071		73.4606	120.068	159.072					46.6775	104.929	39.068	33.4744		32.6905	33.1597		73.1901
344	97.2275	148.134	117.797	129.879							157.658	67.1347		76.1472	124.32	152.06					50.8606	103.236	42.4999	37.0039		34.1135	34.6264		73.8408
346	98.48	152.63	111.121	129.184							156.679	65.9657		77.4994	125.082	180.972					56.4341	97.0782	45.7705	33.6692		34.8432	32.1544		70.6376
348	99.2418	147.941	115.789	128.346							157.915	68.7158		73.4409	120.788	163.543					49.7872	94.2218	45.653	37.7531		34.6091	31.4875		70.9656
350	99.5019	153.681		131.268							157.88	69.6186		74.7571	113.355	154.633					49.9438	84.3114	45.6256	34.9175		34.2965	28.751		73.8056
352	96.8183	149.378		130.867							163.714	69.1274		81.5842	117.422	174.427					55.3919	83.4204	51.7559	33.7912		37.0598	30.2305		74.5848
354	97.3177	145.13		130.523							158.767	66.5734		82.2209	120.365	171.824					51.8311	87.4607	47.1553	34.3822		33.5684	29.3012		76.1727
356	95.4552	149.108		125.723							160.704	69.1489		85.5606	119.413	147.159					55.3667	88.2984	52.3787	33.1069		34.2707	30.3112		73.3542
358	92.915	142.829		133.071							159.993	69.2075		82.0121	144.207	142.614					53.2914	96.1969	50.029	36.3728		33.8631	28.568		75.3419
360	96.8153	144.089		124.133							156.976	67.9947		82.2708	119.2	139.36					54.9005	87.5486	47.5825	32.8993		35.7254	29.429		72.2245
362	102.394	147.408		127.787							155.831	67.7146		81.1886	123.67	141.726					61.6833	79.7347	48.7927	33.3111		34.1971	30.3247		75.5422
364	103.316	150.07		126.213							153.506	69.76		82.6701	122.607	156.892					59.9005	88.5545	47.6116	33.9134		35.008	29.4791		73.6178
366	98.1166	146.03		126.617							157.761	68.4925		81.7758	116.65	151.669					63.7445	83.0974	48.1575	36.8047		35.59	29.8419		75.8598
368	97.0899			127.394							153.399	67.821			116.492	144.806					56.6045	79.457	51.2551	35.6035		37.7326	30.2027		75.1657
370	99.1394			124.156							156.691	70.4883			113.821	164.194					61.2974	86.3378	49.588	33.42		35.3353	31.0254		75.3409
372	95.726			136.578							159.99	71.5692			124.338	152.203					60.506	77.9656	50.3889	35.2117		36.0566	30.733		74.7061
374	94.5028			123.586							158.389	72.2963			127.767	147.862					64.6014	81.8397	54.0079	35.1514		35.1393	30.2582		74.3562
376	93.6015			132.212							159.083	71.7866			121.696	148.475					59.0834	85.6103	48.2999	37.0783		36.3276	30.6382		72.4998
378	95.3317			120.853							159.785	73.3592			122.85	163.233					55.4945	81.0048	53.7596			37.3613	29.8859		70.4538
380	102.444			130.072							165.505	76.8928			131.887	148.21					51.7998	87.047	57.4192			38.6079	28.9865		69.2617
382	103.058			130.843							157.632	73.9541			113.33	128.719					52.6009	88.058	50.7277			36.0555	29.2519		70.342
384	100.744			133.465							161.495	72.8561			109.462	137.886					52.24	79.0318	54.5731			36.7902	28.7397		70.1489
386	100.307			132.594							163.803	73.5183			120.02	143.024					55.7972	82.2987	53.3661			33.488	26.5784		74.2817
388	101.79			135.737							160.129				127.171	139.842					56.6913	83.4101	50.4301			36.2494	26.8556		74.9715
390	98.6747			139.376							158.673				134.821	141.095					60.9123	87.7776	55.9718			34.3218	28.6496		70.149
392	96.0169			133.337							155.027				126.098	134.819					55.7254	82.2434	51.8889			33.8053	26.6745		74.0478
394	99.7956			131.746							156.034				121.63	135.236					54.6999	82.4169	54.131			37.3786	29.4967		73.5709
396	99.1049			138.857							158.898				132.647	144.176					53.0053	85.8152	49.8537			37.4105	26.8801		71.9385
398	98.3221			146.178							155.251				136.458	144.58					55.9062	87.146	50.4845			35.0637	26.8168		71.4074
400	96.3696			143.119							159.99				124.969	134.322					55.3315	85.3219	53.948			38.2766	27.0999		71.0137

## Sheet: i
Time	WT														NIr3
2	89.5912	73.9167	91.7101	95.9452	88.1812	87.9577	95.8494	93.8042	97.572	100.763	76.6265	85.1599	83.4456	91.0193	100.763	97.9543	96.4838	100.385	95.0819	100.165	95.0125	99.4587	100.763	98.2853	88.5549	81.318	91.4843	93.0931	100.763	94.8118
4	97.0161	80.5826	97.4895	98.4212	96.5695	91.4859	99.2601	97.4246	101.531	100.39	85.1805	91.6461	98.3656	86.4638	101.198	99.9531	99.0541	101.079	95.3188	100.318	101.531	100.469	89.5385	101.531	100.248	92.7105	98.5453	95.8301	91.6288	96.0867
6	100.245	85.7569	98.5845	102.305	102.305	98.0189	102.28	102.305	101.309	94.1758	84.2699	94.4457	92.3554	85.3418	92.7635	102.305	102.305	102.305	102.305	102.305	101.083	102.305	84.0033	96.6736	102.275	102.305	101.591	102.305	90.8214	102.305
8	103.084	83.8881	100.433	99.1484	101.915	94.2515	103.084	101.283	100.821	92.5273	86.0942	92.724	103.084	85.944	90.3327	99.1329	97.6884	101.777	99.554	96.8483	100.522	99.7348	82.693	102.495	103.084	102.644	100.213	96.4064	87.3911	98.036
10	103.467	83.3359	93.5251	101.985	101.714	101.75	99.0683	98.5077	100.416	90.8008	88.1051	94.4854	97.9453	86.5048	95.2657	99.8315	89.1355	97.6328	96.105	96.4775	99.6883	100.275	82.5081	96.522	91.4173	92.5624	99.0498	93.7802	96.2016	98.8581
12	101.067	86.4147	95.0956	102.31	98.5343	96.3876	100.457	98.9154	102.437	91.7459	94.792	94.5913	91.1698	83.9166	95.4609	102.582	87.5786	99.3358	93.3218	93.9397	96.5662	98.6425	83.8585	94.9985	85.8307	96.3641	99.1548	104.471	97.7508	98.328
14	101.634	84.0386	97.5565	101.947	93.3398	99.8046	103.291	99.2402	97.3964	88.6997	96.3704	94.6564	89.856	80.9369	97.798	101.801	97.444	99.6605	93.9022	97.1085	93.6719	96.8401	85.5892	100.158	94.4417	95.1911	97.9012	97.2385	93.9187	100.099
16	102.815	84.7333	105	98.3886	85.7156	100.243	100.628	99.7021	105.614	95.2524	97.95	100.407	94.7596	75.5679	96.5046	101.335	91.8111	96.3002	94.4	100.804	94.564	94.8152	84.0708	101.603	89.9679	98.8796	96.3555	101.809	93.9787	99.8534
18	102.738	85.7326	95.2895	101.023	88.8831	107.066	101.72	99.0089	96.3604	93.7168	104.154	97.377	101.185	73.1108	94.952	96.7851	102.488	92.1474	94.9746	98.7022	91.0788	94.1899	81.4112	103.109	86.888	101.709	99.6637	94.7869	91.9885	101.07
20	99.5567	82.5454	101.859	98.2566	86.8113	99.0333	102.442	99.5172	95.7956	93.1406	102.607	101.897	98.0985	65.4118	86.1	93.6081	100.903	91.4571	96.9317	96.5755	87.2142	90.9394	83.1042	103.716	88.3441	102.255	100.677	95.9681	95.7043	99.8924
22	100.495	82.6511	106.352	98.7472	90.0071	101.039	102.121	101.442	93.2075	98.53	108.546	108.478	92.3497	64.5212	71.9266	88.9017	99.1584	89.4966	95.9169	94.4639	83.9671	91.2596	82.5542	99.592	88.1772	102.632	99.0294	98.806	90.9561	100.559
24	101.587	84.7881	109.524	100.875	86.9056	97.2923	102.688	100.535	91.0191	100.639	109.524	107.419	101.401	61.5556	70.1191	85.2048	84.5571	86.8852	103.129	89.5195	81.9793	91.5268	84.4943	94.3395	91.4983	105.123	100.163	91.8661	92.9633	99.6245
26	99.5025	87.0706	106.775	104.151	87.6624	92.9551	104.938	97.4672	97.6884	99.753	107.351	110.355	96.7635	58.0391	63.2194	77.9629	86.5494	82.8634	101.296	90.997	78.2827	94.4354	79.4947	91.9128	83.2343	96.8865	99.7479	88.428	88.5759	100.237
28	97.3253	87.2544	104.718	99.4774	89.1699	90.6421	103.007	99.4477	97.3971	97.9605	98.6893	108.919	100.322	58.3941	58.5859	74.8323	87.9783	80.4432	100.43	89.608	77.9771	92.3609	78.5853	96.3087	86.3193	94.2719	105.229	89.9725	88.0738	100.913
30	97.5028	85.4629	101.174	98.2113	85.7564	88.7256	105.422	95.0364	93.6126	98.984	97.3449	108.543	102.138	57.6072	53.6387	70.8773	86.8011	77.6044	99.4173	91.063	73.3997	87.6032	77.4568	89.7798	84.4021	94.1814	108.133	89.4222	91.9349	99.7608
32	96.6323	84.7238	106.856	100.685	83.4439	95.8566	103.115	92.8169	95.2175	99.2458	96.9089	109.959	101.007	56.0889	50.4744	66.9677	92.0326	75.6196	96.6492	89.4136	70.1324	91.5079	79.0846	93.2998	82.863	92.829	108.649	91.2661	91.5368	97.7798
34	97.0829	87.4906	103.314	102.85	78.6994	88.5232	101.727	92.8767	100.789	101.344	96.9265	112.636	110.703	52.8639	47.0271	62.6861	95.7168	74.4653	104.75	86.1099	64.6529	86.9124	78.6674	90.7872	84.8171	95.2196	109.701	90.346	88.1903	97.5126
36	94.9007	89.3243	103.239	105.107	78.6333	85.7477	100.923	89.8744	96.2995	101.438	93.9738	110.257	109.908	52.0379	41.3628	59.3878	90.3694	72.4285	106.237	81.4402	63.8797	84.7947	79.6235	91.7497	88.034	93.0453	114.601	88.6545	85.4518	99.0598
38	93.0612	91.3501	102.181	101.409	76.903	91.181	101.373	89.7731	90.0175	97.2114	96.4348	109.929	103.415	49.4873	40.659	58.4214	94.5131	70.5326	102.26	80.1936	65.6723	82.1229	80.0913	87.5094	85.9839	91.0581	110.728	85.7107	81.5838	96.7883
40	93.6723	89.4593	99.5057	104.621	72.6338	85.4351	102.715	89.0268	89.7169	96.7155	95.8753	111.654	104.274	44.8236	39.93	55.251	90.2275	70.8018	108.123	80.5337	60.845	83.4823	80.3564	82.8528	86.0995	91.1435	109.4	87.6774	85.439	100.912
42	90.194	85.5156	100.387	105.315	76.5493	82.7742	104.961	89.6789	87.1645	95.9948	95.827	113.929	108.887	45.1594	37.5887	52.0941	91.6152	65.8969	108.173	81.0844	61.2758	78.2179	80.1669	85.8986	87.9222	84.7703	112.007	86.7271	80.9814	99.4403
44	91.8783	92.009	103.278	106.852	77.945	88.8555	100.764	85.4951	88.6387	99.2967	93.0546	108.705	106.354	44.4774	38.5642	49.8052	85.8136	65.0222	107.639	70.5963	63.8055	79.409	79.5532	92.7093	85.1445	85.5969	111.169	87.6762	79.7493	99.2418
46	87.7416	89.6176	102.734	104.724	73.5968	82.8114	100.81	89.8896	89.1521	99.1138	97.1756	106.213	100.192	42.5052	38.6699	47.8591	84.005	63.7563	109.213	67.5414	61.7495	80.0836	79.7597	87.9453	83.4976	83.9553	115.282	86.8569	79.0091	103.264
48	88.4591	92.0035	100.558	109.404	75.2006	85.6102	101.252	87.3779	88.9343	93.964	93.1543	106.185	93.8655	40.5245	38.4824	46.9634	76.349	63.3906	104.499	69.6618	59.9529	79.7427	83.1204	83.4141	81.18	79.918	114.514	86.9991	78.4046	100.612
50	89.2127	95.3209	102.152	110.166	72.9906	88.0059	89.9537	86.1833	89.7364	90.9082	97.6169	98.2462	93.0924	39.2506	38.7242	46.9502	91.4136	63.1326	110.282	70.216	62.0538	75.4233	81.4713	87.0673	76.4241	78.8811	116.965	83.8134	77.2098	103.492
52	86.5833	94.2085	102.415	107.573	68.4278	83.3693	90.1162	87.7302	87.7911	89.9771	97.5831	97.2185	95.6201	37.9616	37.9561	45.3787	90.9397	58.7495	105.583	64.6165	59.5133	75.8426	74.9898	83.3996	77.2772	76.7341	115.707	84.8991	75.3766	101.302
54	85.6849	90.9631	103.315	111.744	68.3507	86.1396	89.4916	90.2951	85.6248	84.199	98.4841	96.1953	88.8361	39.4163	38.1457	44.5705	82.7399	58.5842	112.055	65.4085	59.3486	76.691	71.7611	97.5043	73.4016	78.9612	113.921	84.9985	77.4474	102.665
56	83.3286	91.2016	102.293	108.512	68.8787	81.8914	88.2462	91.2722	87.6487	84.8449	95.3418	94.8328	86.6208	38.8284	39.7595	45.0564	83.5215	57.5341	107.963	65.7678	55.6859	76.1499	72.7594	90.6827	75.3967	75.4622	110.349	84.978	73.888	100.144
58	84.1225	96.0157	104.437	108.083	67.2123	80.4061	83.748	87.3804	89.004	81.5742	95.7724	95.3829	85.1057	38.1169	39.8447	46.4559	82.519	57.4382	114.372	64.2224	58.0501	76.5624	68.8321	97.836	75.1998	69.9715	112.998	86.1548	77.0195	98.065
60	82.8051	97.267	110.336	113.754	68.8879	78.8545	83.9693	85.7392	85.2217	76.953	87.4483	95.157	90.8383	38.0347	40.2596	43.8218	86.8674	57.9745	116.242	62.3949	55.7584	74.2406	70.3952	89.8392	74.0753	69.8619	112.457	84.3529	71.9755	98.1328
62	80.1623	97.26	103.946	118.936	72.4255	79.6173	88.1797	83.4163	82.6757	74.6983	89.6341	94.1652	86.0948	37.9693	41.3018	41.8981	89.7281	56.6697	113.121	63.5345	57.2146	73.2206	66.9697	92.9443	68.7267	71.1294	114.191	84.3639	72.462	101.449
64	82.8097	101.988	102.851	116.736	73.0066	80.1961	87.9019	83.4892	83.4712	72.9654	88.4176	93.0256	86.1526	38.4165	41.301	41.612	91.4676	53.6928	114.108	60.4972	54.288	76.4733	67.519	85.7575	67.8011	71.497	112.397	86.7049	75.1559	97.0788
66	82.9786	100.522	105.669	113.571	70.9244	81.8735	84.3465	81.7028	88.7086	70.1461	92.7277	91.132	86.0878	37.6902	40.1214	40.5432	87.3489	52.2892	105.306	59.4248	54.6866	75.3898	67.8615	84.8642	71.1283	71.3346	114.205	83.9922	71.6991	99.6991
68	82.4706	102.51	108.189	114.679	68.0781	83.2187	82.7428	81.7043	81.2785	68.5376	93.3337	93.4939	90.2697	37.7151	39.7206	40.1367	88.3798	52.5288	107.867	58.5185	54.3928	70.5029	65.2612	91.7769	69.9438	74.9273	114.334	86.66	72.4679	103.184
70	81.8846	109.091	101.82	117.054	64.8041	82.4456	81.1728	85.0387	83.5149	70.0478	91.3753	93.171	92.6345	37.8513	40.0939	40.2991	86.2774	53.7279	110.352	57.027	50.7034	70.1795	65.7682	84.4397	69.7075	77.7681	107.847	85.0316	72.6284	102.283
72	80.7185	106.274	105.468	117.424	66.7969	77.7704	80.3219	86.5603	80.2703	71.9383	93.8166	98.975	85.8232	39.289	38.376	39.8417	87.4608	52.3931	117.014	55.8379	49.0152	73.0509	64.521	89.0389	68.5179	73.2633	111.924	85.2037	73.7667	100.763
74	81.6368	108.498	107.843	111.563	63.9611	80.2163	78.5579	84.8013	84.7108	77.5404	92.1671	102.085	84.0622	39.6508	40.8246	39.4123	80.4628	51.9138	111.087	54.4382	52.0701	73.2613	58.8053	90.9527	68.5702	73.2262	116.456	83.0982	75.1116	100.832
76	80.5661	107.913	106.82	110.916	62.2077	75.8326	76.3558	85.1991	81.3805	81.9	85.9296	107.209	84.9194	39.4626	39.6103	39.6374	76.1673	52.847	113.975	55.3841	52.8096	78.3553	58.5557	90.5111	67.2754	69.9324	119.927	75.7404	75.5645	106.124
78	79.1661	113.256	110.551	117.558	66.7156	75.8635	79.9051	81.2715	79.0394	88.4334	84.6002	108.144	82.0562	39.4764	39.4145	40.5246	72.7108	54.6143	118.099	52.9951	54.7245	78.7358	60.8664	95.6372	67.8227	68.5244	121.091	77.1996	73.7649	105.822
80	79.5104	111.091	105.641	116.658	64.0497	74.3357	76.6341	81.1023	77.2788	87.1642	70.5729	108.737	80.0607	38.2243	40.4329	38.9751	76.8333	51.4892	111.885	52.4708	50.1591	79.2777	58.1368	101.636	66.1977	72.034	119.297	72.1105	76.3254	106.338
82	76.5224	112.333	102.245	115.321	64.7206	74.903	79.3788	82.5784	79.1747	91.5942	71.5402	112.17	74.1289	39.7755	39.6304	38.6142	74.4954	48.2925	117.804	53.5488	52.6486	82.559	54.9455	100.792	68.1321	71.2955	121.393	74.2771	78.6036	108.194
84	78.4352	112.8	101.605	111.84	63.9897	76.5556	80.0124	83.2028	77.2913	94.31	69.0099	113.068	76.4702	39.5692	40.7377	39.2478	77.4805	47.8365	120.172	53.805	52.4069	80.9089	57.5093	94.0662	65.9503	76.8967	127.431	70.1977	77.114	110.842
86	75.1783	112.635	105.016	113.676	64.047	74.7989	84.371	80.727	81.9816	97.4163	72.5433	109.784	63.8283	38.8952	40.4479	37.4334	84.485	47.9374	119.126	50.5571	48.7484	81.7391	58.3466	91.0969	65.5313	77.2501	124.795	64.6228	76.5053	111.697
88	76.4019	117.541	117.64	115.31	61.7171	70.8677	78.1655	83.9255	81.0716	101.618	70.7256	111.168	73.3631	38.9181	39.4718	36.8921	81.5816	48.7107	119.604	51.5641	47.7929	82.4408	60.1583	89.2379	67.104	75.8765	121.65	66.0144	77.4054	108.045
90	76.5046	118.595	110.988	105.997	57.8591	75.3669	77.7544	76.9711	78.0074	97.8576	71.5469	110.029	71.3944	38.9443	40.0803	36.7388	94.2486	46.7251	116.871	50.0316	50.3486	83.3124	65.6105	90.2134	66.5309	78.0912	114.312	70.225	73.4506	106.41
92	76.857	118.59	106.206	108.613	59.6369	74.5571	81.7161	77.0514	84.6177	95.0786	80.3322	104.753	72.3625	40.2206	40.5184	36.1374	78.4677	45.6638	115.661	45.9376	49.2073	82.4733	71.2676	97.9894	61.2906	71.4876	120.139	72.8667	77.3632	106.336
94	75.6081	120.636	114.492	113.439	52.3644	73.8432	80.0096	79.2933	84.0395	93.5922	79.3075	101.763	71.6111	39.6546	39.8028	34.9023	82.9718	47.3972	118.339	47.9583	49.2978	81.3532	67.9623	86.571	61.5834	73.0997	126.541	71.772	78.4039	110.751
96	75.879	122.909	112.88	104.778	59.0511	71.7956	74.9791	80.386	80.6088	92.0343		101.513	75.9504	38.9972	40.9325	34.3622	77.6198	44.6661	115.157	48.0414	47.3259	79.2693	67.7213	92.1467	61.593	74.7534	131.84	69.8089	80.0609	109.244
98	75.7822	126.936	119.462	115.393	60.6448	72.2037	76.5784	78.3332	80.6062	93.2857		101.57	74.8128	39.5524	39.0564	33.7386	84.7307	42.6788	117.833	47.5234	48.7015	80.258	69.0503	89.3906	60.3393	76.4607	130.431	76.046	78.8666	110.927
100	76.5351	126.902	121.677	111.411	59.5897	70.6583	74.2986	80.1985	81.101	91.0246		99.7966	77.8978	40.4124	39.0294	33.1226	76.2143	44.0791	118.645	45.9988	47.103	80.6738	66.805	92.9439	59.395	91.3429	133.995	75.8926	79.4753	108.867
102	75.5401	132.653	120.488	112.631	59.9137	74.9752	74.2099	80.2515	86.3104	86.5274		100.692	80.1337	40.1919	39.9931	34.1583	76.101	43.9666	123.814	49.7805	45.6277	89.6509	68.401	93.492	58.6409	88.8512	132.358	71.6218	76.3728	109.363
104	75.8512	132.548	118.048	114.155	57.12	75.3621	77.8365	76.9791	85.4157	86.5687		100.759	76.9385	43.4299	38.8256	34.5454	77.1125	44.2394	123.009	44.9931	46.9721	87.5677	65.508	87.9074	60.3278	94.29	134.579	69.6389	73.8052	109.395
106	73.6579	134.508	117.07	110.416	60.7716	74.4461	77.8451	77.6938	84.2281	89.2802		97.9381	70.7747	50.4263	40.2526	32.9841	88.9034	43.2428	121.12	43.2478	43.8953	83.4995	68.0746	84.2787	56.7272	94.4878	131.414	69.6155	74.1058	111.791
108	73.1656	141.63	122.732	112.834	56.5217	72.062	75.3949	76.8112	85.4121	82.758		95.1387	77.4481	55.2105	40.7817	30.3504	88.5313	44.0489	120.105	44.9089	44.8286	82.8311	70.7454	82.8021	57.1659	92.9298	133.731	65.773	70.6419	111.469
110	72.4476	147.691	121.373	116.449	61.2607	70.7677	75.2872	78.2728	82.3979	81.093		94.8405	76.6744	62.4988	40.1238	30.5009	96.0687	43.1526	112.73	44.4773	45.2774	89.3123	69.3582	83.6184	56.6691	92.7828	133.696	65.5426	74.4968	109.394
112	71.6796	139.258	125.899	119.397	57.8055	71.7681	72.6945	82.0309	84.188	81.5275		90.6091	79.4403	68.0528	39.5803	29.7137	84.5575	44.0709	115.448	45.4023	44.3614	85.4921	70.6415	80.8476	59.8804	102.05	137.447	60.0615	74.2993	112.725
114	72.5759	146.019	119.812	121.099	59.6552	74.7048	76.7895	79.4235	78.5994	79.6852		88.8657	74.1918	72.9143	40.2848	30.3325	76.1973	42.9481	117.816	42.5449	44.4455	89.3422	68.9605	78.8565	55.2901	102.679	142.15	57.423	75.3976	116.266
116	70.7805	147.727	116.783	117.78	60.7099	69.9184	72.7725	79.023	85.2307	84.1401		83.7697	70.7279	78.4813	41.6092	30.7169	77.9004	42.047	109.86	43.3719	46.5246	89.8952	67.8857	86.0623	58.4064	94.0802	143.566	55.1817	71.1415	109.504
118	70.3971	150.979	117.536	114.325	55.5275	75.1283	71.212	79.3132	88.6048	83.0259		84.2755	68.0608	85.7059	41.2943	30.0365	81.4084	40.7698	110.357	46.3544	47.6727	86.2862	67.1139	76.9729	57.0306	96.1692	142.27	55.887	71.4954	110.948
120	71.7252	156.778	119.198	114.274	58.2747	68.1454	64.8098	78.3388	89.1162	87.1452		78.8813	66.8518	84.8245	40.6447	30.2567	77.6363	42.1636	116.673	46.2835	45.7854	92.3478	66.2943	80.6414	57.315	96.1319	143.223	52.3736	69.6578	111.335
122	68.7233	152.656	108.033	118.891	58.0208	71.8052	67.6419	78.1047	87.6533	84.9017		77.4039	67.8693	85.9264	39.3777	29.821	78.5991	42.4656	115.535	42.5416	45.4333	86.0186	65.0053	76.8801	55.3638	93.1444	147.336	51.1838	65.7217	108.97
124	67.4221	151.68	111.7	114.416	56.7364	66.7673	69.9433	79.7539	87.7475	87.8527		72.3837	71.2682	98.0261	36.593	28.566	74.6304	40.4961	109.416	46.2696	43.6539	86.9853	59.1851	80.2053	53.9294	91.7153	144.318	48.8025	66.3134	107.915
126	68.3092	152.286	116.222	121.815	54.8709	64.9336	74.1277	75.7509	89.3984	87.5778		74.1569	72.934	113.825	37.1755	28.9552	79.73	41.9877	117.807	43.585	44.2743	82.7558	59.2966	79.7261	54.561	92.0753	144.361	49.4998	68.1987	110.237
128	67.177	156.926	114.108	120.744	55.3985	66.8803	72.4165	75.3342	84.6138	92.2982		71.1588	77.7594	127.917	38.6797	28.4059	75.3442	42.8982	124.813	42.2113	44.6497	89.5662	60.4808	82.4927	53.0728	87.2414	150.659	50.9561	70.1553	114.464
130	68.3637	156.824	116.964	117	56.2551	71.9939	70.401	74.4424	79.3227	94.0049		67.2801	78.7147	126.055	37.5398	27.9689	80.2942	42.7795	125.352	43.4675	45.3887	83.07	62.1344	75.5731	53.778	86.519	149.736	45.9192	66.267	112.579
132	69.8042	156.606	116.965	114.423	56.6985	70.0227	72.0928	73.7953	86.0983	98.9957		67.0895	74.4056	124.731	36.9785	27.383	73.1049	42.3378	135.835	44.7707	43.8416	84.1875	61.7253	70.5623	51.408	87.6292	150.892	45.6955	67.5939	110.084
134	68.9603	153.136	115.707	117.342	55.2019	70.0366	67.0739	72.2552	84.5482	95.1716		61.5274	69.1841	126.991	36.7239	28.8174	77.3759	43.5131	129.174	45.231	43.1522	82.6796	65.9347	75.714	52.9498	86.9175	146.561	46.9486	70.6885	109.547
136	70.8055	151.582	107.442	114.662	52.6525	67.3527	68.9336	74.3413	82.9535	96.521		58.5688	71.5082	127.232	36.7902	28.5165	76.4356	45.1197	135.097	44.9963	44.5999	83.8722	65.0878	86.3827	53.1193	84.4378	146.845	45.4874	67.418	110.958
138	68.8701	155.425	111.8	113.442	55.5017	64.5597	68.0943	72.1938	82.3574	92.8491		54.5383	72.4496	129.369	35.6359	28.2217	70.8554	45.6171	136.403	40.9005	41.5006	83.6656	62.1412	89.0947	52.6307	83.1138	146.611	42.4161	69.2254	108.351
140	68.5148	155.247	109.982	112.036	56.1503	60.2311	71.0059	75.2479	78.205	93.7457		53.8309	67.9006	134.88	37.5502	27.6162	76.2423	44.0423	137.589	43.0037	45.1644	86.8209	63.9629	82.7444	54.5397	83.3427	146.936	42.6031	68.5219	110.403
142	65.6408	153.165	108.911	126.965	57.8339	64.2772	71.525	75.7294	79.6841	91.5752		52.5806	69.1616	142.751	35.3693	28.8467	72.3696	44.6577	142.682	42.0401	41.6664	83.8165	59.0405	75.7396	52.9686	88.8179	144.424	39.4352	67.8687	110.116
144	64.7866	154.463	113.932	125.051	56.2982	60.821	71.3739	81.4962	82.0002	94.4371		50.7737	65.3443	145.164	34.1243	27.7594	82.5187	43.9858	142.794	42.9806	38.6469	81.8876	56.4019	71.8488	53.9053	81.4396	146.07	36.6217	69.0857	108.239
146	66.4835	152.457	107.006	130.299	50.785	63.1866	67.4631	79.0187	78.6341	97.4258		49.9347	59.9831	140.038	36.5783	26.9833	77.6694	41.9907	144.537	45.6001	39.2483	86.9793	52.5203	83.3153	50.1664	77.5307	140.745	38.1908	66.9269	109.453
148	66.166	154.029	109.598	131.421	52.2136	62.3672	67.6582	75.7879	79.3709	99.1588		45.8636	64.587	148.442	36.3489	26.9523	72.5991	44.2283	145.004	43.0392	39.6397	86.923	57.8953	75.1945	53.6054	80.6786	141.083	36.8373	69.3377	111.197
150	67.4761	158.046	109.088	128.853	49.1275	57.2465	69.8146	74.8856	78.5875	95.7369		41.6575	67.0152	153.933	35.8952	27.1246	89.8781	43.52	143.982	41.1254	40.2168	83.7279	57.944	72.9045	51.7777	77.2851	143.422	35.907	69.1122	108.136
152	69.5946	151.825	100.976	123.235	52.2574	60.6272	72.8187	75.4262	81.0606	100.953		41.5944	63.0525	162.23	35.704	26.8663	80.1922	43.3499	152.041	40.7157	40.3748	83.1522	57.1041	68.9569	48.7219	80.2543	142.684	35.5879	73.6775	108.857
154	68.3913	146.069	106.331	130.073	53.7768	61.8151	67.9099	70.3342	72.7944	101.4		39.7771	63.2229	166.869	34.441	26.8146	79.998	44.0706	160.302	40.5457	38.8199	81.3571	58.8071	66.735	50.203	80.8106	141.399	36.6707	69.0588	108.759
156	64.9707	146.784	105.574	129.081	48.1872	67.4739	70.5614	68.3215	75.4399	100.268		39.5792	62.8787	170.094	35.9441	27.0615	82.6281	46.1882	156.962	41.7165	39.5317	84.252	60.5667	64.062	50.1388	80.0961	148.627	36.5947	71.6902	106.341
158	65.8633	151.321	102.164	127.326	49.6749	62.0878	71.0349	68.0375	81.5439	100.55		39.7687	57.2526	177.283	34.2203	27.5047	84.3975	47.6896	146.011	38.2201	37.2522	84.9848	56.9748	67.9152	55.0827	81.9061	145.756	35.0817	72.6376	109.269
160	66.0137	150.685	101.56	129.479	49.6508	65.7746	68.615	69.903	80.8336	104.137		39.7198	65.8858	181.512	33.1107	26.5947	89.3114	47.863	145.387	40.1994	38.2858	81.5826	57.895	69.5617	50.773	77.255	145.225	34.0231	72.8864	107.262
162	64.9798	153.549	103.517	120.059	48.0013	67.2256	66.2946	65.6025	80.4604	104.199		40.4356	61.0598	182.777	35.8933	26.963	79.2866	48.4631	149.001	38.6573	39.3978	83.5676	60.0371	70.2807	49.056	77.2825	143.941	34.5467	72.1241	106.761
164	64.6867	159.743	108.46	125.262	51.7158	60.4064	69.7853	65.5573	83.4344	100.436		40.9335	60.7712	183.722	35.1398	26.3574	78.7798	45.9716	150.027	38.1835	39.8127	83.7537	64.9219	66.1547	50.8266	79.4447	146.521	32.6595	73.9983	106.903
166	64.4155	154.451	110.419	125.362	50.6332	57.8452	73.5294	63.8613	77.3731	100.486		40.6231	55.3927	184.504	34.7204	26.3551	74.1478	44.8919	158.452	38.9196	40.4619	80.4051	59.336	68.2995	54.3275	79.5588	143.325	32.9427	78.302	110.026
168	65.2364	155.388	94.6918	133.773	47.1774	55.6574	71.5716	64.3936	76.9063	101.416		40.9245	58.1604	178.392	35.5884	27.4616	76.7048	46.2068	150.557	40.3468	37.656	85.9861	59.6144	66.2228	49.6599	80.2791	138.851	34.2429	75.6992	108.415
170	66.2031	160.538	110.662	145.833	43.1643	61.0387	71.13	62.5849	83.4824	98.7666		41.7588	61.5439	174.859	34.4064	25.7177	77.0893	44.076	151.807	41.4454	38.0379	81.8362	60.517	66.5429	49.0892	77.8137	137.179	34.0472	75.9936	108.327
172	64.7109	157.568	100.024	143.381	45.4049	60.8541	69.5395	65.9232	77.9609	98.7753		41.4103	60.8748	173.386	33.0052	25.9513	76.36	43.552	148.689	40.3749	38.511	87.6996	57.9308	65.4133	49.1277	77.4605	139.49	34.4937	75.3119	105.961
174	63.9525	154.442	98.8091	137.77	44.1173	57.2703	68.165	62.5937	81.5635	101.941		41.3421	58.5805	176.677	34.9474	25.6881	78.5642	46.1588	144.777	41.2122	37.7493	83.5757	57.168	69.0055	45.7918	77.9553	136.23	33.0334	72.638	107
176	62.9275	160.688	112.459	140.281	46.1584	58.7769	70.1106	65.2401	78.8897	104.533		41.6923	56.4469	176.96	34.7996	24.6321	83.0656	47.3006	145.07	42.1391	36.7633	81.6693	58.1065	66.3298	47.7291	81.5224	131.271	30.759	76.0745	111.345
178	63.0242	162.906	103.594	138.278	47.9339	57.666	68.2049	65.5145	88.5858	100.708		42.537	52.5238	174.974	34.1639	25.0025	90.2437	48.8025	135.382	39.8151	35.9076	84.615	57.5315	67.7827	46.9884	77.7753	132.47	30.2433	76.9008	106.665
180	62.6422	161.635	110.02	130.62	47.8037	57.21	70.6061	64.8711	81.9396	98.7125		43.5	56.5391	169.164	31.9096	26.1705	80.8596	49.7689	142.46	40.5066	33.3443	89.3906	59.6022	67.1418	48.3618	73.8889	135.69	32.1274	71.7468	110.711
182	62.9077	159.756	111.526	135.417	47.1738	57.6741	73.6102	65.1087	81.8549	102.986		43.981	56.6998	164.739	33.4658	24.0763	85.1483	48.3688	141.703	41.6861	35.4673	87.8294	59.7507	62.7685	46.8667	74.4857	132.778	28.1344	74.1995	112.214
184	64.2246	162.22	103.931	133.53	45.7933	57.3333	69.8795	61.7354	82.6081	105.906		48.557	55.5753	157.686	33.2758	24.6771	77.9721	48.0143	147.742	41.9352	35.3898	87.2958	57.7073	67.9742	48.3184	74.4491	130.12	26.9219	76.2767	108.665
186	63.2578	164.841	104.407	141.972	48.5924	61.2548	68.993	60.9546	80.7001	108.383		45.5193	55.4143	146.076	29.7761	24.4302	81.4661	48.4918	136.365	41.9782	35.1847	85.592	57.9301	66.4498	48.0722	68.4371	133.323	26.2589	70.293	109.87
188	63.0486	163.65	96.7403	147.356	48.2076	55.9799	64.9739	57.8498	80.8979	108.326		46.3266	59.6431	134.166	33.744	24.8035	93.1034	46.1526	129.383	39.7349	34.5208	84.8727	59.6754	71.5317	46.4756	74.745	132.689	25.178	69.4874	108.583
190	63.4503	164.922	104.076	142.447	48.4081	58.2097	68.1624	59.7505	83.7003	113.133		51.1388	54.4183	128.816	33.1504	24.6332	88.058	44.7499	127.197	37.1221	34.4301	77.7325	59.3759	66.5987	48.6453	74.3492	129.969	24.8774	71.3047	114.628
192	62.7653	159.431	107.983	145.853	46.3241	55.4826	65.9346	60.0527	81.6475	116.375		50.0125	47.6159	122.636	32.0516	24.0145	96.5018	44.8458	127.261	38.8317	34.1926	80.297	56.2388	69.3077	49.962	77.9594	131.464	25.0523	71.0563	112.316
194	62.8526	162.073	105.853	140.148	46.3488	52.9145	66.3956	57.6661	84.2216	111.822		49.8898	50.7377	117.034	32.2046	25.065	93.0277	46.9907	113.658	39.818	32.4137	82.2237	55.1365	74.644	45.151	74.5741	127.261	23.789	73.9477	115.719
196	60.5057	163.445	110.243	136.206	43.24	54.4429	64.8152	60.6749	82.8183	116.727		50.2219	54.9804	120.664	31.5028	25.1772	97.508	46.8952	106.92	38.1579	33.81	81.377	54.0186	69.2366	46.5255	71.6623	128.907	23.1471	67.832	112.087
198	61.7799	163.446	107.31	141.065	47.5739	53.1495	61.8038	57.8252	82.8156	116.174		53.0132	56.9466	116.517	32.2044	25.484	94.428	47.6288	107.881	36.3207	34.2183	81.4446	51.9778	67.667	45.2525	68.4359	124.417	22.9153	72.3255	116.305
200	61.6563	164.004	94.128	133.207	44.883	52.7425	64.4158	58.4061	86.978	118.17		53.4869	50.1227	116.846	32.3915	24.4621	91.7332	47.5264	105.306	40.7921	34.4385	80.6901	57.0874	59.2123	45.353	74.2164	126.836	23.4773	74.3554	112.685
202	60.9961	161.495	91.265	134.296	46.0705	58.7515	66.1753	59.0658	88.2537	108.975		52.5009	55.5322	116.999	32.1545	24.2602	92.4201	48.2421	104.78	40.141	35.8795	79.8984	56.2695	70.9751	46.3145	71.9602	126.252	22.4789	72.6138	114.339
204	58.8875	163.511	97.2142	134.119	41.6288	52.1201	64.3393	55.6115	80.2852	109.102		51.7128	53.3175	122.822	33.8135	24.0112	88.4393	48.1913	106.908	40.0934	35.8594	80.489	55.1827	72.7874	45.8559	69.6872	124.713	21.8386	70.4461	115.804
206	60.8445	161.227	95.6593	140.378	42.4853	56.0121	64.4481	53.8906	77.8035	108.25		48.8357		127.376	32.5895	24.7268	86.0444	44.148	100.361	37.8713	35.323	79.3785	57.4214	71.7317	45.7707	71.9254	128.514	20.0617	73.3817	113.92
208	60.566	156.988	99.2586	131.564	47.0014	51.4877	61.2664	54.8672	79.6691	108.272		48.7302		133.865	32.0218	23.9799	91.258	45.176	99.6852	33.6418	33.6862	77.6625	55.6397	67.774	51.3329	71.2041	129.344	20.9295	70.9534	114.458
210	61.6468	153.362	98.8277	129.292	44.2286	51.4136	67.9252	57.4597	82.8525	102.258		47.7948		140.027	33.2295	24.0755	83.02	46.8755	97.7924	36.6502	34.4163	76.6267	56.918	69.6175	47.2888	70.923	130.446	20.6304	69.7408	111.867
212	60.7496	151.546	97.4672	137.393	44.7282	52.1097	66.2076	55.8363	81.9731	102.013		48.7888		136.353	32.1472	24.2383	80.1573	44.596	95.9439	35.4459	34.1378	76.6627	58.1883	68.3359	52.5699	68.7741	125.078	20.8443	68.4398	113.035
214	58.2819	155.114	101.024	130.98	47.0635	53.7827	65.5181	56.2874	83.2102	94.792		47.2335		132.211	31.6905	24.5674	89.4696	46.4088	91.9365	40.1067	32.2405	76.7393	55.0886	67.07	51.8895	68.0558	128.366	20.5395	65.5619	112.358
216	58.189	152.394	101.392	135.549	46.2466		69.8218	56.0122	83.3853	93.205		49.3903		139.381	31.8273	23.9237	93.0549	44.0656	83.7832	32.9293	34.942	77.4117	56.0138	66.1232	47.6019	69.6689	125.795	19.8788	69.8928	113.396
218	57.9239	143.431	88.9037	130.953	47.5123		66.3661	54.1101	77.1427	93.3075		49.9143		131.602	32.2974	23.6224	90.0588	46.3251	85.0088	35.1152	34.5253	78.5793	56.3963	65.0239	46.2075	74.006	122.44	19.4962	69.9912	110.341
220	56.3818	143.202	101.736	133.465	45.982		66.4789	56.0081	79.9326	89.5651		50.1614		132.69	30.2139	22.7188	76.1492	46.328	85.9213	36.6382	34.0728	79.5541	60.7781	71.1101	49.8771	75.0293	121.904	19.8368	68.8042	116.392
222	58.2898	149.309	91.3358	120.533	47.0064		68.6166	56.0547	74.0206	89.3812		52.6596		136.189	30.1795	23.4721	84.039	46.2441	83.0604	36.0355	36.4591	82.4391	62.5294	66.7357	51.1069	72.0006	122.531	20.5821	66.0634	116.023
224	57.2652	144.497	101.499	133.143	45.0874		69.6981	55.084	84.3252	87.1617		54.0059		142.878	31.6587	23.933	90.5918	45.5243	76.2802	36.8383	35.3796	78.2921	58.9267	70.2762	50.2733	74.713	123.376	20.2261	68.6881	115.526
226	57.8063	142.108	98.0174	141.114	46.7591		68.6077	57.6927	78.2317	91.8799		52.6477		143.502	29.9277	23.1336	85.5707	45.7832	74.1525	37.3945	33.7461	74.2193	58.2908	60.2711	51.4532	73.8997	121.681	20.4161	67.9332	116.347
228	60.8686	145.6	104.854	136.183	44.8858		67.7571	56.929	74.7194	89.7982		53.1047		135.463	29.5247	24.7887	82.7107	44.3795	61.1193	34.27	33.5846	71.9915	53.711	67.7732	52.4402	71.283	116.867	20.4546	70.916	121.174
230	58.6967	139.078	108.564	139.141	45.9195		66.5212	57.0819	79.7417	89.2166		53.6894		132.115	28.7011	24.7553	86.9833	44.6568	59.1619	33.6685	34.9252	70.2567	55.5236	71.2069	51.9844	67.3605	117.87	19.3265	70.194	115.79
232	60.138	137.19	94.865	133.047	44.0843		66.6477	59.0531	87.267	90.13		52.778		136.565	31.5591	25.3695	92.918	42.3507	53.8935	33.5008	33.2519	72.3335	58.8346	74.4565	52.8622	64.7187	120.796	20.7824	70.8689	117.443
234	61.9581	132.57	96.094	137.065	47.0196		64.8722	57.5117	85.7899	89.4593		51.2008		143.649	30.5284	24.4161	75.7883	44.0582	55.8688	34.7898	34.1278	68.9998	56.5137	75.5186	51.0804	62.4985	123.65	21.3678	73.402	116.485
236	63.5953	135.024	94.6556	136.654	45.0793		63.4554	57.1603	79.6014	92.6029		50.5199		151.29	32.4928	24.9857	90.0247	43.3707	54.4302	37.2418	32.2356	70.154	53.9033	72.1793	49.8088	66.7438	121.854		69.3385	113.665
238	63.3971	130.145	98.3449	131.817	44.832		64.7762	58.6428	75.9122	93.1931		50.6954		151.423	31.1868	24.2256	89.67	41.2112	48.8997	35.9226	32.0899	72.2372	56.0226	62.8628	53.5018		115.511		74.2371	120.275
240	62.1798	131.796	98.5027	137.129	44.9795		68.0748	58.7621	72.9005	91.8075		50.33		150.695	31.5465	23.3328	81.8259	43.574	37.3397	36.7059	33.257	70.4094			53.6371		120.096		72.1947	116.294
242	61.6216	129.965	96.1706	137.597			62.6545	54.2581	74.2962	90.943		51.016		146.172	29.7051	24.2494	86.9617	41.0602	37.0712	31.8815	32.325	67.2422			54.7133		114.085		68.0411	120.394
244	61.862	133.452	93.2343	139.703			67.8682	54.5013	75.97	91.2897		48.2018		154.335	31.02	23.543	81.6744	42.2271	33.8166	34.7881	34.8321	73.426			53.6077		107.042		67.7473	117.143
246	62.6477	130.499	96.4871	138.84			68.4907	53.3302	86.5914	88.1598		48.0866		158.467	30.5959	23.9925	88.5449	41.8357	33.8855	35.7876	33.53	66.1625			53.4513		108.499		62.7846	118.65
248	62.2021	131.746	102.397	128.836			64.2622	53.773	75.8406	89.7898		46.3502		155.274	31.719	24.3548	93.9038	40.9175	29.9396	33.5721	34.0116	63.771			56.5097		103.292		64.7742	124.508
250	61.471	133.974	98.0869	130.278			68.3232	54.1599	78.3766	94.601		44.9936		158.057	30.3944	23.8107	89.2019	40.6449	28.4147	33.7354	31.0689	61.8086			54.8978		103.683		66.2427	121.124
252	58.8318	129.748	95.8264	131.454			64.198	55.4715	75.9082	94.9182		44.206		159.985	29.8772	23.1586	86.1062	42.4013	23.3776	34.619	31.1925	62.3733			59.1995		103.65		64.7982	126.279
254	58.7494	125.999	93.3534	136.025			67.9039	58.3724	80.2525	97.9612		42.8225		164.84	28.9399	22.9562	89.343	40.8789	23.7556	34.9826	33.0338	65.0591			54.9419		98.5829		63.866	120.647
256	59.5954	126.153	92.8996	135.314			64.31	59.11	81.3836	100.752		41.8881		160.463	28.0139	23.6941	83.4661	42.3932	25.1673	36.3534	33.1894	61.3297			54.0493		101.531		65.7632	116.557
258	57.9205	123.334	102.234	136.926			66.7091	59.0359	84.6277	98.7844		40.5098		160.804	29.9596	23.5971	85.9074	41.972	22.3021	34.0521	33.3005	59.9145			56.2648		98.9179		65.691	122.685
260	58.9034	121.828	94.2977	139.275			65.7547	59.4097	78.5334	101.194		40.3603		166.032	30.3427	22.7458	91.8339	41.0646	22.9836	34.0463	31.0161	59.6681			54.7842		96.8043		64.71	120.435
262	59.0412	113.946	108.873	135.211			63.8698	58.5849	81.8776	108.34		40.8103		165.476	29.9431	22.9589	94.1106	39.3195	20.3527	35.9334	30.8824	58.7675			54.8148		98.1946		60.8801	122.637
264	58.5966	121.533	95.8814	139.673			66.2181	55.5468	87.9154	109.142		39.1787		169.316	31.5532	23.312	96.0602	40.2364	19.8611	34.4442	30.1018	60.3685			55.2045		94.238		64.6263	123.629
266	58.9829	114.576	105.294	138.985			63.3224	56.3821	80.6661	106.677		41.0992		174.579	27.8165	23.678	91.3642	38.9927	19.4263	36.1285	30.4866	62.0158			59.633		92.9295		69.4878	120.704
268	57.6314	113.775	103.694	147.051			66.6551	56.3106	90.4746	107.234		38.3494		167.906	27.4931	23.3966	93.5939	41.0035	17.7262	35.1681	32.0913	64.6779			56.4594		89.5277		71.8018	125.395
270		119.59	103.241	141.445			66.6124	55.8514	81.0704	111.714		38.5528		166.934	26.4304	24.5081	83.5172	42.3892	18.7244	35.9853	33.0128	60.4014			56.4606		93.9023		65.2982	123.314
272		120.573	104.156	147.982			65.7994	60.8003	85.6039	113.897		36.7912		161.167	28.8588	23.4116	84.0425	43.1542	16.9124	38.04	34.6613	56.9411			56.083		91.3622		66.2888	122.354
274		123.442	97.0752	138.839			69.0859	59.1767	84.1542	118.334		35.4922		162.383	26.1961	23.2147	82.0798	40.2672	16.3897	37.508	32.868	58.1336			62.1022		91.395		69.5303	124.469
276		120.052	100.875	142.577			63.6557	56.2661	85.9102	117.923		35.9763		156.767	28.3908	23.6353	89.1224	40.6385	15.025	36.5207	29.7621	56.4227			60.6149		89.8246		67.362	125.182
278		125.441	102.728	148.905			61.4216	52.9649	85.5095	121.24				163.003	27.1265	23.6205	84.289	40.9107	16.0929	35.789	32.7009	55.386			58.8838		92.0321		69.3577	124.604
280		125.461	102.801	145.968			61.9599	52.9305	79.9525	123.532				165.577	26.5168	24.4638	100.984	41.1705	17.2516	34.832	34.7565	56.4983			55.1758		91.5958		64.0588	124.341
282		132.238	103.089	148.803			65.4433	52.6342	84.703	123.855				169.573	28.009	23.056	86.6118	40.3651	15.8832	34.6705	34.3284	52.6754			56.0796		96.5167		60.8675	124.71
284		123.925	105.573	150.533			63.7633	51.9777	86.059	122.005				170.38	27.7854	23.0984	78.945	41.9617	14.7686	35.6367	34.0986	50.7891			56.6299		95.5012		63.8533	127.316
286		120.609	103.907	152.843			65.845	50.0539	87.2112	122.935				164.471	26.3537	23.1068	85.668	36.5858	15.7354	36.1346	33.4305	47.772			58.3397		101.477		67.4202	128.203
288		118.936	97.252	152.111			63.8665	50.3457	80.4314	124.744				166.089	28.6786	22.5674	80.3077	35.8544	16.9519	34.4553	34.1183				59.3997		98.4224		63.5235	135.276
290			104.918	153.397			60.1809	46.544	90.397	123.706				167.802	27.4613	22.6116	83.5801	36.5126	17.5648	35.2928	34.0185				58.808		94.9695		65.3941	130.977
292			111.321				62.1773	50.8443	78.204	125.593				161.339	28.6242	22.3422	91.7949	36.7045	16.5428	36.3283	32.7571				58.4273		91.3066		63.7945	128.145
294							63.0031	50.7098	82.6416	127.993				161.365	26.5022	22.9568	91.775	36.8847	17.3947	35.3279	34.0171				59.9375		92.301		59.3869	130.462
296							62.2176	50.6268	81.76	127.449				156.02	26.4309	23.0222	96.542	36.1204	16.5579	35.2167	33.6055				63.3262		88.3347		55.0189	133.51
298							61.8916	47.7876	84.2821	125.71				157.743	26.741	22.7593	96.9498	35.035	17.6534	36.9568	33.1652				59.1038		90.2861		61.295	134.896
300							63.9101	49.2878	87.2782	127.305				162.164	26.9007	23.4013	89.9712	34.1568	17.5541	38.8813	35.6148				57.5351		92.0614		59.6869	131.367
302							64.7962	48.4756	86.4608	129.212				159.063	26.8972	23.3912	99.6526	34.9348	20.3018	40.47	35.3242				65.111		89.1692		63.4649
304							59.3152	50.5302	94.9906	131.353				156.218	27.2464	23.0533	100.14	34.983	19.8785	40.2478	34.9495				64.3546		87.7635		64.5408
306							63.4126	51.2027	88.7285	122.586				158.935	26.5378	24.8475	99.2386	32.2128	21.0076	36.4628	34.1663				62.4945		85.9528		62.0447
308							68.2892	55.302	92.7527	121.563				157.439	26.7581	26.3389	94.9791	34.6611	16.9731	37.3074	34.0855				63.882		84.4288		63.7605
310							64.276	53.8462		124.386				153.24	26.9206	26.6365	93.7032	34.154	21.0093	34.2013	33.852				62.8021		88.9112		59.2294
312							62.206	52.4756		129.964				157.76	26.5932	25.3743	88.8676	35.1186	18.0866	39.6078	33.6767				63.13		91.117		59.5617
314							61.8338	53.0409		127.863				156.044	26.2909	25.0994	84.3879	33.6199	20.1674	39.8603	35.0166				65.1859		91.8183		55.3077
316							62.1946	56.326		127.406				157.683	26.9649	24.9306	90.4777	34.3916	18.3746	40.1624	34.8483				66.2676		92.6378		60.9016
318							65.8962	53.2764		119.265				157.636	26.4103	24.2613	95.2181	34.1578		37.9112	35.7448				67.2002		95.1015		60.1792
320							66.2605	52.6874		120.674				152.269	27.27	23.9373	86.5589	35.4471		37.9167	33.6699				67.0989		93.7624		58.4006
322							65.4045	53.1327		117.005				155.619		25.6271	88.1246	35.114		36.3681	33.5457				63.0635		91.2371		58.8324
324							67.1855	54.1924		115.867				153.81		24.9638	87.5969	33.7411		37.0765	31.305				67.5329		89.8526		59.3952
326							69.7001	53.7781						157.98		23.9144	92.3077	32.9439		38.5277	34.7167				62.0471		89.2761		62.2549
328							63.6526	53.8416						160.048		24.4633	88.6764	33.1348		36.8942	35.6203				65.9325		91.2186		56.7404
330							69.2337	53.2907						159.547		24.2764	97.152	33.9298		35.3128	34.6307				63.2133		91.1962		58.4888
332							67.5932	53.796						162.033		24.8151	97.1935	31.5993		38.3536	33.4645				65.0324		91.7334		57.7529
334							67.1143	53.8422						159.784		25.5952	91.5976	31.067		35.4099	31.4426				69.0125		89.5683		57.8806
336							67.0111	53.5447						158.056		25.9022	100.43	32.6099		34.2721	31.1029				63.6734		86.4418		56.56
338							68.9976	54.248						158.722		24.8094	95.7563	30.4999		37.0532	32.4585				66.4119		83.8218		54.2178
340							66.4078	56.1727						154.677		25.2072	94.6063	29.6248		35.712	33.2509				65.7018		79.9712		60.0459
342							68.6521	51.402						161.145		24.9801	102.232	28.6848		38.1342	33.1873				67.1923		80.2345		56.7016
344							74.9283	54.894						155.676		26.1514	92.0344	28.4146		35.0407	33.7725				64.5504		77.6745		57.2473
346							74.2324	55.75						162.133		26.7382	107.375	29.4996		37.0994	32.1082				70.4157		76.1957		53.559
348							73.2749	59.0729						158.524		25.3634	105.473	30.6774		37.9064	32.1906				65.5046		77.8566		52.9348
350							70.7281	55.2184						155.918		25.3626	105.659	30.1308		36.7643	33.4706				70.5697		77.9469		51.1547
352							73.4501	54.5344						159.506		26.6876	109.921	29.921		37.7967	31.2474				67.9123		76.214		55.6091
354							70.0251	55.9779						157.47		26.2718	97.9706	30.3378		36.9151	32.9489				68.2359		75.7888		54.9665
356							68.7752	54.0252						159.339		26.2026	113.823	31.0634		38.266	33.4271				72.0375		75.0048		55.2522
358							71.9291	57.1886						163.802		25.9959	106.724	28.7761		35.5655	29.9753				71.8651		74.1377		52.6613
360							71.1823	58.6131						168.902		25.6643	108.652	28.524		39.8422	33.8098				74.3616		74.3514		56.8363
362							69.1487	56.0919						166.237		26.5106	105.632	27.8908		43.715	32.4595				70.2795		74.2847		54.3848
364							71.3381	55.3095						168.478		26.7532	110.527	27.6387		40.9627	32.2717				70.279		75.3385		52.2696
366							70.6125	60.3071						169.034		27.3608	107.745	28.7499		40.1412	33.424				75.0892		76.4492		54.8455
368							72.6978	58.3789						173.934		26.29	100.915	27.1443		45.362	31.4899				78.0835		75.9497		54.7234
370							70.0118	56.7559						171.362		25.959	115.997	28.2434		43.6767	32.0464				75.5838		78.0652		55.9089
372							70.5251	58.2497						170.755		26.6691	110.353	28.0422		43.654	30.5594				74.8966		75.3153		54.1027
374							69.6749	58.9834						175.68			107.555	28.589		39.6921	31.3371				77.4079		73.8261		59.0267
376							73.7519	59.8815						168.989			107.681	27.7207		40.3871	31.2936				75.5244		70.0614		58.6389
378							70.0809	58.4652						175.438			96.1261	27.7661		41.6933	32.171				75.8935		68.6848		58.4345
380							76.4756	59.0153						172.825			105.39	28.5529		38.9032	31.9937				78.686		63.4633		56.6303
382							71.1152	62.9426						167.995			102.585	27.4484		40.9319	33.1091				74.4152		63.0733		62.5172
384							69.4811	59.8443						173.403			96.0993	28.8187		40.6085	34.0439				77.7762		61.5398		61.3381
386							70.9548	59.5231						172.213			103.281	28.3294		41.71	32.7113				76.1261		58.6735		58.4716
388							74.6662	63.9078						172.25			112.29	26.5356		39.2053	33.6994				77.8267		56.6296		57.9698
390							73.6964	61.4041						172.686			105.673	25.9337		41.401	30.815				77.1928		60.1439		56.5274
392							77.8202	59.9828						167.887			123.509	25.3732		36.9903	33.9434				79.5877		59.9147		61.2091
394							76.936	58.4465						176.585			115.226	25.1971		38.7395	38.3066				82.084		55.2399		60.4787
396							72.8466	60.2494						176.629			110.137	24.3299		41.4255	37.223				77.721		56.0018		58.7367
398							72.3185	61.1072						184.268			108.564	25.1807		38.1964	39.4442				82.6366		55.3353		63.1032
400							75.0515	58.2778						189.874			110.986	25.5593		36.3336	35.1764				81.5739		52.9078		59.2071
																													10.9047
																													10.167
																													11.0319
																													9.77547
																													9.89015
																													8.91363
																													10.7988
																													10.1285
																													10.0735
																													10.0122
																													10.5299
																													10.6092
																													10.4998
																													11.1127
																													11.3211
																													11.2796
																													11.2082
																													10.7708
																													9.83413
																													10.3046
																													10.9788
																													11.3138
																													11.5059
																													10.8546
																													11.294
																													11.2502
																													10.027
