# Supplementary material for: The phosphatidylinositol-transfer protein Nir3 promotes PI(4,5)P2 replenishment in response to TCR signaling during T cell development and survival
Source: Nat Immunol. 2022 Dec 29;24(1):136–47. doi: 10.1038/s41590-022-01372-2 (PMC9810531; doi:10.1038/s41590-022-01372-2)
Supplement: Source Data Fig. 8 — Statistical Source Data. [file 41590_2022_1372_MOESM13_ESM.xlsx]

## Sheet: DP1 10ug 2c11 dp.txt
	WT	WT	WT	Nir3 KO	Nir3 KO	Nir3 KO
	Mean	SEM	N	Mean	SEM	N
1	0.030692	0.016544	1018	0.032785	0.016271	1061
2	0.030889	0.01663	1054	0.033554	0.017469	1084
3	0.030685	0.014978	1050	0.032939	0.017431	1048
4	0.031311	0.020169	1126	0.032892	0.019218	1143
5	0.03031	0.014905	1191	0.032757	0.018179	1216
6	0.030668	0.015893	1117	0.033662	0.02221	1226
7	0.031623	0.021139	1197	0.033043	0.018677	1142
8	0.03087	0.015774	1140	0.034203	0.022422	1171
9	0.032338	0.02078	1205	0.033249	0.017683	1210
10	0.031505	0.020093	1202	0.032963	0.018114	1199
11	0.030893	0.016828	1149	0.032694	0.017047	1151
12	0.032132	0.019093	1157	0.033012	0.016632	1193
13	0.031788	0.021452	1113	0.033551	0.020017	1130
14	0.03108	0.018315	1158	0.034723	0.022997	1164
15	0.031864	0.020102	1133	0.033505	0.016861	1100
16	0.032433	0.022077	1129	0.033433	0.019171	1116
17	0.031813	0.020976	1073	0.032507	0.015042	1168
18	0.031479	0.021209	1235	0.035706	0.026119	1169
19	0.031769	0.02078	1144	0.033823	0.02085	1135
20	0.032342	0.024264	1197	0.035194	0.026601	1190
21	0.031739	0.020381	1182	0.034506	0.022372	1240
22	0.034031	0.026841	1171	0.035128	0.025026	1231
23	0.033427	0.026259	1227	0.034037	0.02434	1168
24	0.032812	0.024131	1247	0.033726	0.02155	1204
25	0.033365	0.026875	1200	0.034641	0.022949	1184
26	0.03256	0.019538	1206	0.034229	0.020403	1277
27	0.034618	0.030551	1150	0.034184	0.021368	1271
28	0.033267	0.025791	1248	0.033851	0.019643	1259
29	0.034029	0.027494	1130	0.035361	0.026912	1202
30	0.034414	0.03118	1240	0.035723	0.028769	1217
31	0.03551	0.031528	1196	0.035101	0.023408	1203
32	0.035287	0.031518	119	0.033848	0.018183	136
37	0.041214	0.039843	213	0.038918	0.025	231
38	0.035404	0.027533	1187	0.03586	0.022072	1224
39	0.03618	0.031841	1409	0.037594	0.029529	1447
40	0.034535	0.0287	1469	0.037695	0.02924	1457
41	0.035754	0.028034	1457	0.036791	0.030449	1477
42	0.037241	0.034561	1484	0.037704	0.033294	1473
43	0.040271	0.042266	1426	0.037798	0.030476	1447
44	0.03943	0.039511	1478	0.039199	0.034258	1469
45	0.041059	0.04233	1453	0.038858	0.034016	1460
46	0.044683	0.047931	1506	0.039197	0.033078	1466
47	0.052318	0.060842	1456	0.040271	0.036614	1532
48	0.059913	0.068907	1459	0.039476	0.031672	1440
49	0.064001	0.071663	1449	0.045805	0.045228	1489
50	0.07803	0.086983	1520	0.051441	0.055513	1519
51	0.085877	0.092094	1455	0.054648	0.058303	1545
52	0.105706	0.104927	1467	0.057999	0.063466	1498
53	0.122864	0.116194	1405	0.067544	0.074414	1458
54	0.130173	0.123365	1447	0.0713	0.076257	1454
55	0.144411	0.128139	1344	0.075199	0.081896	1389
56	0.157388	0.135668	1476	0.088579	0.091938	1405
57	0.164692	0.139402	1411	0.088954	0.095049	1509
58	0.180048	0.142434	1440	0.096369	0.100136	1518
59	0.184229	0.144377	1460	0.1033	0.107306	1430
60	0.200988	0.141766	1441	0.110454	0.11233	1457
61	0.203712	0.143831	1488	0.110774	0.111145	1513
62	0.213122	0.145241	1440	0.118201	0.117283	1471
63	0.21639	0.142359	1463	0.125195	0.118571	1425
64	0.212143	0.143443	1423	0.134304	0.124282	1510
65	0.217249	0.141286	1413	0.131033	0.126555	1482
66	0.222364	0.140998	1457	0.131106	0.123327	1529
67	0.224997	0.140637	1464	0.133257	0.123212	1531
68	0.227784	0.136613	1448	0.135798	0.12454	1451
69	0.223207	0.137604	1458	0.138244	0.125039	1415
70	0.230009	0.133078	1494	0.142392	0.127555	1501
71	0.22385	0.13531	1527	0.141004	0.127745	1461
72	0.223214	0.134679	1422	0.1454	0.123432	1460
73	0.233734	0.130433	1523	0.14919	0.125374	1491
74	0.22964	0.129514	1465	0.137418	0.120744	1343
75	0.229404	0.128442	1408	0.138166	0.117064	1383
76	0.223772	0.124637	1490	0.139066	0.118601	1434
77	0.219662	0.124758	1462	0.132676	0.115383	1376
78	0.219574	0.125634	1538	0.13182	0.116036	1489
79	0.218992	0.122696	1414	0.13337	0.108098	1431
80	0.215531	0.122171	1491	0.127572	0.109619	1475
81	0.21616	0.119707	1432	0.122731	0.10413	1385
82	0.211577	0.116153	1438	0.12192	0.100537	1467
83	0.213818	0.117602	1474	0.122646	0.101233	1427
84	0.205982	0.113334	1467	0.122143	0.098583	1448
85	0.202388	0.114873	1522	0.120446	0.096733	1454
86	0.195398	0.111085	1496	0.112167	0.090055	1438
87	0.190914	0.113332	1564	0.109736	0.087508	1452
88	0.186358	0.107016	1433	0.110417	0.087462	1466
89	0.190935	0.106471	1459	0.101797	0.082226	1464
90	0.180676	0.103748	1501	0.103613	0.081732	1480
91	0.181065	0.104337	1471	0.100817	0.07998	1442
92	0.175866	0.102701	1518	0.099054	0.073453	1428
93	0.170156	0.099038	1481	0.09992	0.074746	1458
94	0.167161	0.097206	1545	0.092451	0.072145	1437
95	0.167266	0.095666	1434	0.095472	0.07294	1442
96	0.159451	0.09462	1464	0.094802	0.071309	1467
97	0.157453	0.093591	1481	0.089684	0.066217	1482
98	0.150884	0.091839	1505	0.086298	0.064763	1483
99	0.146181	0.090179	1419	0.088617	0.065334	1424
100	0.149591	0.087166	1471	0.086368	0.063804	1520
101	0.145695	0.084739	1463	0.084315	0.061578	1435
102	0.13861	0.079435	1439	0.08598	0.062773	1415
103	0.141413	0.081686	1598	0.083121	0.058893	1425
104	0.13395	0.077599	1476	0.0832	0.059149	1446
105	0.128857	0.078117	1596	0.080252	0.057074	1443
106	0.128647	0.076009	1514	0.07948	0.056953	1541
107	0.126475	0.075465	1464	0.078848	0.055138	1485
108	0.122849	0.07161	1437	0.076513	0.055912	1454
109	0.11837	0.068838	1421	0.075075	0.054824	1479
110	0.116669	0.065115	1438	0.073168	0.052191	1480
111	0.113914	0.065012	1435	0.073986	0.052803	1530
112	0.112369	0.062418	1504	0.075377	0.054009	1455
113	0.110911	0.064069	1450	0.074482	0.051584	1490
114	0.112925	0.063439	1487	0.074958	0.053599	1490
115	0.106268	0.059207	1462	0.074056	0.052044	1451
116	0.109427	0.059994	1487	0.071757	0.051556	1435
117	0.103047	0.056347	1467	0.072714	0.053746	1432
118	0.104874	0.059553	1548	0.071075	0.051199	1528
119	0.102851	0.057179	1539	0.07257	0.051062	1430
120	0.101724	0.05837	1518	0.068604	0.048679	1505
121	0.101073	0.056337	1559	0.074299	0.052363	1482
122	0.103801	0.055568	1529	0.071205	0.050493	1477
123	0.098638	0.056897	1547	0.069278	0.049476	1488
124	0.098239	0.052605	1570	0.071159	0.051793	1506
125	0.098818	0.052927	1614	0.067842	0.047596	1483
126	0.093009	0.05341	1515	0.067388	0.04871	1492
127	0.095551	0.054399	1541	0.068227	0.050201	1446
128	0.09526	0.052822	1484	0.066598	0.048469	1476
129	0.095163	0.053572	1512	0.067351	0.047803	1462
130	0.094314	0.052268	1517	0.069233	0.049798	1487
131	0.092704	0.052504	1489	0.067468	0.047652	1431
132	0.087882	0.051579	1483	0.064147	0.046737	1444
133	0.088104	0.051344	1497	0.069515	0.050811	1498
134	0.091601	0.052624	1470	0.067387	0.048942	1462
135	0.088689	0.051545	1450	0.066682	0.048464	1412
136	0.090686	0.052132	1620	0.066768	0.04872	1497
137	0.090123	0.050627	1582	0.067343	0.049818	1446
138	0.090514	0.051922	1504	0.065654	0.047731	1452
139	0.089862	0.050394	1536	0.064746	0.046693	1503
140	0.086102	0.050907	1533	0.065962	0.047534	1464
141	0.08953	0.051071	1574	0.065087	0.046212	1434
142	0.087281	0.052129	1484	0.064007	0.046607	1439
143	0.085373	0.04985	1552	0.064369	0.046744	1433
144	0.085862	0.05088	1498	0.065496	0.047647	1488
145	0.083954	0.050639	1487	0.063684	0.046467	1469
146	0.08551	0.051484	1515	0.061421	0.045558	1515
147	0.08297	0.048491	1502	0.062562	0.045125	1472
148	0.082385	0.049795	1501	0.063559	0.046904	1489
149	0.084318	0.049243	1541	0.063389	0.04783	1530
150	0.083226	0.05042	1503	0.062632	0.047158	1440
151	0.08066	0.049176	1487	0.063304	0.047361	1407
152	0.079653	0.048007	1510	0.063922	0.048353	1500
153	0.079451	0.04934	1542	0.061463	0.044722	1493
154	0.081806	0.049636	1497	0.062184	0.046609	1552
155	0.078511	0.048183	1560	0.060494	0.045567	1524
156	0.077658	0.049787	1553	0.063883	0.048074	1458
157	0.079287	0.04912	1588	0.060537	0.045155	1567
158	0.07943	0.048983	1485	0.059529	0.046059	1452
159	0.077212	0.047694	1512	0.061427	0.046357	1490
160	0.076437	0.048003	1539	0.059864	0.04445	1486
161	0.073356	0.046437	1542	0.061471	0.048238	1515
162	0.077613	0.047672	1549	0.059817	0.044346	1539
163	0.075085	0.047797	1564	0.060215	0.046493	1485
164	0.0755	0.046967	1520	0.05785	0.044119	1474
165	0.076615	0.047991	1525	0.058953	0.045442	1495
166	0.073228	0.046978	1585	0.060117	0.045051	1478
167	0.072864	0.046591	1415	0.05865	0.04521	1576
168	0.073955	0.046999	1499	0.059186	0.045343	1529
169	0.06983	0.045538	1554	0.05969	0.046522	1507
170	0.072582	0.046636	1500	0.058621	0.043372	1453
171	0.070407	0.045839	1550	0.058317	0.043874	1447
172	0.073105	0.046613	1645	0.057706	0.04409	1410
173	0.07032	0.046675	1589	0.059484	0.044789	1525
174	0.070387	0.046237	1615	0.056325	0.042949	1525
175	0.06897	0.0459	1554	0.057447	0.045449	1519
176	0.068978	0.046088	1578	0.055747	0.04284	1466
177	0.068425	0.045018	1531	0.057266	0.044467	1526
178	0.068679	0.04462	1528	0.054828	0.042054	1524
179	0.066181	0.043797	1543	0.056359	0.043291	1480
180	0.06727	0.044746	1573	0.055423	0.043147	1475
181	0.067501	0.045751	840	0.057639	0.043873	760
				0.06727	0.066476	39

## Sheet: DP1 1ug 2c11 dp.txt
	WT	WT	WT	Nir3 KO	Nir3 KO	Nir3 KO
	Mean	SEM	N	Mean	SEM	N
1	0.030912	0.015839	1144	0.033118	0.019289	1199
2	0.030653	0.018329	1240	0.032905	0.017786	1229
3	0.030659	0.014587	1158	0.032914	0.018171	1219
4	0.031937	0.02127	1126	0.032837	0.015575	1171
5	0.030377	0.016058	1203	0.032656	0.017559	1142
6	0.030216	0.013038	1176	0.032495	0.015204	1172
7	0.02994	0.011633	1157	0.033502	0.017536	1084
8	0.030572	0.017148	1118	0.032563	0.01568	1124
9	0.029706	0.0136	1062	0.032803	0.015741	1085
10	0.030315	0.016921	1096	0.033387	0.015553	1138
11	0.030872	0.015476	1112	0.032899	0.015129	1120
12	0.031034	0.017498	1038	0.0315	0.012566	1132
13	0.030594	0.015207	1096	0.032532	0.015528	1176
14	0.030463	0.014394	1196	0.032132	0.014162	1226
15	0.03159	0.020045	1192	0.032091	0.0165	1105
16	0.030739	0.017162	1183	0.032513	0.016309	1147
17	0.030247	0.016671	1207	0.031583	0.0125	1132
18	0.030405	0.016277	1255	0.03261	0.014431	1202
19	0.030956	0.020609	1154	0.033243	0.01928	1148
20	0.031189	0.021972	1205	0.03213	0.014558	1231
21	0.029784	0.013589	1198	0.032596	0.016832	1212
22	0.030419	0.016269	1248	0.032304	0.014766	1245
23	0.030394	0.015607	1183	0.033185	0.018701	1177
24	0.031285	0.021463	1218	0.03291	0.017236	1189
25	0.031021	0.019176	1149	0.033127	0.018819	1216
26	0.031066	0.019453	1252	0.032574	0.014866	1220
27	0.030928	0.017225	1193	0.032036	0.015245	1245
28	0.029814	0.012717	1203	0.031879	0.013851	1188
29	0.030303	0.016638	1170	0.032213	0.017227	1227
30	0.02993	0.016455	1234	0.032806	0.022084	1207
31	0.030592	0.016444	1238	0.032156	0.015956	1237
32	0.030535	0.018075	118	0.037114	0.03192	114
36	0.031099	0.011893	30	0.033721	0.022683	29
37	0.030703	0.011407	1088	0.033106	0.014514	1120
38	0.031533	0.018079	1297	0.033163	0.016334	1293
39	0.030255	0.011512	1176	0.033308	0.016228	1202
40	0.031812	0.018358	1138	0.033061	0.019927	1035
41	0.031002	0.015986	984	0.032488	0.014865	1010
42	0.030604	0.013718	864	0.03211	0.016106	940
43	0.030838	0.015325	894	0.032895	0.016784	794
44	0.030427	0.013426	841	0.032997	0.017441	863
45	0.030201	0.012013	782	0.033735	0.020277	852
46	0.030228	0.012958	759	0.032777	0.014432	779
47	0.030209	0.015144	809	0.032891	0.018236	750
48	0.031588	0.020905	749	0.033437	0.016472	749
49	0.030201	0.013819	763	0.034929	0.022532	817
50	0.03048	0.012901	800	0.033955	0.023261	761
51	0.032134	0.021237	785	0.031886	0.015402	737
52	0.031147	0.017265	797	0.033468	0.018743	826
53	0.032196	0.022505	756	0.032841	0.018486	799
54	0.033103	0.023045	796	0.03308	0.020521	798
55	0.033664	0.021939	768	0.033482	0.021936	829
56	0.037883	0.029967	782	0.032622	0.016076	807
57	0.040035	0.034939	829	0.033267	0.016606	776
58	0.043966	0.039918	797	0.03236	0.014428	758
59	0.048004	0.044516	848	0.033441	0.018083	790
60	0.052655	0.050422	793	0.033537	0.017656	807
61	0.05394	0.053918	746	0.034575	0.019373	874
62	0.064872	0.067835	866	0.036996	0.027965	785
63	0.071687	0.073267	824	0.035963	0.022334	836
64	0.069301	0.073757	815	0.037192	0.027178	741
65	0.076461	0.077541	819	0.036144	0.024509	845
66	0.08295	0.081223	789	0.036434	0.023848	850
67	0.081385	0.083604	773	0.037125	0.024849	879
68	0.091341	0.095255	837	0.036636	0.022148	835
69	0.08639	0.087494	767	0.038815	0.029525	757
70	0.094232	0.097707	809	0.03914	0.026491	741
71	0.09663	0.095865	808	0.038403	0.027551	811
72	0.098673	0.097941	786	0.038441	0.024786	810
73	0.103566	0.103438	793	0.041072	0.032185	849
74	0.104791	0.105666	874	0.039389	0.028814	774
75	0.105924	0.103767	775	0.044629	0.039082	750
76	0.102811	0.103158	808	0.040729	0.03011	879
77	0.116324	0.111249	823	0.042021	0.031179	826
78	0.115121	0.109634	798	0.041615	0.030504	811
79	0.105384	0.101507	866	0.043323	0.035717	749
80	0.117015	0.107914	804	0.042195	0.030762	836
81	0.110601	0.103566	819	0.043202	0.033786	797
82	0.115512	0.10649	784	0.044245	0.040292	708
83	0.112169	0.103484	811	0.044555	0.035804	789
84	0.111904	0.103935	762	0.044118	0.036542	833
85	0.109645	0.09996	820	0.041231	0.030889	805
86	0.10865	0.096487	845	0.04269	0.030378	783
87	0.105935	0.094551	842	0.04191	0.029788	782
88	0.105119	0.092132	866	0.042859	0.035869	780
89	0.101866	0.090224	847	0.042574	0.028121	870
90	0.102701	0.089254	864	0.042163	0.029111	787
91	0.100362	0.087518	852	0.042721	0.02969	777
92	0.100214	0.086118	799	0.044051	0.032913	794
93	0.093993	0.07915	816	0.043158	0.034255	831
94	0.089397	0.075942	845	0.040249	0.031193	798
95	0.095647	0.080189	781	0.042451	0.027588	846
96	0.090788	0.07661	816	0.041429	0.028607	788
97	0.088842	0.074066	821	0.04306	0.031066	841
98	0.086132	0.07301	823	0.042759	0.030806	885
99	0.082247	0.067569	790	0.04246	0.033498	843
100	0.085044	0.068288	821	0.04272	0.031909	831
101	0.079608	0.062126	810	0.042992	0.030615	802
102	0.081776	0.064472	832	0.040727	0.02641	834
103	0.080208	0.063129	877	0.040534	0.028911	861
104	0.073666	0.056467	863	0.040528	0.028734	852
105	0.073443	0.056766	841	0.040846	0.025448	822
106	0.070784	0.054512	812	0.040005	0.024435	814
107	0.069628	0.051622	790	0.039806	0.028037	835
108	0.069784	0.050807	874	0.041037	0.026271	838
109	0.066752	0.048082	853	0.03986	0.023737	783
110	0.067706	0.049085	897	0.039861	0.025763	863
111	0.064474	0.0443	832	0.039994	0.023527	830
112	0.067064	0.047773	848	0.04096	0.028665	830
113	0.064725	0.044253	833	0.038643	0.024623	804
114	0.061904	0.04208	854	0.03947	0.027406	858
115	0.062906	0.045036	897	0.039381	0.026329	865
116	0.063789	0.046178	843	0.039405	0.023949	814
117	0.058512	0.038353	825	0.038495	0.021106	815
118	0.060079	0.040762	913	0.039067	0.023754	848
119	0.059213	0.039273	875	0.038481	0.021521	854
120	0.055756	0.038411	859	0.039368	0.025777	876
121	0.058977	0.037502	843	0.0377	0.020338	869
122	0.056756	0.038678	861	0.03906	0.025006	834
123	0.053634	0.035715	862	0.03913	0.024468	812
124	0.055308	0.03623	829	0.038963	0.025239	862
125	0.053531	0.036113	885	0.038435	0.023489	901
126	0.054738	0.035755	893	0.037496	0.022867	872
127	0.052898	0.033414	853	0.037304	0.021067	840
128	0.054729	0.038224	848	0.03767	0.022475	886
129	0.051583	0.032124	877	0.036615	0.019035	792
130	0.05281	0.034142	861	0.036418	0.019866	866
131	0.052315	0.033198	894	0.03794	0.023839	852
132	0.051169	0.034089	861	0.035998	0.019744	806
133	0.05073	0.03189	870	0.037664	0.024968	816
134	0.051023	0.031748	814	0.037141	0.019772	821
135	0.049987	0.033416	898	0.038023	0.02539	825
136	0.049457	0.032044	845	0.03726	0.022071	878
137	0.047108	0.029812	874	0.037181	0.021197	805
138	0.046003	0.029556	860	0.036285	0.018372	893
139	0.047927	0.030824	892	0.035983	0.020462	876
140	0.049209	0.03137	890	0.036156	0.019203	847
141	0.048904	0.031515	809	0.036635	0.020303	856
142	0.046815	0.029723	905	0.036078	0.018608	901
143	0.046755	0.031633	891	0.03723	0.023431	843
144	0.046555	0.032189	838	0.036015	0.018654	784
145	0.046868	0.030487	897	0.037095	0.020087	841
146	0.045387	0.027855	827	0.037281	0.026397	801
147	0.045497	0.031514	895	0.035586	0.01793	851
148	0.046624	0.031779	955	0.035429	0.018495	812
149	0.044958	0.028482	856	0.036326	0.019731	850
150	0.043341	0.027925	871	0.036007	0.01853	832
151	0.043347	0.027296	888	0.034974	0.0174	847
152	0.045539	0.030922	902	0.036063	0.020125	813
153	0.042093	0.025798	865	0.034682	0.017034	869
154	0.044125	0.027425	867	0.035932	0.020587	785
155	0.044395	0.028066	813	0.034645	0.016668	815
156	0.04239	0.028136	860	0.036066	0.022287	786
157	0.042373	0.026106	911	0.034586	0.019639	893
158	0.042738	0.02656	863	0.035193	0.018704	854
159	0.042734	0.027927	847	0.034345	0.019831	824
160	0.040383	0.02428	914	0.034269	0.018338	812
161	0.042174	0.027878	829	0.03555	0.019486	890
162	0.042013	0.027236	908	0.034723	0.018539	866
163	0.039796	0.023341	826	0.03542	0.018661	838
164	0.040342	0.024107	872	0.034769	0.018591	842
165	0.040182	0.023906	938	0.035101	0.019973	836
166	0.041632	0.02513	867	0.0349	0.018394	961
167	0.039943	0.023941	928	0.035815	0.021429	787
168	0.041237	0.025255	893	0.03457	0.017476	859
169	0.040677	0.02629	899	0.034959	0.017202	884
170	0.039815	0.024544	876	0.035593	0.020569	865
171	0.039993	0.023564	896	0.034904	0.019133	900
172	0.039342	0.02442	925	0.03489	0.017028	848
173	0.03969	0.023264	869	0.03496	0.02035	858
174	0.038144	0.02525	907	0.034455	0.018791	850
175	0.039879	0.026433	912	0.034861	0.018231	889
176	0.038638	0.023324	850	0.035153	0.020229	903
177	0.040311	0.027341	865	0.034341	0.018875	882
178	0.038876	0.024652	851	0.035466	0.021962	802
179	0.04164	0.028329	872	0.033953	0.017112	889
180	0.040092	0.026732	864	0.035213	0.020589	911
181	0.039803	0.027606	420	0.033738	0.017461	388

## Sheet: DP1 0.1ug 2c11 dp.txt
	WT	WT	WT	Nir3 KO	Nir3 KO	Nir3 KO
	Mean	SEM	N	Mean	SEM	N
1	0.029658	0.012936	1148	0.032986	0.017621	1136
2	0.031026	0.016091	1113	0.033822	0.021419	1228
3	0.031198	0.017529	1140	0.033036	0.018069	1204
4	0.031282	0.016864	1152	0.033434	0.019184	1133
5	0.031189	0.018349	1121	0.033459	0.018932	1201
6	0.030288	0.016553	1144	0.032155	0.014568	1194
7	0.030732	0.017851	1173	0.033696	0.020653	1179
8	0.030925	0.01802	1218	0.03347	0.017166	1187
9	0.030317	0.016577	1165	0.033626	0.021387	1190
10	0.030136	0.014117	1262	0.032715	0.018339	1226
11	0.031947	0.023565	1188	0.032742	0.017185	1256
12	0.03094	0.019051	1213	0.032332	0.015572	1193
13	0.030835	0.017404	1216	0.034073	0.020965	1246
14	0.03215	0.024997	1224	0.031654	0.016785	1203
15	0.031283	0.020306	1161	0.033342	0.017985	1241
16	0.030943	0.017029	1158	0.0336	0.022612	1190
17	0.031249	0.017594	1262	0.033071	0.021252	1258
18	0.030238	0.01538	1245	0.032299	0.016079	1255
19	0.03044	0.015549	1157	0.033528	0.020446	1244
20	0.030605	0.019062	1226	0.032893	0.018445	1276
21	0.029794	0.016131	1267	0.032708	0.016856	1245
22	0.031244	0.02235	1314	0.034019	0.023173	1260
23	0.030946	0.017419	1227	0.033219	0.020309	1201
24	0.03159	0.019843	1206	0.033399	0.019444	1240
25	0.030191	0.018147	1246	0.033026	0.01667	1257
26	0.029332	0.013269	1279	0.033414	0.019176	1190
27	0.031112	0.018554	1201	0.033066	0.019406	1200
28	0.030662	0.01613	1225	0.033671	0.01964	1252
29	0.031504	0.018876	1249	0.033073	0.02014	1256
30	0.031109	0.016064	1277	0.032962	0.018447	1283
31	0.030429	0.015664	1328	0.032765	0.01566	1254
32	0.031084	0.021139	600	0.035537	0.023933	578
37	0.031764	0.016694	870	0.033999	0.019577	903
38	0.031831	0.016771	1450	0.033429	0.01676	1451
39	0.0306	0.01332	1432	0.034869	0.022857	1446
40	0.030879	0.015892	1452	0.032782	0.01449	1472
41	0.030903	0.018344	1531	0.033314	0.018468	1470
42	0.030629	0.01634	1411	0.032522	0.015683	1554
43	0.030553	0.014412	1250	0.032217	0.016158	1330
44	0.030151	0.013056	1157	0.032853	0.017813	1145
45	0.030961	0.01652	1046	0.033286	0.018746	996
46	0.030794	0.016858	940	0.032855	0.014941	1000
47	0.030744	0.016416	917	0.032789	0.01741	912
48	0.030117	0.013368	852	0.031565	0.017232	818
49	0.030421	0.014712	835	0.032143	0.017203	799
50	0.031404	0.020646	815	0.032722	0.015571	856
51	0.031418	0.01938	802	0.032049	0.014124	780
52	0.030768	0.014228	796	0.032249	0.015509	856
53	0.031004	0.013625	834	0.033258	0.018747	810
54	0.030969	0.013745	768	0.032757	0.016516	836
55	0.031146	0.017709	826	0.031975	0.013026	795
56	0.030546	0.017457	841	0.032597	0.015415	889
57	0.031004	0.016731	791	0.033146	0.01829	880
58	0.031042	0.01877	870	0.033663	0.019006	792
59	0.03183	0.020246	814	0.033055	0.015572	825
60	0.031865	0.023684	800	0.033045	0.015385	801
61	0.030368	0.013229	796	0.033337	0.018278	881
62	0.030028	0.012045	829	0.033833	0.0183	872
63	0.030872	0.015374	828	0.033203	0.017421	802
64	0.030435	0.014841	885	0.033194	0.017885	787
65	0.031868	0.018866	860	0.032406	0.015399	853
66	0.03244	0.018196	884	0.033485	0.018051	891
67	0.031479	0.016595	854	0.033118	0.018047	836
68	0.03165	0.01502	890	0.033489	0.020185	827
69	0.031597	0.01502	901	0.032671	0.016806	875
70	0.033392	0.019514	860	0.032952	0.018147	840
71	0.032537	0.01908	849	0.033262	0.016233	838
72	0.032906	0.020953	906	0.033092	0.017279	859
73	0.033278	0.022181	841	0.032195	0.014161	866
74	0.032478	0.01792	901	0.033939	0.018104	825
75	0.033062	0.018803	885	0.033567	0.01746	872
76	0.032658	0.018735	890	0.033379	0.016923	863
77	0.032541	0.017253	907	0.033078	0.015579	897
78	0.033898	0.019986	796	0.033359	0.019102	882
79	0.034196	0.021629	869	0.032666	0.01643	924
80	0.032469	0.017222	851	0.032991	0.015326	936
81	0.033733	0.021201	884	0.033302	0.017296	858
82	0.032925	0.017157	911	0.033524	0.01826	881
83	0.034059	0.021043	899	0.03328	0.016862	911
84	0.032817	0.015814	871	0.033224	0.016783	895
85	0.03434	0.021178	837	0.032515	0.015484	954
86	0.033569	0.019886	922	0.032775	0.015556	859
87	0.034334	0.019299	861	0.032132	0.016991	907
88	0.034021	0.019996	908	0.032996	0.017583	922
89	0.033237	0.019039	883	0.034483	0.0209	852
90	0.035087	0.024239	855	0.032279	0.018495	861
91	0.032825	0.017546	891	0.033305	0.015313	875
92	0.033836	0.020504	879	0.03291	0.017246	871
93	0.034233	0.018965	850	0.032972	0.017487	895
94	0.034083	0.021533	919	0.031583	0.011624	860
95	0.033863	0.021038	898	0.033244	0.016855	863
96	0.033938	0.01909	898	0.032918	0.01671	905
97	0.033504	0.017424	871	0.033855	0.019452	876
98	0.033489	0.020569	818	0.032256	0.014203	887
99	0.03301	0.020131	914	0.033573	0.016928	848
100	0.033122	0.016951	899	0.033079	0.015817	919
101	0.03307	0.019157	873	0.033028	0.015728	968
102	0.034673	0.025217	912	0.03313	0.017705	924
103	0.033586	0.021156	926	0.032563	0.013997	881
104	0.03438	0.021734	865	0.032325	0.01457	896
105	0.034488	0.022143	904	0.032852	0.015287	865
106	0.033906	0.021932	921	0.032529	0.013644	886
107	0.033584	0.016945	859	0.034161	0.018816	877
108	0.032308	0.018377	892	0.032995	0.01781	863
109	0.03365	0.019167	895	0.032917	0.016017	927
110	0.033555	0.017176	935	0.032881	0.016501	888
111	0.031809	0.014381	828	0.031872	0.014908	948
112	0.034404	0.021789	897	0.032426	0.014045	859
113	0.031925	0.013954	925	0.033075	0.014729	939
114	0.033055	0.018512	904	0.032932	0.015463	950
115	0.033093	0.017172	911	0.033327	0.017609	893
116	0.032365	0.016942	898	0.033716	0.018206	910
117	0.032604	0.017349	858	0.033236	0.017723	948
118	0.034429	0.023201	859	0.033197	0.016551	824
119	0.033236	0.020468	885	0.033499	0.018776	918
120	0.033189	0.018533	907	0.032577	0.018131	941
121	0.031741	0.015806	842	0.03314	0.017034	881
122	0.03258	0.015328	942	0.033617	0.016442	947
123	0.033476	0.019585	838	0.032812	0.016734	893
124	0.032493	0.01814	911	0.033593	0.018952	919
125	0.032348	0.015476	914	0.032685	0.018232	930
126	0.032758	0.017105	967	0.032874	0.017475	909
127	0.032318	0.020024	932	0.032577	0.014443	929
128	0.032517	0.015593	885	0.033211	0.018111	925
129	0.032491	0.016651	927	0.033394	0.01605	947
130	0.032987	0.01697	900	0.032123	0.015147	935
131	0.033852	0.021707	901	0.033122	0.015811	942
132	0.032841	0.018807	910	0.033005	0.015747	965
133	0.031218	0.01291	905	0.03281	0.020351	907
134	0.032262	0.015969	953	0.034135	0.018972	888
135	0.03285	0.018334	899	0.032634	0.014649	941
136	0.032411	0.017715	924	0.03272	0.017382	923
137	0.032369	0.016987	930	0.033323	0.018925	918
138	0.032183	0.016477	918	0.032902	0.013971	890
139	0.032819	0.018243	974	0.033367	0.019471	885
140	0.032864	0.021877	878	0.033438	0.02151	947
141	0.031653	0.014431	923	0.033437	0.015539	942
142	0.032105	0.016499	909	0.033	0.015814	868
143	0.0324	0.018192	943	0.033887	0.022636	903
144	0.031279	0.012909	980	0.032192	0.013945	931
145	0.032185	0.015473	963	0.033036	0.01713	921
146	0.032283	0.015184	935	0.03385	0.015981	881
147	0.032714	0.017305	916	0.03315	0.017275	889
148	0.032547	0.0186	922	0.033015	0.016598	959
149	0.032839	0.021166	948	0.033136	0.017015	924
150	0.032752	0.017801	904	0.032811	0.016027	911
151	0.032602	0.018596	903	0.033019	0.016301	910
152	0.032828	0.020648	918	0.032213	0.013609	937
153	0.03316	0.01862	952	0.033036	0.015717	889
154	0.032571	0.016147	952	0.033108	0.013938	935
155	0.031375	0.013334	920	0.033223	0.016375	890
156	0.032347	0.015163	913	0.033335	0.02097	968
157	0.032593	0.01602	955	0.032525	0.016886	918
158	0.032125	0.019139	946	0.03305	0.019141	930
159	0.031908	0.016477	923	0.032301	0.018233	964
160	0.032679	0.023473	880	0.032696	0.015086	928
161	0.032019	0.015607	898	0.033614	0.023219	948
162	0.032581	0.019045	920	0.031539	0.010924	904
163	0.03253	0.019348	919	0.032451	0.015959	950
164	0.031488	0.014671	920	0.033543	0.016992	918
165	0.031642	0.015843	923	0.032824	0.01777	965
166	0.032223	0.019107	936	0.032496	0.015507	931
167	0.031484	0.015552	892	0.033137	0.015821	943
168	0.031027	0.012372	927	0.033982	0.019419	958
169	0.031635	0.015266	935	0.03302	0.015632	902
170	0.031669	0.019106	909	0.032391	0.014032	979
171	0.031864	0.016354	943	0.033005	0.014993	943
172	0.032754	0.0211	967	0.03266	0.014094	956
173	0.031682	0.016419	889	0.032874	0.016847	939
174	0.030946	0.012939	923	0.032678	0.017659	935
175	0.032532	0.019863	922	0.033191	0.0182	933
176	0.031466	0.014198	973	0.03223	0.016327	954
177	0.032111	0.018822	920	0.032214	0.015385	989
178	0.031958	0.015221	889	0.032067	0.012947	906
179	0.031835	0.013936	953	0.032469	0.017392	928
180	0.031809	0.018431	913	0.031986	0.014813	1007
181	0.031737	0.015242	548	0.032911	0.014488	608
181	0.038437	0.014654	15	0.04283	0.036416	57

## Sheet: DP1 thap dp.txt
	WT	WT	WT	Nir3 KO	Nir3 KO	Nir3 KO
	Mean	SEM	N	Mean	SEM	N
1	0.0344557	0.0275306	4376	0.0362439	0.0264052	4235
2	0.0335021	0.020788	4325	0.0363548	0.02244	4351
3	0.0341599	0.0267309	4216	0.0364464	0.0232358	4307
4	0.0325971	0.0166576	4329	0.035925	0.0183629	4359
5	0.0332413	0.0207721	4348	0.0361067	0.0197423	4344
6	0.0335252	0.0226337	4202	0.0362546	0.0212915	4313
7	0.033345	0.0208832	4387	0.0362876	0.0220409	4175
8	0.033138	0.0213508	4318	0.0362367	0.020548	4271
9	0.033615	0.0252271	4202	0.0367219	0.0237509	4410
10	0.0333934	0.0195468	4354	0.0362185	0.0217565	4305
11	0.0336088	0.0219674	4347	0.0367001	0.0219138	4395
12	0.0336179	0.0219315	4425	0.0364853	0.0208684	4328
13	0.0333926	0.0214895	4432	0.0369448	0.0228954	4411
14	0.0335478	0.0212529	4370	0.0362629	0.0195903	4416
15	0.0338367	0.0220636	4489	0.0367552	0.0204591	4351
16	0.0333753	0.0190173	4703	0.0363172	0.0198055	4426
17	0.0328396	0.0154615	4515	0.0371257	0.0207291	4398
18	0.0336794	0.0201463	4604	0.0367712	0.0191455	4508
19	0.0333271	0.0172299	4590	0.036841	0.0207827	4522
20	0.0338627	0.0219342	4762	0.0370375	0.0203821	4462
21	0.0340391	0.0238122	4733	0.0375591	0.023115	4515
22	0.0337261	0.0209912	4694	0.0376577	0.0223325	4512
23	0.0336756	0.0221604	4844	0.0382347	0.0255925	4523
24	0.0340268	0.0235284	4833	0.0375201	0.0212725	4476
25	0.0342057	0.0222468	4786	0.0373626	0.0220401	4355
26	0.0342629	0.0210819	4855	0.0378659	0.0229209	4454
27	0.0346299	0.0268909	4772	0.0376582	0.0204007	4311
28	0.0339244	0.0201397	4854	0.0382875	0.0256892	4493
29	0.0345102	0.0248441	4929	0.0381216	0.0212076	4382
30	0.0340942	0.0191722	4976	0.0377877	0.0213512	4441
31	0.0343201	0.0240473	4824	0.0373945	0.0203743	4399
32	0.0337376	0.0195634	919	0.0357514	0.0138495	170
38	0.0576354	0.0332469	20	0.0591682	0.104209	2706
39	0.0599663	0.0915496	4151	0.0587436	0.0449873	4201
40	0.0557889	0.0352123	4816	0.0592478	0.0330715	3999
41	0.0589588	0.0381474	4489	0.0631676	0.0383572	3499
42	0.0641953	0.0484819	4195	0.0649073	0.0353765	3234
43	0.064687	0.0395539	3791	0.0683451	0.039304	2846
44	0.0678661	0.108168	3348	0.0697651	0.0362217	2686
45	0.0689256	0.0447432	3195	0.0718859	0.0364839	2516
46	0.0725179	0.0397523	3029	0.0744774	0.0386636	2443
47	0.0735652	0.0375003	2990	0.0768205	0.0382466	2446
48	0.0770237	0.0413418	2916	0.0799133	0.0392368	2509
49	0.0796368	0.0488532	2954	0.0801823	0.0370725	2499
50	0.0814571	0.0388132	2941	0.0834944	0.039746	2493
51	0.0839603	0.0420957	2942	0.0841305	0.0362359	2456
52	0.0851426	0.0395952	2975	0.0872224	0.0374044	2535
53	0.0861554	0.0368626	2904	0.0886315	0.0357056	2443
54	0.0888141	0.0383002	2868	0.0922023	0.0409553	2404
55	0.0906378	0.0390457	2984	0.0953029	0.0415054	2577
56	0.092972	0.0391859	3006	0.0967267	0.040713	2578
57	0.0959304	0.0424391	2937	0.0977717	0.0394327	2579
58	0.0958583	0.0382969	2957	0.101526	0.0423622	2621
59	0.0975435	0.0383985	2923	0.101896	0.0400177	2557
60	0.0993185	0.0393201	2974	0.103015	0.0397397	2516
61	0.100215	0.0372693	2971	0.105319	0.04048	2657
62	0.101785	0.0393612	3015	0.106089	0.0392445	2584
63	0.104717	0.0406855	3016	0.10758	0.041336	2630
64	0.105529	0.0420037	2881	0.108985	0.0414239	2586
65	0.10447	0.0377504	3065	0.111569	0.0439738	2682
66	0.106258	0.0415095	2984	0.112376	0.0426734	2640
67	0.106742	0.0381867	3125	0.114631	0.0450007	2595
68	0.1092	0.0403676	2951	0.112564	0.0388368	2688
69	0.107824	0.0382955	2973	0.114173	0.0400872	2713
70	0.110473	0.040486	3084	0.116626	0.0436885	2642
71	0.112027	0.0410588	2992	0.117272	0.0557939	2700
72	0.111689	0.0389799	3074	0.118796	0.0431877	2639
73	0.112609	0.0412257	3063	0.11657	0.0402316	2715
74	0.113777	0.0391356	2972	0.118873	0.0426697	2580
75	0.114403	0.0405047	3103	0.120029	0.041145	2601
76	0.115119	0.0391008	2982	0.120478	0.0435675	2680
77	0.116987	0.0405337	3055	0.121862	0.041604	2657
78	0.117236	0.0408751	3208	0.123002	0.0428891	2640
79	0.120356	0.090549	3084	0.122897	0.0443416	2564
80	0.118502	0.0392121	3103	0.124496	0.0436313	2679
81	0.11991	0.0413181	3095	0.126391	0.04601	2614
82	0.122588	0.0444649	3076	0.124722	0.0443462	2599
83	0.123543	0.0444322	3068	0.124848	0.0429968	2580
84	0.125012	0.0456246	3100	0.125702	0.0443354	2591
85	0.124061	0.0430071	3074	0.127294	0.045694	2599
86	0.124434	0.0430211	3091	0.129098	0.0467193	2646
87	0.128065	0.0474647	3150	0.129446	0.0458043	2615
88	0.127322	0.0444768	3170	0.131073	0.0506923	2563
89	0.128748	0.0574814	3219	0.131131	0.0477854	2682
90	0.131154	0.0489352	3044	0.131256	0.0491226	2653
91	0.131431	0.0474746	3070	0.132672	0.0519562	2591
92	0.131828	0.0472632	3051	0.132474	0.0500921	2526
93	0.132517	0.0494825	3096	0.134797	0.0498846	2592
94	0.134468	0.0491059	3044	0.13558	0.0517949	2725
95	0.132359	0.0474082	3198	0.135747	0.0510832	2664
96	0.136083	0.0499423	3042	0.13845	0.0530755	2672
97	0.138057	0.0506615	3138	0.138529	0.054138	2546
98	0.137598	0.0510239	3122	0.139143	0.0536882	2669
99	0.13587	0.0519134	3159	0.140369	0.0548927	2582
100	0.138271	0.0516719	3100	0.140176	0.0541852	2608
101	0.139368	0.0513144	3175	0.141504	0.0539465	2648
102	0.141236	0.0535093	3125	0.143143	0.0566647	2558
103	0.142064	0.0525143	3105	0.142819	0.0543416	2593
104	0.144336	0.0558757	3030	0.146658	0.0584482	2701
105	0.143747	0.0543622	3179	0.145778	0.0554744	2695
106	0.146429	0.0564396	3081	0.14864	0.0595028	2659
107	0.145734	0.0557563	3102	0.148698	0.0580181	2687
108	0.148682	0.0566464	3174	0.150186	0.0592087	2601
109	0.15056	0.0570619	3123	0.152385	0.0617078	2650
110	0.150218	0.0559154	3045	0.154301	0.0619368	2611
111	0.152104	0.0560872	3108	0.154541	0.0626437	2599
112	0.154655	0.0600245	3078	0.154383	0.0606683	2561
113	0.15471	0.0606424	3083	0.15611	0.0621958	2637
114	0.155877	0.0598499	3113	0.157592	0.0639239	2565
115	0.157322	0.0602347	3162	0.159836	0.0641248	2695
116	0.1579	0.0603337	3217	0.162178	0.0652221	2715
117	0.158321	0.0630447	3186	0.161183	0.0641523	2616
118	0.15953	0.0601232	3125	0.165256	0.0659193	2606
119	0.160621	0.0595059	3084	0.165346	0.066318	2649
120	0.161977	0.0594461	3066	0.167368	0.0661895	2608
121	0.163974	0.0641627	3075	0.167811	0.0655645	2639
122	0.164453	0.0622351	3122	0.171773	0.0674385	2579
123	0.164664	0.0619226	3053	0.172304	0.0679201	2631
124	0.164028	0.0616781	3038	0.173427	0.0673221	2624
125	0.164814	0.0621284	3100	0.177395	0.0709191	2600
126	0.16395	0.0615537	3069	0.177473	0.0708442	2674
127	0.165191	0.0615332	3059	0.178743	0.0704829	2639
128	0.166272	0.0617877	3136	0.179215	0.0696423	2670
129	0.16724	0.0622493	3046	0.182189	0.0718465	2605
130	0.169109	0.0621694	3055	0.182997	0.0710692	2606
131	0.170171	0.0627758	3108	0.184505	0.0712418	2617
132	0.168252	0.0631233	2982	0.185529	0.0699606	2628
133	0.169384	0.0628252	3008	0.188794	0.0730149	2550
134	0.171128	0.0621218	3049	0.188988	0.0716183	2554
135	0.171788	0.0642729	2958	0.190827	0.072117	2532
136	0.175115	0.0637793	2930	0.192026	0.0749574	2660
137	0.174568	0.0645309	2941	0.193851	0.0726419	2647
138	0.17506	0.063824	2896	0.197216	0.0730492	2580
139	0.175613	0.0638216	2959	0.196566	0.0735697	2581
140	0.178516	0.0644322	3021	0.199709	0.0734073	2585
141	0.178269	0.0650837	3028	0.197759	0.0724305	2633
142	0.178929	0.0640042	3027	0.202519	0.0727444	2641
143	0.181781	0.0657035	3085	0.20432	0.0749683	2638
144	0.184051	0.0651451	2992	0.206471	0.0742532	2669
145	0.183238	0.0654893	2967	0.206763	0.0742128	2621
146	0.186476	0.0654104	3019	0.21065	0.0755238	2603
147	0.187151	0.0673782	3010	0.212522	0.0751126	2634
148	0.189019	0.0660718	2927	0.212422	0.0741214	2728
149	0.191539	0.0662339	3088	0.21343	0.0756542	2654
150	0.191805	0.0667895	3130	0.213992	0.0741838	2742
151	0.192365	0.0708742	3011	0.217386	0.0734446	2669
152	0.195863	0.0672336	3012	0.218864	0.0742735	2550
153	0.194601	0.0669516	3165	0.221922	0.07594	2535
154	0.197886	0.0660172	3095	0.220545	0.0740956	2581
155	0.199504	0.0666845	3028	0.223758	0.0860101	2515
156	0.200975	0.0661829	3123	0.22517	0.07504	2634
157	0.198644	0.0680162	3086	0.22626	0.0742425	2589
158	0.203103	0.0659283	3053	0.225559	0.0737781	2542
159	0.204732	0.0665205	3068	0.230591	0.0746273	2653
160	0.20564	0.0672329	3059	0.232518	0.0737184	2698
161	0.206688	0.0664022	3024	0.230761	0.0738897	2692
162	0.209481	0.0691166	3055	0.234208	0.0738496	2644
163	0.210665	0.0667087	3071	0.23485	0.0733207	2551
164	0.211611	0.0658849	3021	0.237002	0.0741266	2676
165	0.213649	0.0683087	3043	0.239738	0.0733517	2623
166	0.213237	0.0671281	3104	0.237343	0.0736674	2582
167	0.214322	0.0671276	3071	0.241154	0.0727206	2630
168	0.214978	0.0685653	2997	0.243301	0.0726838	2657
169	0.216565	0.068384	3040	0.243832	0.0726315	2641
170	0.219621	0.0680568	2971	0.246907	0.0720956	2650
171	0.219584	0.067763	3184	0.245064	0.0717811	2775
172	0.221358	0.0663066	3069	0.250648	0.0715937	2519
173	0.223987	0.0681184	3098	0.250122	0.0717205	2542
174	0.225246	0.0662905	3076	0.25088	0.0714862	2508
175	0.224509	0.0665508	3047	0.250414	0.0718987	2520
176	0.225456	0.065545	3186	0.252164	0.0704093	2585
177	0.228477	0.0659251	3052	0.255242	0.0700448	2469
178	0.228348	0.0653959	3086	0.257486	0.0693993	2597
179	0.231283	0.0661768	2993	0.255134	0.0705138	2515
180	0.230778	0.0674064	2991	0.257179	0.069665	2567
181	0.232346	0.0660139	3041	0.255792	0.0698584	1192
	0.232192	0.066914	2996	0.259405	0.0675984	541
	0.232514	0.0654497	1986

## Sheet: DP1 Iono dp.txt
	WT	WT	WT	Nir3 KO	Nir3 KO	Nir3 KO
	Mean	SEM	N	Mean	SEM	N
1	0.0346004	0.0214926	4357	0.0351534	0.0175162	3978
2	0.0344336	0.0225375	4478	0.0359283	0.0215013	4043
3	0.0343908	0.0226261	4584	0.0354971	0.0210105	4178
4	0.0343062	0.0221313	4515	0.035078	0.0170564	3937
5	0.0341924	0.0211813	4580	0.0357993	0.0211542	4033
6	0.034273	0.0222448	4488	0.0354727	0.0196229	3929
7	0.0342293	0.0228978	4492	0.0357186	0.0222712	3966
8	0.0346922	0.0225389	4552	0.0358989	0.0221965	4124
9	0.0352917	0.0272117	4560	0.0348799	0.0171075	3998
10	0.0351142	0.0225515	4541	0.035706	0.0204398	4257
11	0.0350796	0.0213563	4481	0.0357306	0.0203522	4248
12	0.0353011	0.0229054	4670	0.0357917	0.0173138	3969
13	0.0355808	0.0204237	4582	0.0364356	0.0227066	4041
14	0.0356921	0.0203937	4620	0.0359476	0.027208	4050
15	0.0358396	0.024608	4759	0.03654	0.0204066	4145
16	0.0359652	0.0215121	4748	0.0357042	0.0176566	4183
17	0.0356013	0.0215916	4548	0.0360037	0.0181635	4205
18	0.0355754	0.0208831	4677	0.0359596	0.0189013	4229
19	0.0350998	0.0171339	4590	0.0361631	0.0176021	4153
20	0.0352986	0.0182221	4671	0.0360298	0.0205203	4362
21	0.0360043	0.019823	4641	0.0364655	0.019155	4310
22	0.0358827	0.0228509	4853	0.036307	0.0190815	4423
23	0.0356646	0.0200092	4631	0.0361814	0.0180862	4353
24	0.0359535	0.021659	4740	0.0359961	0.0164745	4234
25	0.0364005	0.0222548	4614	0.0361031	0.021306	4241
26	0.0354889	0.0173718	4790	0.0362056	0.0178563	4316
27	0.0356936	0.0194301	4609	0.0362881	0.0196922	4364
28	0.0355367	0.0208512	4473	0.036586	0.0207098	4373
29	0.0353196	0.0189055	4614	0.0359988	0.0170799	4351
30	0.0356933	0.0306942	4698	0.0362089	0.0231	4387
31	0.0356833	0.0203577	4818	0.036228	0.0191988	4352
32	0.0348171	0.0212601	478	0.0332538	0.0110768	189
38	0.154787	0.0406871	1746	0.159122	0.0467483	198
39	0.161593	0.0363201	3702	0.163011	0.0390165	3006
40	0.165763	0.0399629	3731	0.16443	0.0383689	3294
41	0.165225	0.0371177	3383	0.16878	0.0393466	3473
42	0.167345	0.0382937	3097	0.17142	0.0402395	3136
43	0.165921	0.0391114	2917	0.16984	0.0388183	2760
44	0.165229	0.0365787	2703	0.170981	0.0388835	2609
45	0.165773	0.0377229	2612	0.171566	0.0392179	2504
46	0.16595	0.0379491	2611	0.171594	0.0366032	2409
47	0.165465	0.0374968	2525	0.172964	0.039548	2318
48	0.165635	0.0370672	2497	0.172087	0.0372679	2450
49	0.165396	0.0360898	2654	0.171492	0.0366402	2514
50	0.166675	0.0367315	2632	0.172783	0.0391629	2329
51	0.166299	0.037501	2663	0.173572	0.0384865	2483
52	0.166582	0.0388034	2762	0.172437	0.0396347	2500
53	0.166211	0.0368891	2570	0.170567	0.0375189	2413
54	0.165137	0.0369326	2709	0.170439	0.0374883	2464
55	0.16378	0.0351649	2685	0.169778	0.0363078	2422
56	0.164957	0.0388439	2694	0.168938	0.0355596	2406
57	0.163047	0.0340885	2826	0.168363	0.0368159	2578
58	0.160931	0.0328618	2710	0.163249	0.0329385	2410
59	0.161412	0.0379377	2720	0.164832	0.0371901	2539
60	0.158067	0.0326366	2727	0.163183	0.0336864	2498
61	0.158011	0.0336303	2640	0.1636	0.036057	2535
62	0.155789	0.0327914	2709	0.163235	0.0359162	2393
63	0.156378	0.0339639	2620	0.162915	0.035221	2475
64	0.154177	0.0335082	2707	0.163055	0.0362365	2473
65	0.153342	0.0322913	2565	0.163186	0.0384492	2552
66	0.153271	0.0334421	2700	0.162839	0.0361872	2534
67	0.15298	0.0345654	2683	0.162473	0.036219	2577
68	0.150804	0.0315961	2764	0.162548	0.0361222	2413
69	0.152465	0.0346794	2752	0.162006	0.0362961	2550
70	0.150828	0.0343146	2771	0.162751	0.0376119	2470
71	0.149896	0.0333966	2796	0.164579	0.038372	2513
72	0.151379	0.037647	2721	0.164919	0.0378578	2594
73	0.150062	0.0349477	2673	0.166584	0.0410067	2495
74	0.149865	0.0330862	2617	0.165731	0.0404376	2573
75	0.149919	0.0340665	2739	0.164793	0.0377215	2553
76	0.148719	0.0326951	2878	0.166055	0.0391103	2568
77	0.150964	0.0338149	2630	0.167277	0.0411446	2694
78	0.151398	0.0351423	2630	0.169735	0.0416871	2524
79	0.150684	0.0354765	2817	0.16846	0.040565	2505
80	0.151993	0.0352907	2861	0.169601	0.0406526	2640
81	0.153246	0.0376088	2760	0.169826	0.041825	2537
82	0.152988	0.0361005	2734	0.168885	0.0407967	2539
83	0.15239	0.0356955	2751	0.170302	0.0420917	2600
84	0.153506	0.0357476	2726	0.16866	0.0419377	2625
85	0.152972	0.0361996	2723	0.169748	0.0404902	2589
86	0.153964	0.0366987	2702	0.17186	0.0422092	2518
87	0.154072	0.0364396	2779	0.171721	0.0450311	2629
88	0.154818	0.0394654	2820	0.170889	0.0426437	2643
89	0.154738	0.0367157	2752	0.17194	0.0426714	2637
90	0.154318	0.0379878	2806	0.172472	0.0430213	2532
91	0.155684	0.0373441	2881	0.171543	0.0429646	2587
92	0.156399	0.0393956	2791	0.170529	0.0421366	2511
93	0.155016	0.0374709	2780	0.17187	0.0441237	2616
94	0.155373	0.0364795	2753	0.171416	0.0425272	2596
95	0.156455	0.0380945	2656	0.171936	0.0421422	2581
96	0.154946	0.035419	2814	0.171499	0.0430338	2637
97	0.155116	0.0356137	2815	0.171806	0.0447463	2658
98	0.155518	0.0374018	2840	0.172297	0.0433476	2741
99	0.156196	0.0380464	2614	0.172289	0.0428344	2594
100	0.155902	0.0391861	2738	0.171649	0.0425606	2635
101	0.155083	0.036046	2755	0.169437	0.0422191	2525
102	0.155533	0.048705	2724	0.169009	0.0430041	2548
103	0.154024	0.0388395	2712	0.17152	0.0441785	2645
104	0.15449	0.0370375	2752	0.169747	0.0435712	2578
105	0.155093	0.0395268	2747	0.169645	0.0423057	2612
106	0.155463	0.0374937	2691	0.168657	0.0427619	2636
107	0.155595	0.0376509	2764	0.169007	0.044416	2585
108	0.155343	0.0380237	2745	0.16717	0.041259	2621
109	0.155348	0.0368303	2744	0.167057	0.0415829	2564
110	0.15514	0.0375902	2825	0.165797	0.0427498	2589
111	0.153329	0.038521	2710	0.166022	0.0438964	2537
112	0.154057	0.0373055	2745	0.164859	0.0410458	2608
113	0.154823	0.0384122	2754	0.164175	0.0414926	2577
114	0.154811	0.0402062	2723	0.163506	0.0432586	2648
115	0.15374	0.036194	2704	0.162372	0.0430975	2578
116	0.154611	0.0387177	2771	0.163054	0.0405069	2658
117	0.152565	0.0356305	2733	0.162997	0.0408969	2604
118	0.154931	0.0383286	2781	0.16234	0.0407365	2657
119	0.153631	0.0378247	2713	0.161314	0.041162	2662
120	0.154492	0.0399093	2769	0.160009	0.0395796	2598
121	0.154528	0.0370007	2763	0.160739	0.0418183	2516
122	0.154337	0.0385079	2730	0.160148	0.0397826	2638
123	0.1533	0.0366897	2774	0.158721	0.0413486	2610
124	0.15234	0.0363713	2762	0.159412	0.0410282	2645
125	0.151654	0.0372519	2643	0.157417	0.0399234	2605
126	0.151817	0.0375992	2658	0.157492	0.0421289	2584
127	0.152647	0.0450821	2626	0.15678	0.0400912	2641
128	0.151742	0.0372413	2610	0.157007	0.0416005	2531
129	0.151065	0.0360619	2611	0.155054	0.0380514	2619
130	0.151943	0.0387583	2615	0.154089	0.0408007	2623
131	0.150613	0.0379273	2537	0.154209	0.039492	2549
132	0.150217	0.0362341	2583	0.154078	0.0397429	2622
133	0.150404	0.0379677	2719	0.152333	0.0390845	2566
134	0.150275	0.0362824	2711	0.153235	0.0405949	2576
135	0.149657	0.0370109	2646	0.152065	0.0386939	2562
136	0.149029	0.041198	2557	0.152129	0.0374847	2592
137	0.147584	0.0343404	2657	0.152019	0.0398066	2579
138	0.147821	0.036073	2714	0.150704	0.0395095	2609
139	0.145957	0.0376075	2593	0.149965	0.0383057	2715
140	0.144595	0.033974	2577	0.149457	0.0374971	2589
141	0.145032	0.0356076	2616	0.150083	0.0404321	2580
142	0.144738	0.0431009	2623	0.149071	0.0399872	2457
143	0.143814	0.0359131	2674	0.148823	0.0385202	2538
144	0.141837	0.0331193	2725	0.149047	0.0392262	2556
145	0.142293	0.0332918	2634	0.148183	0.0380774	2620
146	0.140562	0.0334142	2596	0.147505	0.0364438	2620
147	0.141219	0.0340802	2567	0.148664	0.0396245	2606
148	0.139725	0.0346067	2666	0.14743	0.0386863	2577
149	0.140359	0.0343204	2562	0.145434	0.0371549	2682
150	0.138964	0.0337858	2688	0.145385	0.0390735	2718
151	0.139769	0.0358874	2728	0.143796	0.0372857	2612
152	0.139224	0.0349243	2678	0.143757	0.0366744	2569
153	0.137232	0.0331739	2713	0.144149	0.0383973	2584
154	0.137732	0.034167	2688	0.142406	0.0366612	2579
155	0.137251	0.0333109	2676	0.143074	0.0387356	2599
156	0.135907	0.033126	2633	0.140803	0.0367885	2551
157	0.135701	0.0334756	2732	0.139267	0.0361562	2582
158	0.136379	0.037651	2623	0.138487	0.0368325	2635
159	0.134875	0.0339455	2600	0.139744	0.0369081	2635
160	0.134092	0.0317624	2568	0.138793	0.0385422	2706
161	0.134169	0.0343848	2708	0.139031	0.0364177	2631
162	0.133056	0.0324155	2552	0.135245	0.0338621	2524
163	0.133257	0.0327845	2508	0.137543	0.0367739	2543
164	0.132218	0.0326958	2549	0.135976	0.0348535	2632
165	0.131998	0.033738	2587	0.136867	0.0370519	2615
166	0.132577	0.033499	2580	0.135443	0.0366564	2601
167	0.132285	0.0324924	2674	0.136861	0.0379333	2623
168	0.130935	0.0315014	2621	0.137385	0.0375801	2607
169	0.131119	0.0333032	2599	0.135748	0.0381857	2613
170	0.128585	0.0315138	2615	0.135177	0.0358149	2583
171	0.130831	0.0315051	2566	0.134922	0.0348251	2698
172	0.129909	0.0305796	2575	0.135601	0.0367632	2653
173	0.128695	0.0314289	2603	0.134744	0.0368973	2554
174	0.129811	0.0317721	2546	0.134068	0.0344001	2645
175	0.129103	0.0316921	2528	0.134921	0.0350572	2674
176	0.128346	0.0312176	2610	0.133278	0.0357215	2503
177	0.128774	0.0329729	2596	0.133771	0.0354297	2655
178	0.126976	0.030444	2520	0.133729	0.0342744	2550
179	0.128483	0.0363998	2588	0.133226	0.0363475	2610
180	0.126699	0.0292736	2667	0.133698	0.0346099	2629

## Sheet: DP2 10ug 2c11 dp.txt
	WT	WT	WT	Nir3 KO	Nir3 KO	Nir3 KO
	Mean	SEM	N	Mean	SEM	N
1	0.030904	0.016308	1117	0.03343	0.018209	965
2	0.029993	0.01311	1186	0.033763	0.017969	1092
3	0.030755	0.015605	1174	0.033322	0.017317	967
4	0.031093	0.015837	1327	0.033977	0.019273	1102
5	0.029603	0.012695	1203	0.032492	0.015697	1042
6	0.031101	0.016725	1301	0.033419	0.021154	1040
7	0.030991	0.019087	1314	0.033501	0.01887	1106
8	0.030383	0.015679	1384	0.033689	0.021731	1135
9	0.030962	0.015446	1321	0.033996	0.0219	1102
10	0.031223	0.017307	1318	0.032763	0.016665	1148
11	0.030005	0.014702	1303	0.033895	0.021388	1141
12	0.031492	0.02032	1306	0.033267	0.017265	1174
13	0.032056	0.020298	1243	0.03332	0.017767	1068
14	0.030923	0.016257	1218	0.034005	0.020064	995
15	0.030877	0.014997	1252	0.033947	0.02226	1034
16	0.031702	0.019975	1259	0.03365	0.018993	1032
17	0.031134	0.016061	1382	0.03391	0.021953	1161
18	0.030695	0.016162	1314	0.034852	0.021131	1140
19	0.031807	0.020608	1296	0.034242	0.018007	1080
20	0.03164	0.018758	1297	0.03339	0.020201	1105
21	0.031713	0.018768	1298	0.034028	0.018641	1164
22	0.032623	0.024989	1384	0.034761	0.02087	1124
23	0.031466	0.017403	1314	0.033502	0.018436	1096
24	0.032798	0.023092	1321	0.034077	0.022494	1160
25	0.032245	0.022212	1342	0.0351	0.02367	1164
26	0.030844	0.01651	1318	0.034964	0.021473	1175
27	0.031504	0.019403	1296	0.033805	0.020003	1146
28	0.032514	0.023695	1344	0.035209	0.02391	1191
29	0.033272	0.025053	1404	0.036062	0.026448	1176
30	0.032645	0.019855	1387	0.035453	0.027751	1183
31	0.032903	0.02386	1354	0.03486	0.021744	1200
32	0.031893	0.018125	73	0.040499	0.042924	81
37	0.034837	0.017706	221	0.034222	0.01449	165
38	0.035862	0.029509	1179	0.036636	0.027204	995
39	0.033933	0.024055	1399	0.036709	0.027563	1249
40	0.034896	0.02831	1515	0.036721	0.025776	1370
41	0.034896	0.028583	1614	0.03574	0.022663	1466
42	0.03457	0.027085	1644	0.036102	0.025188	1492
43	0.039524	0.03951	1672	0.03741	0.030555	1470
44	0.037274	0.035679	1661	0.03781	0.029383	1397
45	0.040314	0.040111	1613	0.037344	0.028398	1483
46	0.040112	0.039806	1685	0.039509	0.035387	1427
47	0.044547	0.047896	1614	0.038819	0.032503	1453
48	0.052452	0.059475	1628	0.039731	0.036015	1411
49	0.057964	0.065771	1623	0.040069	0.034276	1540
50	0.066822	0.073658	1621	0.045171	0.046929	1400
51	0.082184	0.087419	1652	0.049246	0.051341	1484
52	0.092671	0.095478	1589	0.051288	0.056826	1470
53	0.105403	0.105232	1663	0.056685	0.062276	1464
54	0.118412	0.111611	1608	0.065431	0.069884	1433
55	0.138238	0.121842	1716	0.06564	0.070926	1571
56	0.143489	0.126295	1657	0.072282	0.077719	1522
57	0.158884	0.130871	1600	0.079022	0.083951	1457
58	0.162683	0.131852	1588	0.090847	0.093417	1500
59	0.175988	0.135971	1669	0.094101	0.097669	1572
60	0.185917	0.138613	1691	0.095024	0.097725	1476
61	0.198438	0.138377	1741	0.105692	0.10676	1448
62	0.203462	0.138462	1649	0.10693	0.105632	1503
63	0.208579	0.139988	1650	0.106533	0.108027	1525
64	0.216331	0.134788	1698	0.119082	0.116501	1461
65	0.217197	0.139742	1589	0.11794	0.111002	1419
66	0.222537	0.137745	1685	0.122363	0.113934	1490
67	0.229866	0.135824	1588	0.122765	0.113153	1422
68	0.235808	0.133459	1697	0.126229	0.1154	1448
69	0.235315	0.132264	1622	0.126343	0.11455	1426
70	0.227367	0.131962	1653	0.132342	0.116418	1495
71	0.232793	0.132272	1668	0.130507	0.118641	1450
72	0.235591	0.130218	1645	0.133133	0.117647	1416
73	0.237342	0.127909	1609	0.136685	0.117608	1481
74	0.236787	0.126519	1626	0.136268	0.115467	1483
75	0.236313	0.122673	1632	0.136939	0.116354	1494
76	0.228639	0.126829	1612	0.134185	0.113136	1431
77	0.236923	0.123177	1714	0.137854	0.112976	1492
78	0.231373	0.121447	1653	0.132975	0.111706	1480
79	0.229079	0.119922	1685	0.133288	0.108267	1435
80	0.227625	0.117167	1623	0.130814	0.106183	1436
81	0.225091	0.116676	1618	0.1247	0.102593	1525
82	0.221915	0.114703	1635	0.125882	0.101151	1471
83	0.22351	0.113677	1654	0.119613	0.094337	1516
84	0.216643	0.112493	1646	0.123561	0.0978	1500
85	0.210192	0.111042	1623	0.121415	0.095014	1559
86	0.204749	0.11096	1679	0.115634	0.091921	1445
87	0.199089	0.10808	1665	0.113832	0.088282	1433
88	0.196299	0.105804	1726	0.114545	0.088051	1477
89	0.194891	0.102633	1697	0.11553	0.088815	1432
90	0.187827	0.098986	1619	0.110759	0.083538	1478
91	0.188789	0.099383	1717	0.108421	0.080658	1495
92	0.184446	0.096654	1640	0.103773	0.075759	1443
93	0.175435	0.093783	1663	0.104897	0.07689	1473
94	0.171895	0.093404	1600	0.101965	0.073978	1481
95	0.172837	0.089404	1693	0.100656	0.072278	1435
96	0.167235	0.085234	1647	0.097045	0.069789	1448
97	0.162647	0.087434	1690	0.099173	0.07083	1442
98	0.159789	0.086555	1613	0.093214	0.065897	1503
99	0.153679	0.082649	1661	0.092982	0.066988	1468
100	0.150529	0.079879	1545	0.091763	0.066694	1517
101	0.147489	0.079929	1609	0.088444	0.06235	1480
102	0.145199	0.076659	1630	0.090496	0.0649	1427
103	0.140012	0.075036	1653	0.087326	0.06245	1443
104	0.136317	0.07324	1580	0.085847	0.060224	1477
105	0.13425	0.072438	1600	0.085994	0.059422	1457
106	0.133707	0.071432	1654	0.085844	0.059193	1437
107	0.130822	0.068034	1636	0.083559	0.058471	1444
108	0.125634	0.067495	1633	0.082041	0.055724	1428
109	0.128002	0.065691	1706	0.082914	0.056883	1501
110	0.123501	0.06349	1674	0.082937	0.057682	1502
111	0.120999	0.061386	1652	0.078902	0.054567	1535
112	0.117535	0.061218	1640	0.07907	0.055716	1482
113	0.118038	0.057889	1676	0.079362	0.056472	1494
114	0.113054	0.059151	1606	0.07867	0.055886	1471
115	0.114956	0.059561	1697	0.079089	0.05425	1421
116	0.111269	0.057549	1676	0.077323	0.054578	1528
117	0.109069	0.055504	1680	0.076408	0.051815	1461
118	0.107894	0.055456	1568	0.07878	0.05394	1512
119	0.108511	0.055182	1692	0.074899	0.05229	1468
120	0.105329	0.05434	1613	0.075351	0.053951	1416
121	0.105292	0.052965	1613	0.074549	0.051429	1436
122	0.102869	0.053555	1649	0.072114	0.050022	1509
123	0.105474	0.054654	1621	0.07706	0.053412	1407
124	0.103149	0.053565	1584	0.074615	0.053113	1467
125	0.104537	0.053344	1653	0.073774	0.051009	1432
126	0.099607	0.051211	1640	0.07371	0.052008	1418
127	0.101173	0.053998	1681	0.071107	0.04878	1414
128	0.098508	0.051369	1644	0.071077	0.049783	1513
129	0.096589	0.051558	1702	0.071941	0.052745	1468
130	0.096954	0.051044	1604	0.070131	0.049079	1480
131	0.097294	0.051941	1666	0.072628	0.051401	1460
132	0.097339	0.052628	1639	0.068665	0.050473	1543
133	0.096501	0.051783	1594	0.070934	0.049937	1485
134	0.095354	0.052256	1621	0.070855	0.050544	1462
135	0.096155	0.051938	1714	0.070258	0.049915	1509
136	0.095174	0.050541	1633	0.069761	0.049395	1456
137	0.09366	0.051715	1636	0.069713	0.049483	1446
138	0.093042	0.050168	1737	0.068464	0.048736	1533
139	0.091628	0.049811	1674	0.070159	0.049917	1357
140	0.092245	0.048587	1598	0.067996	0.048712	1431
141	0.08897	0.049495	1621	0.067992	0.051064	1467
142	0.091362	0.050793	1639	0.068629	0.04891	1560
143	0.090854	0.049872	1585	0.069422	0.049142	1430
144	0.09037	0.050934	1611	0.066573	0.04766	1432
145	0.088991	0.05014	1625	0.067603	0.048975	1496
146	0.089709	0.050559	1610	0.066264	0.048111	1419
147	0.086649	0.050125	1633	0.068894	0.04959	1376
148	0.084316	0.048591	1664	0.065872	0.047955	1467
149	0.087272	0.050342	1577	0.065664	0.047969	1417
150	0.085129	0.049211	1640	0.065367	0.047279	1441
151	0.084003	0.050103	1683	0.065038	0.047541	1450
152	0.084501	0.05067	1678	0.064894	0.047676	1552
153	0.084804	0.051507	1628	0.065366	0.049615	1429
154	0.085272	0.049762	1679	0.064085	0.046708	1449
155	0.084849	0.050115	1642	0.066145	0.049143	1467
156	0.082804	0.050919	1643	0.065121	0.047999	1424
157	0.083378	0.050173	1582	0.063435	0.046232	1367
158	0.08346	0.05134	1604	0.06288	0.046046	1472
159	0.082497	0.050822	1686	0.063981	0.046834	1485
160	0.080642	0.048762	1712	0.063229	0.046984	1498
161	0.079654	0.047975	1581	0.066253	0.049835	1404
162	0.079811	0.049189	1631	0.06249	0.045747	1484
163	0.07875	0.047658	1651	0.061443	0.045361	1425
164	0.078996	0.048508	1670	0.063502	0.047883	1440
165	0.078406	0.047104	1656	0.062422	0.046315	1493
166	0.078683	0.0483	1651	0.060406	0.044731	1468
167	0.078057	0.047486	1628	0.058115	0.042926	1425
168	0.074821	0.047129	1663	0.062499	0.047023	1443
169	0.077135	0.04764	1605	0.060547	0.046085	1412
170	0.075494	0.047233	1642	0.06002	0.04549	1468
171	0.073438	0.046363	1619	0.060381	0.043959	1397
172	0.074777	0.047255	1633	0.059012	0.042775	1449
173	0.073472	0.046312	1610	0.060649	0.0455	1439
174	0.073462	0.045471	1600	0.058529	0.043962	1457
175	0.072185	0.045397	1582	0.058464	0.042688	1492
176	0.072357	0.045995	1650	0.057786	0.044158	1434
177	0.073444	0.04656	1588	0.059651	0.045454	1481
178	0.072203	0.046352	1675	0.060979	0.045429	1440
179	0.070069	0.044766	1608	0.059427	0.044406	1445
180	0.071019	0.045228	1658	0.058696	0.044724	1475
181	0.067939	0.044244	856	0.058553	0.046823	710
181	0.051657	0.016962	16	0.065748	0.048082	76

## Sheet: DP2 1ug 2c11 dp.txt
	WT	WT	WT	Nir3 KO	Nir3 KO	Nir3 KO
	Mean	SEM	N	Mean	SEM	N
1	0.030748	0.017325	1353	0.034261	0.022593	1166
2	0.031359	0.018602	1279	0.033432	0.018178	1096
3	0.030563	0.015685	1346	0.034125	0.02017	1078
4	0.031046	0.017181	1259	0.032914	0.021016	1036
5	0.03075	0.014023	1264	0.032959	0.018109	1111
6	0.030316	0.014783	1244	0.033122	0.01615	1035
7	0.029726	0.013177	1239	0.03399	0.018877	1029
8	0.029854	0.012868	1167	0.033941	0.019592	1012
9	0.030894	0.014692	1163	0.033915	0.018674	1053
10	0.02986	0.011901	1077	0.033116	0.016962	963
11	0.03042	0.013917	1247	0.032453	0.015758	1003
12	0.030543	0.015044	1209	0.032948	0.014801	987
13	0.029733	0.013499	1259	0.03294	0.016333	1023
14	0.030122	0.013375	1209	0.033135	0.01671	1059
15	0.030321	0.01669	1319	0.032804	0.015498	1101
16	0.030702	0.017649	1328	0.033207	0.015683	1078
17	0.031024	0.01675	1283	0.032389	0.017472	1124
18	0.029808	0.01373	1316	0.033081	0.018012	1104
19	0.030041	0.01637	1337	0.032124	0.016024	1088
20	0.030903	0.018725	1387	0.032446	0.016238	1144
21	0.02977	0.012735	1366	0.03288	0.016987	1191
22	0.030497	0.015508	1396	0.032648	0.015389	1243
23	0.030755	0.018493	1341	0.031883	0.014884	1166
24	0.030566	0.017039	1365	0.032464	0.015632	1182
25	0.030271	0.014819	1382	0.032782	0.018077	1161
26	0.030787	0.01858	1375	0.033005	0.017488	1145
27	0.030623	0.016877	1309	0.032475	0.018192	1162
28	0.02995	0.014704	1396	0.033044	0.017803	1139
29	0.02967	0.012504	1420	0.032576	0.01568	1168
30	0.030591	0.015748	1375	0.033074	0.019817	1123
31	0.030736	0.01802	1390	0.032445	0.01474	1145
32	0.030185	0.018812	56	0.033034	0.023027	54
36	0.030464	0.007096	42	0.036048	0.026672	42
37	0.031379	0.018118	993	0.033737	0.016661	898
38	0.030784	0.014641	1221	0.032351	0.015009	1056
39	0.031007	0.015225	1223	0.033961	0.016412	977
40	0.03073	0.012824	1081	0.033097	0.019909	918
41	0.030327	0.012735	1025	0.032399	0.014905	881
42	0.030496	0.014547	947	0.032874	0.017163	859
43	0.030436	0.013805	900	0.033605	0.016026	764
44	0.030929	0.017954	839	0.033295	0.015416	681
45	0.030585	0.014091	852	0.033959	0.019002	676
46	0.03144	0.01877	810	0.033688	0.019147	680
47	0.029695	0.012509	773	0.033388	0.016605	724
48	0.029949	0.016237	780	0.033506	0.018391	656
49	0.030393	0.01264	805	0.03191	0.014608	655
50	0.031389	0.016682	875	0.032163	0.0158	670
51	0.030627	0.016544	825	0.032318	0.016685	721
52	0.030195	0.0145	787	0.032805	0.015426	649
53	0.030805	0.01503	784	0.033301	0.01812	689
54	0.031079	0.016155	811	0.032905	0.014519	705
55	0.031581	0.016562	876	0.032043	0.015849	694
56	0.034822	0.024619	818	0.033183	0.020142	635
57	0.035445	0.024899	825	0.033579	0.019545	716
58	0.039671	0.033038	796	0.033684	0.017783	691
59	0.039979	0.034324	899	0.034121	0.01934	687
60	0.045292	0.040383	827	0.032677	0.017267	687
61	0.049749	0.047137	830	0.032967	0.016606	691
62	0.053257	0.053236	845	0.03467	0.02163	723
63	0.058449	0.057995	804	0.035607	0.023235	675
64	0.058509	0.057745	877	0.034337	0.019246	656
65	0.063155	0.062405	818	0.03602	0.022682	661
66	0.067327	0.064673	829	0.036004	0.023864	674
67	0.06831	0.066978	787	0.034898	0.018654	687
68	0.069106	0.068724	777	0.03632	0.022723	688
69	0.075741	0.07477	748	0.036104	0.022767	627
70	0.076175	0.074511	859	0.036029	0.025609	667
71	0.082308	0.084359	801	0.036655	0.024577	666
72	0.087116	0.084442	814	0.035696	0.024207	634
73	0.088951	0.088558	790	0.036221	0.023279	692
74	0.086922	0.083103	759	0.037036	0.021635	648
75	0.090583	0.088995	773	0.037994	0.027932	691
76	0.092032	0.089627	818	0.037229	0.024896	669
77	0.101693	0.097313	819	0.037273	0.023048	720
78	0.093966	0.091243	808	0.037717	0.028989	695
79	0.093636	0.091104	829	0.039655	0.031197	668
80	0.100292	0.091355	777	0.039309	0.024432	684
81	0.102739	0.093005	786	0.041977	0.030434	679
82	0.100609	0.091278	849	0.041221	0.03538	663
83	0.098942	0.094312	848	0.039065	0.028443	727
84	0.103853	0.095013	831	0.038566	0.0263	662
85	0.092295	0.086866	771	0.040004	0.027052	656
86	0.098777	0.087951	762	0.038508	0.02607	672
87	0.094523	0.080743	792	0.039382	0.024909	710
88	0.095988	0.085454	816	0.040209	0.029525	714
89	0.102413	0.089445	769	0.040257	0.030518	658
90	0.090769	0.081169	774	0.039889	0.029231	636
91	0.092111	0.077074	763	0.04029	0.027747	693
92	0.090545	0.08123	869	0.040708	0.030733	700
93	0.087232	0.072714	790	0.039101	0.026076	677
94	0.092767	0.075365	736	0.040109	0.02973	666
95	0.086164	0.070876	825	0.040577	0.028057	674
96	0.086127	0.070335	802	0.041553	0.036577	667
97	0.08313	0.06907	788	0.040911	0.029866	660
98	0.081474	0.062956	793	0.040843	0.027352	715
99	0.078672	0.061096	850	0.037842	0.022319	724
100	0.076216	0.059483	842	0.038315	0.026019	720
101	0.072452	0.053718	782	0.038926	0.025899	638
102	0.07797	0.061249	823	0.040043	0.028372	713
103	0.076448	0.054995	743	0.039199	0.027228	617
104	0.070581	0.05094	776	0.038974	0.024624	673
105	0.071326	0.05304	824	0.040348	0.027475	640
106	0.072663	0.051046	822	0.039449	0.024134	686
107	0.067432	0.04934	852	0.037747	0.024121	706
108	0.067546	0.045255	843	0.038871	0.024147	724
109	0.067095	0.047595	836	0.03818	0.02338	669
110	0.066509	0.044012	817	0.038917	0.026153	680
111	0.066869	0.04402	814	0.039236	0.025278	672
112	0.065473	0.043002	861	0.037851	0.023675	716
113	0.065553	0.042249	776	0.038828	0.024229	676
114	0.063375	0.045392	816	0.036439	0.020241	719
115	0.06247	0.039584	794	0.03784	0.023337	679
116	0.060091	0.03952	810	0.037626	0.023096	673
117	0.059542	0.038132	850	0.037084	0.0206	678
118	0.058865	0.037957	838	0.039068	0.027906	650
119	0.05729	0.036516	846	0.037229	0.021311	673
120	0.056766	0.037155	866	0.036958	0.020578	674
121	0.054916	0.03367	794	0.037635	0.024592	678
122	0.056724	0.038039	784	0.03811	0.021443	624
123	0.052837	0.032979	793	0.038079	0.023559	663
124	0.056256	0.035183	807	0.035003	0.017725	674
125	0.051074	0.031416	746	0.036447	0.021945	671
126	0.053112	0.031841	783	0.036538	0.020839	669
127	0.05384	0.03294	805	0.036631	0.01893	666
128	0.052476	0.032062	850	0.037033	0.021796	678
129	0.050927	0.033997	813	0.03639	0.02027	657
130	0.051852	0.034084	809	0.037406	0.021974	701
131	0.05118	0.034074	851	0.037529	0.02406	685
132	0.050018	0.030348	866	0.037857	0.023449	699
133	0.04999	0.030442	828	0.036385	0.019659	670
134	0.048156	0.030029	760	0.036396	0.020646	653
135	0.047583	0.027887	758	0.035646	0.019257	661
136	0.048413	0.030869	809	0.036126	0.019672	664
137	0.050403	0.034099	816	0.036634	0.019527	687
138	0.047401	0.030455	807	0.036744	0.01947	731
139	0.045566	0.027626	822	0.036236	0.020753	694
140	0.047334	0.029311	787	0.037397	0.020724	680
141	0.048483	0.030226	766	0.036094	0.018806	654
142	0.045572	0.027237	811	0.035171	0.018519	704
143	0.044612	0.02671	816	0.035368	0.018105	647
144	0.047347	0.03146	795	0.035767	0.022849	702
145	0.04686	0.028653	795	0.035863	0.020049	619
146	0.045399	0.030424	741	0.034945	0.022903	649
147	0.044938	0.029998	806	0.035181	0.018051	674
148	0.046701	0.028723	794	0.034449	0.016448	632
149	0.043834	0.02641	795	0.036009	0.020466	688
150	0.044586	0.029876	798	0.036779	0.022275	638
151	0.044061	0.028545	789	0.035997	0.023341	700
152	0.04452	0.029527	808	0.03739	0.022918	654
153	0.042739	0.02524	800	0.03494	0.01683	696
154	0.045047	0.029302	750	0.036519	0.021725	688
155	0.043544	0.027802	798	0.035657	0.020453	645
156	0.041813	0.025147	821	0.034058	0.016773	641
157	0.041805	0.026621	796	0.03402	0.017019	649
158	0.042501	0.025911	801	0.034521	0.016969	629
159	0.042243	0.026657	768	0.0344	0.016652	629
160	0.043599	0.028528	784	0.035239	0.017809	632
161	0.041105	0.025252	760	0.035189	0.019661	678
162	0.040947	0.02694	781	0.034232	0.01602	649
163	0.041308	0.024205	798	0.036281	0.023507	663
164	0.042299	0.02985	799	0.034632	0.017297	672
165	0.039601	0.022047	804	0.035898	0.020949	684
166	0.039974	0.024216	794	0.034973	0.020448	667
167	0.04075	0.024859	805	0.034682	0.017438	632
168	0.040833	0.026437	821	0.035209	0.021417	661
169	0.039775	0.02386	825	0.033393	0.01603	686
170	0.040377	0.023993	824	0.033495	0.015904	679
171	0.038817	0.022115	719	0.035119	0.01893	662
172	0.037515	0.021148	737	0.035528	0.019406	654
173	0.038641	0.021735	853	0.034037	0.015343	674
174	0.038616	0.022693	784	0.03419	0.017746	712
175	0.037693	0.021338	812	0.033947	0.016126	659
176	0.038686	0.024123	810	0.034051	0.016483	710
177	0.039499	0.025197	772	0.034769	0.019327	666
178	0.040142	0.025727	789	0.035057	0.019734	675
179	0.039235	0.025201	808	0.034066	0.017489	687
180	0.039719	0.025681	774	0.035515	0.020508	668
181	0.037838	0.024593	384	0.035005	0.017938	323

## Sheet: DP2 0.1ug 2c11 dp.txt
	WT	WT	WT	Nir3 KO	Nir3 KO	Nir3 KO
	Mean	SEM	N	Mean	SEM	N
1	0.030727	0.017898	1356	0.032959	0.016608	1128
2	0.030482	0.016679	1226	0.033324	0.018641	1075
3	0.030925	0.022555	1277	0.033365	0.018838	1115
4	0.030169	0.015328	1263	0.03197	0.013808	1112
5	0.030419	0.015867	1326	0.033267	0.016577	1116
6	0.030071	0.015606	1271	0.033254	0.017061	1103
7	0.030001	0.016612	1307	0.033027	0.018256	1147
8	0.030054	0.014664	1324	0.034411	0.024474	1121
9	0.030391	0.016928	1312	0.033748	0.020942	1127
10	0.03108	0.017658	1358	0.03303	0.016796	1154
11	0.029852	0.014025	1366	0.032605	0.015968	1136
12	0.03008	0.016373	1318	0.032185	0.014779	1152
13	0.0302	0.015415	1335	0.034897	0.020901	1160
14	0.030798	0.01846	1334	0.033476	0.020625	1164
15	0.031141	0.018422	1311	0.032467	0.015704	1183
16	0.029898	0.014256	1383	0.031826	0.015926	1086
17	0.0309	0.015704	1352	0.032957	0.016928	1160
18	0.031162	0.018694	1305	0.032825	0.016951	1174
19	0.030532	0.016866	1359	0.033706	0.020786	1162
20	0.030088	0.016355	1367	0.032702	0.016928	1165
21	0.030263	0.016734	1394	0.03248	0.016433	1208
22	0.030364	0.015153	1396	0.03354	0.019447	1167
23	0.030252	0.016226	1443	0.033594	0.020089	1199
24	0.030829	0.019301	1357	0.033143	0.020772	1223
25	0.030744	0.01699	1430	0.033111	0.017436	1244
26	0.031131	0.020212	1414	0.033104	0.016973	1174
27	0.030606	0.017321	1437	0.034069	0.021579	1264
28	0.030918	0.018058	1412	0.032901	0.019394	1283
29	0.029868	0.013612	1425	0.032986	0.019638	1191
30	0.029743	0.012966	1377	0.033164	0.017385	1240
31	0.030488	0.016961	1350	0.033231	0.01708	1271
32	0.029713	0.01208	587	0.032305	0.018002	508
37	0.031066	0.013498	859	0.034904	0.019305	720
38	0.030469	0.013618	1516	0.033679	0.017323	1254
39	0.030909	0.014807	1591	0.033807	0.016961	1408
40	0.031124	0.016729	1644	0.033282	0.017706	1460
41	0.030706	0.015825	1716	0.032605	0.016234	1418
42	0.030839	0.016485	1595	0.032713	0.016816	1407
43	0.03107	0.017538	1482	0.032235	0.014247	1278
44	0.030477	0.014469	1357	0.033267	0.019383	1074
45	0.030269	0.011927	1112	0.033618	0.019238	944
46	0.030925	0.01639	1008	0.032827	0.015242	865
47	0.030615	0.014151	941	0.033319	0.020166	821
48	0.029752	0.013937	916	0.032556	0.016726	751
49	0.030918	0.01453	922	0.033723	0.020963	727
50	0.030747	0.016102	835	0.034343	0.019944	723
51	0.031063	0.015707	865	0.032844	0.021035	684
52	0.031718	0.017217	835	0.034108	0.021659	729
53	0.030799	0.015805	863	0.032284	0.013164	704
54	0.030166	0.012175	874	0.033513	0.018554	729
55	0.030386	0.014441	811	0.03218	0.014755	659
56	0.030683	0.01614	808	0.032533	0.015576	722
57	0.030777	0.0151	857	0.033068	0.018113	701
58	0.029964	0.013056	895	0.03319	0.016492	724
59	0.030303	0.013395	939	0.032627	0.014788	742
60	0.03071	0.014765	849	0.033148	0.017036	717
61	0.030653	0.01358	846	0.032838	0.01949	729
62	0.030691	0.013178	926	0.034184	0.019642	752
63	0.031556	0.016534	902	0.033476	0.016642	732
64	0.03039	0.013448	892	0.032462	0.016458	740
65	0.030835	0.014953	867	0.033929	0.020261	719
66	0.030879	0.014876	843	0.032987	0.020129	718
67	0.030443	0.011815	920	0.032029	0.013933	748
68	0.029865	0.011798	953	0.033986	0.022081	722
69	0.031739	0.017766	878	0.03302	0.015178	743
70	0.031399	0.016014	838	0.032537	0.015618	759
71	0.031514	0.016381	879	0.033196	0.016918	774
72	0.031344	0.01502	919	0.032515	0.016871	755
73	0.031906	0.01554	913	0.034707	0.020933	766
74	0.031633	0.017336	901	0.033605	0.022529	731
75	0.032035	0.017072	916	0.032662	0.017118	717
76	0.032165	0.019251	874	0.032754	0.015732	764
77	0.031295	0.016692	880	0.032658	0.013898	709
78	0.031956	0.015591	929	0.034921	0.023992	743
79	0.032092	0.015953	827	0.033464	0.01838	747
80	0.031906	0.016262	925	0.033463	0.017416	722
81	0.034363	0.022845	857	0.033761	0.018838	732
82	0.033185	0.019969	848	0.033056	0.01649	720
83	0.032204	0.017523	935	0.032643	0.014152	727
84	0.032095	0.016568	851	0.033949	0.017696	713
85	0.033087	0.021055	896	0.033416	0.01702	764
86	0.032384	0.017652	889	0.033065	0.019267	778
87	0.032087	0.015862	883	0.033238	0.018934	694
88	0.032581	0.017852	832	0.032565	0.013375	733
89	0.033149	0.019469	920	0.033023	0.015601	708
90	0.033059	0.017868	892	0.032299	0.014048	765
91	0.033299	0.018784	888	0.034273	0.022331	717
92	0.032796	0.023568	870	0.033413	0.017922	756
93	0.033376	0.019105	851	0.032863	0.01454	723
94	0.032074	0.016159	870	0.032465	0.014323	760
95	0.031364	0.014679	898	0.033321	0.016439	747
96	0.032656	0.020446	860	0.032298	0.015217	690
97	0.032905	0.016913	904	0.033158	0.019042	777
98	0.031659	0.014872	851	0.033511	0.017727	693
99	0.031838	0.013861	901	0.032784	0.015012	687
100	0.031994	0.014502	818	0.032905	0.015181	743
101	0.031573	0.016394	863	0.032799	0.01732	719
102	0.032388	0.016178	888	0.032964	0.017652	715
103	0.032371	0.01599	828	0.033888	0.023484	739
104	0.03207	0.017297	900	0.033027	0.017493	752
105	0.031526	0.014111	864	0.032325	0.013255	722
106	0.031316	0.016751	880	0.033623	0.019161	714
107	0.032833	0.018681	889	0.032708	0.016601	701
108	0.032018	0.016832	892	0.033154	0.018498	773
109	0.032658	0.017669	902	0.032274	0.013394	756
110	0.032941	0.022105	852	0.033192	0.016399	707
111	0.033025	0.018152	911	0.034395	0.0201	744
112	0.032103	0.016731	891	0.033615	0.020318	763
113	0.031474	0.014943	883	0.033838	0.019086	768
114	0.032427	0.017494	872	0.033504	0.018856	754
115	0.032934	0.018	901	0.033612	0.016178	737
116	0.032323	0.018242	899	0.033567	0.01919	758
117	0.032882	0.018509	906	0.033353	0.016522	756
118	0.033332	0.022416	885	0.033304	0.015479	751
119	0.03216	0.017574	836	0.03237	0.014698	744
120	0.033052	0.02052	913	0.03259	0.014443	807
121	0.032341	0.018441	887	0.033014	0.016243	791
122	0.03239	0.02075	880	0.032641	0.01463	739
123	0.032608	0.020888	893	0.032672	0.01529	726
124	0.03183	0.017099	839	0.032655	0.016446	791
125	0.032532	0.017426	936	0.033291	0.019484	708
126	0.032075	0.018122	844	0.033586	0.021262	748
127	0.033166	0.021657	875	0.034352	0.020996	731
128	0.031833	0.016363	872	0.033926	0.017707	762
129	0.031191	0.014887	847	0.035475	0.024696	761
130	0.031144	0.015424	830	0.033245	0.01719	732
131	0.032067	0.017963	878	0.032584	0.014145	745
132	0.031185	0.012496	819	0.03342	0.016296	813
133	0.031789	0.016024	832	0.032651	0.015987	764
134	0.032613	0.01808	836	0.033453	0.017201	745
135	0.032155	0.019269	876	0.032529	0.014338	734
136	0.03253	0.018586	855	0.032279	0.015986	781
137	0.032274	0.014744	873	0.031995	0.015972	794
138	0.032748	0.021878	926	0.033242	0.018773	731
139	0.032148	0.01863	871	0.033612	0.018959	737
140	0.032223	0.017508	853	0.033524	0.017183	775
141	0.032	0.017278	855	0.034446	0.019869	677
142	0.031532	0.015551	848	0.032823	0.016536	754
143	0.03084	0.013316	834	0.033454	0.020286	723
144	0.032565	0.01676	924	0.032968	0.014803	719
145	0.031324	0.014127	836	0.033947	0.018127	725
146	0.031232	0.014593	818	0.033448	0.019369	759
147	0.031849	0.015272	890	0.033612	0.016933	791
148	0.030951	0.013375	848	0.033921	0.019993	752
149	0.031687	0.015315	933	0.034285	0.0202	723
150	0.031895	0.01923	881	0.033484	0.016809	772
151	0.03284	0.020403	905	0.033776	0.019755	717
152	0.031589	0.015885	851	0.033123	0.0149	709
153	0.031379	0.014626	834	0.032387	0.014717	722
154	0.031402	0.015085	896	0.033228	0.015323	761
155	0.031975	0.014566	835	0.034205	0.022019	710
156	0.03262	0.019924	833	0.032659	0.014661	694
157	0.031187	0.013548	844	0.033806	0.018795	767
158	0.031133	0.013956	917	0.034052	0.020397	736
159	0.031768	0.018762	861	0.033471	0.016051	755
160	0.031844	0.017428	857	0.034245	0.019994	710
161	0.03187	0.016012	825	0.033173	0.016148	735
162	0.031965	0.017846	844	0.032958	0.0169	784
163	0.032	0.015666	824	0.03367	0.019087	722
164	0.032047	0.016718	783	0.034224	0.0201	720
165	0.030914	0.011778	863	0.033085	0.017187	719
166	0.032654	0.017931	883	0.033894	0.019398	720
167	0.032058	0.018223	868	0.032992	0.015985	745
168	0.030919	0.014906	824	0.033026	0.015564	693
169	0.032216	0.015008	852	0.033124	0.014764	714
170	0.031104	0.014525	809	0.034262	0.018822	748
171	0.031909	0.017334	797	0.033899	0.021177	709
172	0.031962	0.019362	808	0.033395	0.017395	733
173	0.031081	0.014574	856	0.032416	0.016155	753
174	0.031173	0.013577	856	0.032758	0.017366	744
175	0.031711	0.019018	832	0.03314	0.017917	715
176	0.034016	0.025336	827	0.032806	0.018891	740
177	0.031302	0.014293	848	0.033737	0.018233	725
178	0.03146	0.017464	780	0.033857	0.019174	703
179	0.031353	0.014633	882	0.033089	0.017635	699
180	0.030817	0.015416	898	0.032801	0.017663	723
181	0.031294	0.014827	512	0.033352	0.018139	434
181	0.051657	0.016962	16	0.041095	0.024755	95

## Sheet: DP2 thap dp.txt
	WT	WT	WT	Nir3 KO	Nir3 KO	Nir3 KO
	Mean	SEM	N	Mean	SEM	N
1	0.0348597	0.0228261	862	0.035843	0.0203005	779
2	0.032534	0.0140755	889	0.0360163	0.0185482	873
3	0.0329438	0.020115	878	0.0346632	0.0135422	862
4	0.032691	0.0222578	838	0.0350258	0.0137775	812
5	0.0326303	0.0175062	833	0.0362932	0.0188685	812
6	0.0327851	0.0188696	825	0.0349104	0.0133312	850
7	0.0320366	0.0114508	903	0.0366291	0.0293027	832
8	0.0326054	0.014631	895	0.0341046	0.0145947	812
9	0.0323886	0.0150458	875	0.0363823	0.020484	758
10	0.0322169	0.0122072	854	0.035399	0.0143139	844
11	0.0332589	0.016244	854	0.0357975	0.0165152	826
12	0.0340211	0.0184072	816	0.0351134	0.0116594	823
13	0.0325805	0.0153915	860	0.0357452	0.0211901	814
14	0.0317781	0.0120006	810	0.0358878	0.019793	839
15	0.0332654	0.0216065	838	0.0362629	0.0177154	813
16	0.0337114	0.0225604	830	0.0366215	0.0173294	882
17	0.0343095	0.0281953	889	0.0358831	0.0156931	833
18	0.0327568	0.0170423	898	0.0364257	0.0162506	814
19	0.0325907	0.0143266	908	0.0372826	0.0176164	832
20	0.0341732	0.0370785	876	0.0367808	0.0186557	812
21	0.0334187	0.0153429	878	0.0363415	0.0150956	873
22	0.0330634	0.0190442	841	0.036004	0.0160005	893
23	0.0334601	0.0174227	791	0.0358552	0.013898	879
24	0.033152	0.016028	875	0.0358338	0.0177655	822
25	0.0334872	0.017492	849	0.0365741	0.0164816	832
26	0.0332895	0.0163896	909	0.0365084	0.0165702	842
27	0.0336747	0.0200686	864	0.0359255	0.0154164	801
28	0.0352961	0.024946	857	0.0373689	0.0268812	812
29	0.0338869	0.0148141	898	0.0362472	0.0162644	849
30	0.0344644	0.0207972	865	0.0367574	0.017948	850
31	0.0330991	0.0218107	925	0.0369845	0.0177467	897
32	0.0323424	0.0131944	220	0.0357539	0.0144226	162
38	0.0552471	0.0308698	1009	0.0558483		1
39	0.0550508	0.032404	1182	0.0610033	0.101698	918
40	0.0577375	0.0336073	1041	0.0586929	0.0383495	1083
41	0.0628515	0.0398095	933	0.05894	0.0303031	1024
42	0.0622601	0.0296846	874	0.0621243	0.0362642	855
43	0.0654764	0.0344866	813	0.0661922	0.0368865	741
44	0.0709999	0.0364746	738	0.066713	0.03294	693
45	0.0713187	0.0315419	734	0.068717	0.0326769	638
46	0.0739586	0.0349962	655	0.0746972	0.0411262	606
47	0.0765578	0.0398431	682	0.0771123	0.0430349	643
48	0.0782517	0.0355688	742	0.0756127	0.0618859	563
49	0.0791915	0.0351904	637	0.079902	0.0375012	613
50	0.0818936	0.0368644	689	0.0816685	0.0355961	599
51	0.0879684	0.0426424	700	0.0830467	0.0365456	613
52	0.086173	0.0394129	623	0.0850259	0.0365316	587
53	0.0879629	0.0344621	640	0.0893277	0.0395334	581
54	0.0899286	0.036366	613	0.0933636	0.0437217	579
55	0.092473	0.0345677	637	0.0905731	0.0397674	550
56	0.0930558	0.0356514	685	0.0924089	0.036913	570
57	0.0956304	0.037236	663	0.096566	0.037094	572
58	0.0989214	0.0383127	696	0.0982497	0.0429452	603
59	0.0999876	0.036679	664	0.0980237	0.0334309	565
60	0.101804	0.0403754	679	0.101023	0.0392393	578
61	0.102392	0.0394387	674	0.100161	0.0377104	575
62	0.101111	0.0324933	652	0.106531	0.0436636	614
63	0.101024	0.0342588	684	0.106443	0.0375038	595
64	0.106414	0.0393559	689	0.105434	0.0405923	625
65	0.106161	0.0361253	705	0.108636	0.0430503	599
66	0.105581	0.0352777	643	0.110827	0.0413795	606
67	0.108738	0.0399105	652	0.109928	0.0404406	637
68	0.109367	0.0382955	704	0.110396	0.037075	589
69	0.108289	0.0397284	666	0.111612	0.0368953	641
70	0.10833	0.0363026	721	0.111975	0.0383383	577
71	0.111169	0.0368055	680	0.11247	0.0380341	622
72	0.113803	0.0419663	663	0.113575	0.0350584	614
73	0.113026	0.0353986	685	0.115942	0.039294	630
74	0.114657	0.0388247	695	0.119527	0.0430661	633
75	0.116142	0.0412724	683	0.116509	0.0364396	632
76	0.11997	0.0430512	678	0.117803	0.0391382	591
77	0.119577	0.0410396	691	0.121102	0.0405484	678
78	0.118247	0.0373556	680	0.123527	0.0440413	626
79	0.119539	0.0395983	702	0.124509	0.0433383	621
80	0.119784	0.0400393	669	0.126527	0.0482617	592
81	0.122687	0.0436014	721	0.1272	0.0464492	599
82	0.122295	0.0383834	709	0.125299	0.0437618	632
83	0.127997	0.0430066	680	0.127725	0.0449336	625
84	0.125136	0.0424198	684	0.12963	0.0458297	614
85	0.127614	0.045738	678	0.13096	0.045063	673
86	0.127494	0.0438482	668	0.129414	0.0456194	636
87	0.128626	0.0477025	713	0.136364	0.0500096	639
88	0.129019	0.0436145	669	0.129698	0.0457794	619
89	0.132964	0.0512396	666	0.130046	0.0433861	609
90	0.131601	0.0493919	706	0.133064	0.0459451	607
91	0.135833	0.0503832	709	0.136957	0.0496794	627
92	0.130239	0.0444429	688	0.13737	0.0482561	630
93	0.136393	0.0517107	695	0.138207	0.0535701	616
94	0.13847	0.0514793	674	0.141246	0.0509043	579
95	0.135269	0.0489041	690	0.138253	0.0483648	628
96	0.139299	0.054154	667	0.137398	0.0469803	632
97	0.140854	0.0526633	658	0.142279	0.0541309	618
98	0.138492	0.0515353	710	0.141024	0.0541604	635
99	0.138253	0.0499816	740	0.140385	0.0513321	671
100	0.140973	0.0530057	691	0.144411	0.0535494	600
101	0.136454	0.0472521	674	0.143185	0.0545736	656
102	0.146534	0.0543773	662	0.152598	0.0602093	604
103	0.147478	0.0540285	662	0.153236	0.0621099	621
104	0.14692	0.0551633	654	0.150752	0.0591027	635
105	0.14748	0.0571874	728	0.151426	0.0599985	573
106	0.150497	0.0546849	734	0.153648	0.059461	635
107	0.148451	0.0548969	696	0.152672	0.0561994	641
108	0.152983	0.0586765	694	0.155386	0.0607952	637
109	0.152374	0.0565244	677	0.155598	0.0587857	634
110	0.154685	0.0577136	710	0.156367	0.0607412	672
111	0.154546	0.0587635	668	0.159412	0.0631381	609
112	0.155384	0.0602733	669	0.160119	0.0648827	649
113	0.156571	0.0600493	742	0.163451	0.0643626	643
114	0.155842	0.0559968	688	0.160154	0.0613871	660
115	0.158992	0.0589685	692	0.166408	0.0658365	643
116	0.161443	0.0606038	647	0.166425	0.0671317	637
117	0.162878	0.0618423	735	0.169522	0.0647265	612
118	0.162433	0.0609737	661	0.165759	0.065473	625
119	0.169695	0.0610558	705	0.168909	0.065725	650
120	0.165642	0.0607961	697	0.170201	0.0668198	638
121	0.162944	0.0609653	673	0.175424	0.0725069	624
122	0.164449	0.0599652	681	0.171725	0.0671552	642
123	0.1629	0.061927	681	0.179073	0.0704657	646
124	0.166989	0.0623974	656	0.181089	0.069018	625
125	0.171449	0.0645201	645	0.177808	0.0675978	637
126	0.168479	0.0641336	705	0.178809	0.0695889	609
127	0.164734	0.0596289	733	0.183267	0.0703077	621
128	0.168427	0.0637229	679	0.180142	0.0686452	632
129	0.172508	0.0667229	668	0.187226	0.0727172	639
130	0.168695	0.0624378	712	0.18581	0.0730855	661
131	0.165549	0.0628403	670	0.188193	0.0708703	675
132	0.171139	0.0615439	683	0.189447	0.0725197	636
133	0.172878	0.0634077	670	0.192076	0.075489	647
134	0.177314	0.0635065	676	0.19206	0.075215	609
135	0.176445	0.0649268	663	0.200311	0.0761719	617
136	0.177053	0.0641536	693	0.196035	0.0747075	643
137	0.175383	0.0629496	664	0.196252	0.071851	592
138	0.177256	0.0636249	630	0.197035	0.0718795	645
139	0.176582	0.064289	697	0.205901	0.0775251	622
140	0.176435	0.0675227	664	0.199349	0.0741393	677
141	0.183542	0.0692873	703	0.205487	0.0729858	620
142	0.180152	0.0680894	716	0.209478	0.0752637	664
143	0.183191	0.0660249	698	0.210711	0.0744699	690
144	0.178228	0.0647488	656	0.201486	0.0743885	579
145	0.188652	0.0654326	700	0.210699	0.0721416	657
146	0.190331	0.0640006	672	0.21172	0.0757903	646
147	0.187684	0.0678563	672	0.212463	0.0772251	649
148	0.190672	0.0660987	684	0.220095	0.0760039	609
149	0.195431	0.0673502	653	0.214591	0.078249	662
150	0.197243	0.0645285	709	0.221371	0.0743716	637
151	0.198213	0.0670139	671	0.219874	0.0749059	609
152	0.20136	0.0664634	666	0.226223	0.0707999	615
153	0.197359	0.069012	669	0.225559	0.0725947	654
154	0.205026	0.0693131	660	0.22442	0.0760845	644
155	0.205995	0.0668773	648	0.221812	0.0733069	575
156	0.201983	0.0671769	667	0.225238	0.0728762	652
157	0.203142	0.0667925	686	0.231077	0.0710334	671
158	0.204245	0.0643984	652	0.234298	0.0728993	609
159	0.210289	0.0682532	671	0.231785	0.0746114	616
160	0.212306	0.0694224	733	0.230886	0.0756427	625
161	0.210282	0.065434	742	0.235734	0.0754977	614
162	0.210412	0.0673171	698	0.239675	0.0716974	631
163	0.213842	0.0716148	681	0.237231	0.074159	590
164	0.213924	0.0674842	697	0.240421	0.0725554	608
165	0.215248	0.0691743	689	0.243759	0.071195	644
166	0.218446	0.0667504	706	0.24225	0.0725919	654
167	0.221382	0.0667139	673	0.23809	0.0731946	672
168	0.22074	0.0673255	639	0.250295	0.071689	638
169	0.216035	0.0653202	669	0.249323	0.0720621	586
170	0.223588	0.0669516	693	0.250146	0.0704401	630
171	0.223348	0.0696944	700	0.247808	0.0721512	604
172	0.224215	0.0651908	709	0.247516	0.0705487	650
173	0.227964	0.0678874	687	0.251016	0.0714799	637
174	0.224706	0.0632548	659	0.254525	0.0690952	581
175	0.231958	0.0663077	717	0.252442	0.0707746	640
176	0.231995	0.065986	690	0.252184	0.0711538	607
177	0.226314	0.0654869	654	0.258179	0.0688679	641
178	0.231295	0.0667745	705	0.258858	0.0688586	654
179	0.230897	0.0647685	713	0.261288	0.0651871	615
180	0.231008	0.0655472	691	0.259298	0.068074	638
181	0.235223	0.065077	727	0.266633	0.0662899	680
182	0.232833	0.067981	458	0.259405	0.0675984	541

## Sheet: DP2 Iono dp.txt
	WT	WT	WT	Nir3 KO	Nir3 KO	Nir3 KO
	Mean	SEM	N	Mean	SEM	N
1	0.0350871	0.0201172	768	0.0347723	0.0150668	801
2	0.032923	0.0132067	807	0.0352665	0.0197608	790
3	0.0348202	0.0225897	820	0.0350275	0.0138338	819
4	0.0340943	0.0177021	817	0.0352339	0.032691	819
5	0.0335361	0.0188526	802	0.0348436	0.0132728	808
6	0.0328526	0.0157878	797	0.0342104	0.017095	767
7	0.0337784	0.0171808	757	0.0341995	0.0111078	774
8	0.0348041	0.0347475	802	0.0346113	0.0146798	796
9	0.0337832	0.0171095	850	0.0346787	0.0239132	755
10	0.0357988	0.0261	746	0.0352673	0.0171418	785
11	0.0342137	0.016979	781	0.0347846	0.0192224	789
12	0.0348054	0.0203799	767	0.0366091	0.0195502	812
13	0.0337403	0.0122506	704	0.0364339	0.0175588	844
14	0.0345376	0.0172056	797	0.0351263	0.021367	761
15	0.0390589	0.128229	774	0.035042	0.0193188	739
16	0.0342167	0.015859	802	0.0364608	0.0213133	766
17	0.0355606	0.0167999	754	0.0357856	0.0160132	857
18	0.0347929	0.0209698	795	0.0356432	0.0162378	824
19	0.0343176	0.0167045	808	0.0355556	0.0158561	813
20	0.0346515	0.0141402	750	0.0343692	0.0114715	831
21	0.0354711	0.0150355	781	0.0358111	0.0172544	844
22	0.0345081	0.0144088	739	0.0355421	0.0208282	841
23	0.0344633	0.0140768	784	0.0351372	0.0175373	835
24	0.0356201	0.0212918	810	0.0353401	0.0143153	827
25	0.0356856	0.0182741	767	0.036252	0.0181385	783
26	0.0347382	0.0144251	851	0.035264	0.016539	859
27	0.0358963	0.0195487	824	0.0356278	0.0139225	852
28	0.0341591	0.0146222	817	0.0348806	0.0119223	779
29	0.0338234	0.0127892	814	0.0352305	0.0157146	758
30	0.0347375	0.0152223	804	0.0361672	0.0150163	830
31	0.0347975	0.0165235	737	0.0363151	0.0174458	852
32	0.032335	0.0100077	127	0.0342824	0.0155677	68
38	0.151468	0.0348005	377	0.152703	0.0377896	11
39	0.161133	0.0366174	774	0.160986	0.0355165	713
40	0.163733	0.0384663	824	0.163191	0.0384693	808
41	0.160517	0.0392104	757	0.165169	0.0345552	792
42	0.161474	0.035526	667	0.167859	0.038721	759
43	0.162304	0.0380733	644	0.166734	0.0366037	671
44	0.161408	0.0363389	608	0.165116	0.0332276	643
45	0.165817	0.0388757	579	0.167269	0.037236	588
46	0.161061	0.0356682	549	0.167263	0.0361721	554
47	0.160146	0.0345249	551	0.171856	0.0387563	580
48	0.163694	0.0363006	572	0.169086	0.0375503	601
49	0.162623	0.0362787	530	0.174027	0.0437811	558
50	0.162333	0.0358363	590	0.17087	0.037765	571
51	0.16327	0.0333865	565	0.167996	0.0356868	556
52	0.162292	0.0337608	570	0.169704	0.0368328	575
53	0.162005	0.0341092	556	0.166141	0.0336358	518
54	0.162349	0.0339413	577	0.167156	0.039195	597
55	0.158793	0.0309589	595	0.168259	0.0359723	560
56	0.160659	0.0319545	630	0.165324	0.0365409	568
57	0.159646	0.0337313	557	0.164549	0.036831	557
58	0.158505	0.0349941	566	0.161474	0.0294354	564
59	0.157032	0.0352634	587	0.158742	0.0326851	572
60	0.154694	0.028763	561	0.160394	0.0329421	525
61	0.155157	0.0344568	609	0.160996	0.0319963	599
62	0.152512	0.031107	580	0.162868	0.034541	547
63	0.154124	0.0301189	532	0.159688	0.0316152	572
64	0.152263	0.0336431	577	0.161507	0.0375019	606
65	0.149429	0.0295994	591	0.160415	0.0345158	557
66	0.150763	0.0281508	552	0.159103	0.0360031	570
67	0.150138	0.0304208	618	0.159773	0.0342269	621
68	0.149366	0.0324878	583	0.159572	0.0364481	555
69	0.1477	0.0309832	572	0.161092	0.038467	602
70	0.14794	0.0296398	594	0.159413	0.0407434	563
71	0.14555	0.0308391	576	0.1599	0.0401013	562
72	0.147985	0.0308859	578	0.161053	0.0371308	595
73	0.14488	0.0284501	571	0.159188	0.0345834	598
74	0.148439	0.0360101	582	0.162031	0.0342022	574
75	0.147712	0.0298731	577	0.164121	0.0399708	574
76	0.147716	0.0318051	564	0.161557	0.0356939	609
77	0.148751	0.0340189	623	0.162427	0.0392543	586
78	0.150337	0.0376949	580	0.163078	0.0387055	613
79	0.14557	0.0291543	610	0.16322	0.0381676	589
80	0.147253	0.0303041	604	0.164979	0.0403169	565
81	0.148109	0.0320247	567	0.165266	0.0387509	586
82	0.146901	0.0328319	588	0.165876	0.0397906	631
83	0.149214	0.0342416	596	0.163271	0.038569	604
84	0.152206	0.0391697	579	0.168617	0.043017	593
85	0.149218	0.032812	616	0.165864	0.0399988	604
86	0.149227	0.0321793	582	0.165005	0.0388767	615
87	0.150875	0.0330155	567	0.165631	0.0454864	573
88	0.151353	0.0355263	564	0.165737	0.0393044	594
89	0.148046	0.0341829	562	0.168988	0.0386641	631
90	0.150634	0.030258	578	0.167009	0.0410476	594
91	0.148551	0.0325758	638	0.169459	0.0420434	541
92	0.153171	0.0360474	629	0.166527	0.0384156	579
93	0.149124	0.0327787	570	0.166235	0.0395961	582
94	0.149063	0.0327411	597	0.167621	0.0395224	580
95	0.150213	0.0355091	622	0.165204	0.0394104	568
96	0.15092	0.033888	596	0.166892	0.039	601
97	0.151499	0.0332683	614	0.167194	0.0449659	579
98	0.148136	0.0320903	607	0.164974	0.0403961	594
99	0.15024	0.0329041	561	0.163002	0.0399354	575
100	0.149216	0.0328234	598	0.160977	0.0376538	569
101	0.148333	0.0343355	633	0.165804	0.0416044	572
102	0.14803	0.0326653	580	0.166786	0.0433343	611
103	0.149503	0.0342275	651	0.165541	0.0411715	594
104	0.149087	0.0337017	576	0.165047	0.0419068	614
105	0.149967	0.0352077	600	0.160762	0.037729	565
106	0.149072	0.0360167	553	0.162275	0.0387236	599
107	0.151568	0.0362578	556	0.164481	0.0385786	576
108	0.148346	0.0325775	614	0.160916	0.0396182	592
109	0.14762	0.0341162	559	0.162386	0.0398465	572
110	0.147226	0.0293731	618	0.160226	0.039911	592
111	0.1491	0.0368564	621	0.16031	0.0392033	620
112	0.148637	0.0290478	560	0.161736	0.0404902	580
113	0.149164	0.0360512	599	0.159709	0.0401012	614
114	0.149965	0.0355718	594	0.158018	0.0394825	575
115	0.148943	0.0335134	618	0.163031	0.0406494	582
116	0.149222	0.0329059	570	0.157796	0.0377143	595
117	0.150718	0.0358577	643	0.158381	0.0380665	620
118	0.150197	0.0362226	580	0.160335	0.0412697	605
119	0.149142	0.0343889	618	0.157276	0.0392939	572
120	0.147255	0.0321052	604	0.155357	0.0384319	545
121	0.150408	0.034849	581	0.157938	0.0371929	549
122	0.148843	0.0339935	591	0.154306	0.0381343	551
123	0.148488	0.0314998	578	0.1555	0.0356388	618
124	0.148698	0.0346945	562	0.155854	0.0390018	598
125	0.149376	0.0319853	583	0.149731	0.0337799	625
126	0.146869	0.0331052	576	0.153463	0.0385946	591
127	0.149523	0.0383011	584	0.152079	0.0384106	581
128	0.146101	0.0331635	570	0.149955	0.0375065	601
129	0.14965	0.0361634	580	0.150646	0.0362356	560
130	0.14893	0.0399361	552	0.150102	0.0353783	620
131	0.147132	0.0319933	570	0.152041	0.0359224	583
132	0.14835	0.0373146	553	0.150036	0.0364792	641
133	0.144962	0.0319375	562	0.148398	0.0361059	589
134	0.147735	0.0350681	579	0.146552	0.0363709	598
135	0.143699	0.0304898	583	0.147978	0.0358078	574
136	0.143112	0.0333736	562	0.147277	0.0376694	598
137	0.143139	0.034087	566	0.147725	0.0355922	581
138	0.1426	0.0328527	571	0.147194	0.0384422	615
139	0.142457	0.0311885	568	0.148428	0.037299	591
140	0.142986	0.0328333	549	0.144397	0.0355982	582
141	0.143363	0.0318289	568	0.141923	0.033758	586
142	0.139075	0.0279547	562	0.144901	0.0369914	589
143	0.143212	0.0335781	577	0.145309	0.0353628	615
144	0.139323	0.031124	575	0.145244	0.0329871	599
145	0.136483	0.0289713	563	0.145899	0.0363528	611
146	0.139393	0.0328477	506	0.141471	0.0337412	556
147	0.139015	0.0318676	557	0.145027	0.0343433	580
148	0.137361	0.0337316	572	0.142096	0.0439128	608
149	0.135382	0.0307237	622	0.142714	0.0350909	602
150	0.13777	0.0340547	578	0.142455	0.0337654	628
151	0.135855	0.0369953	581	0.141796	0.0365403	638
152	0.134423	0.0300859	521	0.139383	0.0330249	599
153	0.135442	0.0296364	508	0.137363	0.033965	630
154	0.134053	0.0286052	565	0.140086	0.0344571	597
155	0.133717	0.0311495	535	0.136595	0.0355404	573
156	0.1345	0.0321648	559	0.135332	0.0317038	583
157	0.133923	0.0339452	556	0.138401	0.0361276	611
158	0.131052	0.0307473	577	0.138256	0.0330178	591
159	0.132302	0.0297297	523	0.13783	0.0349462	631
160	0.131292	0.0316	564	0.135649	0.0344491	615
161	0.127894	0.0253142	581	0.133456	0.0323975	606
162	0.132726	0.0329911	549	0.135757	0.0318207	562
163	0.128871	0.0360598	528	0.134919	0.0330781	576
164	0.129058	0.0290739	546	0.13265	0.0302589	545
165	0.129111	0.0306931	556	0.132565	0.0316333	617
166	0.12603	0.0290953	521	0.13137	0.0334412	601
167	0.131751	0.0321279	525	0.132459	0.0314368	633
168	0.127723	0.0312058	543	0.134457	0.0324559	582
169	0.127347	0.0276025	520	0.133923	0.033461	620
170	0.126197	0.0263842	583	0.132613	0.0320172	629
171	0.1267	0.0299766	522	0.131014	0.0322534	581
172	0.125378	0.0295354	550	0.131304	0.0318373	536
173	0.125129	0.0244524	541	0.130013	0.0287154	585
174	0.125599	0.0307167	540	0.129506	0.032468	532
175	0.12615	0.0281868	575	0.132284	0.0319017	623
176	0.127432	0.0311069	535	0.130026	0.0313074	608
177	0.125311	0.0273359	525	0.132421	0.0360108	588
178	0.126059	0.0335264	538	0.131752	0.0357349	602
179	0.126166	0.0300124	529	0.130611	0.0348549	621
180	0.122787	0.0262769	586	0.130238	0.0305912	591

[truncated: 15 more sheets: DP3 10ug 2c11 dp.txt, DP3 1ug 2c11 dp.txt, DP3 0.1ug 2c11 dp.txt, DP3 thap dp.txt, DP3 Iono dp.txt, DP4 10ug 2c11 dp.txt, DP4 1ug 2c11 dp.txt, DP4 0.1ug 2c11 dp.txt, DP4 thap dp.txt, DP4 Iono dp.txt, DP5 10ug 2c11 dp.txt, DP5 1ug 2c11 dp.txt, DP5 0.1ug 2c11 dp.txt, DP5 thap dp.txt, DP5 Iono dp.txt]
