# Supplementary material for: The phosphatidylinositol-transfer protein Nir3 promotes PI(4,5)P2 replenishment in response to TCR signaling during T cell development and survival
Source: Nat Immunol. 2022 Dec 29;24(1):136–47. doi: 10.1038/s41590-022-01372-2 (PMC9810531; doi:10.1038/s41590-022-01372-2)
Supplement: Source Data Extended Data Fig. 1 — Statistical Source Data. [file 41590_2022_1372_MOESM14_ESM.xlsx]

## Sheet: Sheet1
id	sequence	taxid	scientific_name	division	lineage	derived
O00562	MLIKEYHILLPMSLDEYQVAQLYMIQKKSREESSGEGSGVEILANRPYTDGPGGSGQYTHKVYHVGSHIPGWFRALLPKAALQVEEESWNAYPYTRTRYTCPFVEKFSIEIETYYLPDGGQQPNVFNLSGAERRQRILDTIDIVRDAVAPGEYKAEEDPRLYHSVKTGRGPLSDDWARTAAQTGPLMCAYKLCKVEFRYWGMQAKIEQFIHDVGLRRVMLRAHRQAWCWQDEWTELSMADIRALEEETARMLAQRMAKCNTGSEGSEAQPPGKPSTEARSAASNTGTPDGPEAPPGPDASPDASFGKQWSSSSRSSYSSQHGGAVSPQSLSEWRMQNIARDSENSSEEEFFDAHEGFSDSEEVFPKEMTKWNSNDFIDAFASPVEAEGTPEPGAEAAKG…	9606	Homo sapiens	Primates	cellular organisms; Eukaryota; Opisthokonta; Metazoa; Eumetazoa; Bilateria; Deuterostomia; Chordata; Craniata; Vertebrata; Gnathostomata; Teleostomi; Euteleostomi; Sarcopterygii; Dipnotetrapodomorpha; Tetrapoda; Amniota; Mammalia; Theria; Eutheria; Boreoeutheria; Euarchontoglires; Primates; Haplorrhini; Simiiformes; Catarrhini; Hominoidea; Hominidae; Homininae; Homo	nir2-derived
A0A060W8Z4	MPMSVEEYRIAQLYMIQKKSREESCGEGSGVEILENKPYEDGPGGSGQYTHKVYHIGKHIPSWFCSILPQAALRVEEESWNAYPYTRTRYTCPFVEKFSIDIETYYKPDTGTQECFNLSSVEKRTRTIDPIDIVKDYIAPHEYLVEEDPKLYLSERTKRGPLTDDWIELINQNPTQNTVMCAYKLCKVEFRYWGMQSKIERFIHDVGLRKVMVRAHRQAWCWQDEWYGLTIEDIRQLELETQLALARTMAQYSLSDTEEGAEVTNGTPATPDQDQEGVKALGEGGEVEGGRTGLGDALQTRGELTKQWSTSSKSSNRSSKRGGEWGDAFLCSIITKSQMPSLYFLFPVHTASPVHQNISEWRMQSIARDSEDSTDDEFFDAHEDFSGDEEMLLHAKEMT…	8022	Oncorhynchus mykiss	Vertebrates	cellular organisms; Eukaryota; Opisthokonta; Metazoa; Eumetazoa; Bilateria; Deuterostomia; Chordata; Craniata; Vertebrata; Gnathostomata; Teleostomi; Euteleostomi; Actinopterygii; Actinopteri; Neopterygii; Teleostei; Osteoglossocephalai; Clupeocephala; Euteleosteomorpha; Protacanthopterygii; Salmoniformes; Salmonidae; Salmoninae; Oncorhynchus	nir3-derived
A0A091TYX1	GLRKVMLRAHRQAWCWQDEWTDLTMEDIRQLEEETARMLAQKMAKCGEAEEPPTAGPSSEGRPEPGSASGQEGAEVQEVADASPDDTFAKQWSTSSRSSYSSQHGGGVSPQSLSEWRMQNIARDSENSSEEEFFDAHEDLSDSDDVFAKEMTKWSSNDFLDTLERPAELDEALGDGASAAKVDGEGLGASSFPEGGSVESTAQACRIHALFLILHSGNILDQGVGEPGSKQADHVALRLVPCPPICAAAYALVSKYGWQRSIPGPSSVVWWDVAALPLLATSSGSYQHAVGTVIARANQAYSAFLHSGEGTGFCGQVRGFGGSFTRGASWGSALLGTALPLSSGLTGLSQAQLCPWAGGNGMVPSIPMPTRPCCPSPQASEAPLEAEAALDGAEGAGTR…	97097	Phaethon lepturus	Vertebrates	cellular organisms; Eukaryota; Opisthokonta; Metazoa; Eumetazoa; Bilateria; Deuterostomia; Chordata; Craniata; Vertebrata; Gnathostomata; Teleostomi; Euteleostomi; Sarcopterygii; Dipnotetrapodomorpha; Tetrapoda; Amniota; Sauropsida; Sauria; Archelosauria; Archosauria; Dinosauria; Saurischia; Theropoda; Coelurosauria; Aves; Neognathae; Pelecaniformes; Phaethontidae; Phaethon	nir2-derived
A0A099ZPX9	DTIDIVRDPISPGEYKAEEDPKLYRSAKTRCTAWAGPRSPRVAGLRKVMLRAHRQAWCWQDEWTELTMEDIRQLEEETARMLAQKMAKCSEAEEAPAAGASAEGHLELGDANGQDSAEPQGASDASPDDTFAKQWSTSSRSSYSSQHGGGVSPQSLSEWRMQNIARDSENSSEEEFFDAHEDLSDSDEVFAKEMTKWSSNDFLDTLERPVELDEVLGDGAGGAKADGEGLAGPGMPEGGSADSTAQACRIHVLFLILHSGNILDQGVGEPGSKQADVQTLAATFDAVTRGHFPEALGHVALRLVPCPPICAAAYALVSKLSPYSHDRDSLSSSQDHIPLAALPLLATSSGSYQHAVGTVITRANQAYGAFLHSGEGTGFCGQVRGARGSGQMGASSASR…	94827	Tinamus guttatus	Vertebrates	cellular organisms; Eukaryota; Opisthokonta; Metazoa; Eumetazoa; Bilateria; Deuterostomia; Chordata; Craniata; Vertebrata; Gnathostomata; Teleostomi; Euteleostomi; Sarcopterygii; Dipnotetrapodomorpha; Tetrapoda; Amniota; Sauropsida; Sauria; Archelosauria; Archosauria; Dinosauria; Saurischia; Theropoda; Coelurosauria; Aves; Palaeognathae; Tinamiformes; Tinamidae; Tinamus	nir2-derived
A0A0Q3PPT1	MPGKKSREESSGEGSGVEILANRPYSDGPGGSGQYTHKVYHVGSHIPSWFRALLPKAALQVEEESWNAYPYTRTRYTCPFVEKFSXEXETYYRQDAGQQPNIFNLSAAEKRQRILDTIDIVRDPISPGEYKPEEDPKLYHSTKTGRGPLGDDWLESPSTGPLMCAYKLCKVEFRYWGMQSKIEQFIHDVGEFGALGSSSDSTAPVCQIHVLFLILHSGNILDQGSGEPGSKQADVQTLAATFDAVTRLHFPEALGHVALRLVPCPPICAAAYALVSRLSPYSHDTDRLYSSQDHIPLAALPLLATSSGSYLHALGTVVARANQVYSAFLRSREGAGFCGQVVLLGDCVGGILGFDALCQTRVGSGGSRGSSRRGSLSMEPISPELCGGRDPLADGADGA…	12930	Amazona aestiva	Vertebrates	cellular organisms; Eukaryota; Opisthokonta; Metazoa; Eumetazoa; Bilateria; Deuterostomia; Chordata; Craniata; Vertebrata; Gnathostomata; Teleostomi; Euteleostomi; Sarcopterygii; Dipnotetrapodomorpha; Tetrapoda; Amniota; Sauropsida; Sauria; Archelosauria; Archosauria; Dinosauria; Saurischia; Theropoda; Coelurosauria; Aves; Neognathae; Psittaciformes; Psittacidae; Amazona	nir2-derived
A0A1A6H4W1	GEEAARGQRSVFRMLIKEYHILLPMSLDEYQVAQLYMIQKKSREESSGEGSGVEILANRPYTDGPGGSGQYTHKVYHVGSHIPGWFRALLPKAALQVEEESWNAYPYTRTRYTCPFVEKFSIEIETYYLPDGGQQPNVFNLSGAERRQRILDTIDIVRDAVAPGEYKAEEDPRLYRSVKTGRGPLADDWARTAAQTGPLMCAYKLCKVEFRYWGMQAKIEQFIHDVGLRRVMLRAHRQAWCWQDEWIELSMADIRALEEETARMLAQRMAKCNTGSEGPEAQTPGKPSTEARPGTSSAAGTPDGPEAPPGPDASPDASFGKQWSSSSRSSYSSQHGGGVSPQSLSEWRMQNIARDSENSSEEEFFDAHEGFSDSDEVFPKEMTKWNSNDFIDAFASPTE…	56216	Neotoma lepida	Rodents	cellular organisms; Eukaryota; Opisthokonta; Metazoa; Eumetazoa; Bilateria; Deuterostomia; Chordata; Craniata; Vertebrata; Gnathostomata; Teleostomi; Euteleostomi; Sarcopterygii; Dipnotetrapodomorpha; Tetrapoda; Amniota; Mammalia; Theria; Eutheria; Boreoeutheria; Euarchontoglires; Glires; Rodentia; Myomorpha; Muroidea; Cricetidae; Neotominae; Neotoma	nir2-derived
A0A1S3W5J7	MLIKEYHILLPMGLDEYQVAQLYMIQKKSREESSGEGSGVEILANQPYTDGPGGSGQYTHKVYHVGSHIPGWFRALLPKAALQVEEESWNAYPYTRTRYTCPFVEKFSIEIETYYLPDGGQQPNVFNLSGAERRQRILDTIDIVRDAVAPGEYKAEEDPRLYRSVKTGRGPLADDWAHTAAQTGPLMCAYKLCKVEFRYWGMQAKIEQFIHDVGLRRVMLRAHRQAWCWQDEWTELSMADIRALEEETARMLAQRMAKCNMSAEGSEALPSGKPSTESGASHASTPDGPEAPTGPDASPDASFGKQWSSSSRSSYSSQHGGGVSPQSLSEWRMQNIARDSENSSEEEFFDAHEGFSDSDEVFPKEMTKWNSNDFIDAFASPTEAEGAPDPGTEATKDVG…	9365	Erinaceus europaeus	Mammals	cellular organisms; Eukaryota; Opisthokonta; Metazoa; Eumetazoa; Bilateria; Deuterostomia; Chordata; Craniata; Vertebrata; Gnathostomata; Teleostomi; Euteleostomi; Sarcopterygii; Dipnotetrapodomorpha; Tetrapoda; Amniota; Mammalia; Theria; Eutheria; Boreoeutheria; Laurasiatheria; Eulipotyphla; Erinaceidae; Erinaceinae; Erinaceus	nir2-derived
A0A1U7QDX1	MLIKEYHILLPMSLDEYQVAQLYMIQKKSREESSGEGSGVEILANRPYTDGPGGSGQYTHKVYHVGSHIPGWFRALLPKAALQVEEESWNAYPYTRTRYTCPFVEKFSIEIETYYLPDGGQQPNVFNLSGAERRQRILDTIDIVRDAVAPGEYKAEEDPRLYRSVKTGRGPLADDWARTAAQTGPLMCAYKLCKVEFRYWGMQAKIEQFIHDVGLRRVMLRAHRQAWCWQDEWIELSMADIRALEEETARMLAQRMAKCNTSSEGPEVQTPGKPSTEARPGTSSPGTPDGPEAPPGPDASPDASFGKQWSSSSRSSYSSQHGGAVSPQSLSEWRMQNIARDSENSSEEEFFDAHEGFSDSDEVFPKEMTKWNSNDFIDAFASPTEVEGVPDPAVMATKG…	10036	Mesocricetus auratus	Rodents	cellular organisms; Eukaryota; Opisthokonta; Metazoa; Eumetazoa; Bilateria; Deuterostomia; Chordata; Craniata; Vertebrata; Gnathostomata; Teleostomi; Euteleostomi; Sarcopterygii; Dipnotetrapodomorpha; Tetrapoda; Amniota; Mammalia; Theria; Eutheria; Boreoeutheria; Euarchontoglires; Glires; Rodentia; Myomorpha; Muroidea; Cricetidae; Cricetinae; Mesocricetus	nir2-derived
A0A1U7SDV8	MLIKEYHILLPMSLDEYQVAQLYMIQKKSREESSGEGSGVEILANRPYSDGPGGSGQYTHKIYHVGSHIPSWFRALLPKAALQVEEESWNAYPYTRTRYTCPFVEKFSIEIETYYRPDAGQQTNIFNLGAAEKRQRILDTIDIVRDPISPNEYKAEEDPKLYRSVKTGRGPLGEDWLEVTAKGALMCAYKLCKVEFRYWGMQSKIEQFIHDVGLRKVMLRAHRQAWCWQDEWTDLTMEDIRQLEEETARMLAQKMAKCNETEEAPSATPTTVGHVELGGTNGQEGTEAQGVSDTSPDDTFAKQWSLSSRSSHSSQHGGGVSPQSLSEWRMQNIARDSENSSEEEFFDAHEDLSDSDEVFAKEMTKWNSNDFLDTLERPGDLDEGLGDGAAVAKLDGERL…	38654	Alligator sinensis	Vertebrates	cellular organisms; Eukaryota; Opisthokonta; Metazoa; Eumetazoa; Bilateria; Deuterostomia; Chordata; Craniata; Vertebrata; Gnathostomata; Teleostomi; Euteleostomi; Sarcopterygii; Dipnotetrapodomorpha; Tetrapoda; Amniota; Sauropsida; Sauria; Archelosauria; Archosauria; Crocodylia; Alligatoridae; Alligatorinae; Alligator	nir2-derived
A0A212DGH8	MLIKEYHILLPMSLDEYQVAQLYMIQKKSREESSGEGSGVEILANRPYTDGPGGSGQYTHKVYHVGSHIPGWFRALLPKAALQVEEESWNAYPYTRTRYTCPFVEKFSIEIETYYLPDGGQQPNVFNLSGAERRQRILDTIDIVRDAVAPGEYKAEEDPRLYRSAKTGRGPLADDWARTAAQTGPLMCAYKLCKVEFRYWGMQAKIEQFIHDVGLRRVMLRAHRQAWCWQDEWTELSMADIRALEEETARMLAQRMAKCNTGSEGPEAQPPGKLSTEARAGASHAGTPDGPEAPPGPDASPDASFSKQWSSSSRSSYSSQHGGGVSPQTLSEWRMQNIARDSENSSEDEFFDAHEGFSDSDEVFPKEMTKWNSNDFIDAFASPMEAEGTPDPGTEGTKD…	46360	Cervus elaphus hippelaphus	Mammals	cellular organisms; Eukaryota; Opisthokonta; Metazoa; Eumetazoa; Bilateria; Deuterostomia; Chordata; Craniata; Vertebrata; Gnathostomata; Teleostomi; Euteleostomi; Sarcopterygii; Dipnotetrapodomorpha; Tetrapoda; Amniota; Mammalia; Theria; Eutheria; Boreoeutheria; Laurasiatheria; Artiodactyla; Ruminantia; Pecora; Cervidae; Cervinae; Cervus; Cervus elaphus	nir2-derived
A0A218UUZ8	MLIKEYHILLPMSLEEYQVAQLYMIQKKSREESSGEGSGVEILANRPYSDGPGGSGQYTHKVYHVGSHIPSWFRALLPKAALQVEEESWNAYPYTRTRYTCPFVEKFSIEIETYYRPDAGQQTNIFNLSAAEKRQRILDTIDIVRDPISPGEYKPEEDPKLYHSSKTGRGPLGDDWLEAAATSGPLMCAYKLCKVEFRYWGMQSKIEQFIHDVGLRKVMLRAHRQAWCWQDEWTDLTMEDIRQLEEETARMLAQKMAKCGESEEPPAAGVSAGGQPEPDGPGGQEEAELQAGTDTPSDDTFAKQWSTSSRSSYSSQHGGGVSPQSLSEWRMQNIARDSENSSEEEFFDAHEDLSDSDEVFAKEMTKWSSNDFLDTLERPAELDETLGDGASTTKGDGEG…	299123	Lonchura striata domestica	Vertebrates	cellular organisms; Eukaryota; Opisthokonta; Metazoa; Eumetazoa; Bilateria; Deuterostomia; Chordata; Craniata; Vertebrata; Gnathostomata; Teleostomi; Euteleostomi; Sarcopterygii; Dipnotetrapodomorpha; Tetrapoda; Amniota; Sauropsida; Sauria; Archelosauria; Archosauria; Dinosauria; Saurischia; Theropoda; Coelurosauria; Aves; Neognathae; Passeriformes; Passeroidea; Estrildidae; Estrildinae; Lonchura…	nir2-derived
A0A226MQ56	MKKSREESSGEGSGVEILANRPYSDGPGGSGQYTHKIYHVGSHIPSWFRALLPKAALQVEEESWNAYPYTRTRYTCPFVEKFSIEIETYYRPDGGQQANIFNLSAAEKRQRILDTIDIVRDPISPGEYKPEEDPKLYRSAKTGRGPLGENWLEAAGGGPLMCAYKLCKVEFRYWGMQSKIEQFIHDVGLRKVMLRAHRQAWCWQDEWIDLTMEDIRQLEEETARMLAQKMAKCSEAEEPSAAGPGPEGRPEQPGGASRQEGADAQGAADISPDDSFAKQWSTSSRSSYSSQHGGGVTPQNLSEWRMQNIARDSENSSEEEFFDAHEDLSDSDEVFAKEMTKWSSNDFLDTLERPTELDENLGEGPSASRTDDRGQPASGFSEGSSAESTVQACRIHVLF…	9009	Callipepla squamata	Vertebrates	cellular organisms; Eukaryota; Opisthokonta; Metazoa; Eumetazoa; Bilateria; Deuterostomia; Chordata; Craniata; Vertebrata; Gnathostomata; Teleostomi; Euteleostomi; Sarcopterygii; Dipnotetrapodomorpha; Tetrapoda; Amniota; Sauropsida; Sauria; Archelosauria; Archosauria; Dinosauria; Saurischia; Theropoda; Coelurosauria; Aves; Neognathae; Galloanserae; Galliformes; Odontophoridae; Callipepla	nir2-derived
A0A480I1U3	MLIKEYHILLPMSLDEYQVAQLYMIQKKSREESSGEGSGVEILANRPYTDGPGGSGQYTHKVYHVGSHIPGWFRALLPKAALQVEEESWNAYPYTRTRYTCPFVEKFSIEIETYYLPDGGQQPNVFNLSGAERRQRILDTIDIVRDAVAPGEYKAEEDPRLYRSAKTGRGPLADDWARTAAQTGPLMCAYKLCKVEFRYWGMQAKIEQFIHDVGLRRVMLRAHRQAWCWQDEWTELSMADIRALEEETARMLAQRMAKCNTASEGPEAQPPGKPSTEPRAGASHAGTPDGPEAPPGPDASPDASFGKQWSSSSRSSYSSQHGGGVSPQSLSEWRMQNIARDSENSSDEEFFDAHEGFSDSDEVFPKEMTKWNSNDFIDAFASPVEAEGAPDPSTEATRD…	9823	Sus scrofa	Mammals	cellular organisms; Eukaryota; Opisthokonta; Metazoa; Eumetazoa; Bilateria; Deuterostomia; Chordata; Craniata; Vertebrata; Gnathostomata; Teleostomi; Euteleostomi; Sarcopterygii; Dipnotetrapodomorpha; Tetrapoda; Amniota; Mammalia; Theria; Eutheria; Boreoeutheria; Laurasiatheria; Artiodactyla; Suina; Suidae; Sus	nir2-derived
A0A2J8QAX6	MLIKEYHILLPMSLDEYQVAQLYMIQKKSREESSGEGSGVEILANRPYTDGPGGSGQYTHKVYHVGSHIPGWFRALLPKAALQVEEESWNAYPYTRTRYTCPFVEKFSIEIETYYLPDGGQQPNVFNLSGAERRQRILDTIDIVRDAVAPGEYKAEEDPRLYRSVKTGRGPLSDDWARTAAQTGPLMCAYKLCKVEFRYWGMQAKIEQFIHDVGLRRVMLRAHRQAWCWQDEWTELSMADIRALEEETARMLAQRMAKCNTGSEGSEAQPPGKPSTEARSAASNTGTPDGPEAPPGPDASPDASFGKQWSSSSRSSYSSQHGGAVSPQSLSEWRMQNIARDSENSSEEEFFDAHEGFSDSEEVFPKEMTKWNSNDFIDAFASPMEAEGTPEPGAEAAKG…	9598	Pan troglodytes	Primates	cellular organisms; Eukaryota; Opisthokonta; Metazoa; Eumetazoa; Bilateria; Deuterostomia; Chordata; Craniata; Vertebrata; Gnathostomata; Teleostomi; Euteleostomi; Sarcopterygii; Dipnotetrapodomorpha; Tetrapoda; Amniota; Mammalia; Theria; Eutheria; Boreoeutheria; Euarchontoglires; Primates; Haplorrhini; Simiiformes; Catarrhini; Hominoidea; Hominidae; Homininae; Pan	nir2-derived
A0A2K5D4R4	KKSREESSGEGSGVEILANRPYTDGPGGSGQYTHKVYHVGSHIPGWFRALLPKAALQVEEESWNAYPYTRTRYTCPFVEKFSIEIETYYLPDGGQQPNVFNLSGAERRQRILDTIDIVRDAVAPGEYKAEEDPRLYRSVKTGRGPLAEDWARTAAQTGPLMCAYKLCKVEFRYWGMQAKIEQFIHDVGLRRVMLRAHRQAWCWQDEWTELSMADIRALEEETARMLAQRMAKCNTGSEGPEAQPPGKPSTEARSGTSNTGIPDGPEAPPGPDASPDASFGKQWSSSSRSSYSSQHGGAVSPQSLSEWRMQNIARDSENSSEEEFFDAHEGFSDSEEVFPKEMTKWNSNDFIDAFASPMEAEGTSEPGAEAAKGIEDGAQAPRDSEGPDGAGELGAEACA…	37293	Aotus nancymaae	Primates	cellular organisms; Eukaryota; Opisthokonta; Metazoa; Eumetazoa; Bilateria; Deuterostomia; Chordata; Craniata; Vertebrata; Gnathostomata; Teleostomi; Euteleostomi; Sarcopterygii; Dipnotetrapodomorpha; Tetrapoda; Amniota; Mammalia; Theria; Eutheria; Boreoeutheria; Euarchontoglires; Primates; Haplorrhini; Simiiformes; Platyrrhini; Aotidae; Aotus	nir2-derived
A0A2K5RH99	MLIKEYHILLPMSLDEYQVAQLYMIQKKSREESSGEGSGVEILANRPYTDGPGGSGQYTHKVYHVGSHIPGWFRALLPKAALQVEEESWNAYPYTRTRYTCPFVEKFSIEIETYYLPDGGQQPNVFNLSGAERRQRILDTIDIVRDAVAPGEYKAEEDPRLYRSVKTGRGPLADDWARTAAQTGPLMCAYKLCKVEFRYWGMQAKIEQFIHDVGLRRVMLRAHRQAWCWQDEWTELSMADIRALEEETARMLAQRMAKCNTGNEGPEAQPPGKPSTEARSGTSNTGTPDGPEAPPGPDASPDASFGKQWSSSSRSSYSSQHGGAVSPQSLSEWRMQNIARDSENSSEEEFFDAHEGFSDSEEVFPKEMTKWNSNDFIDAFASPMEAEGMSEPGAEAAKG…	2715852	Cebus imitator	Primates	cellular organisms; Eukaryota; Opisthokonta; Metazoa; Eumetazoa; Bilateria; Deuterostomia; Chordata; Craniata; Vertebrata; Gnathostomata; Teleostomi; Euteleostomi; Sarcopterygii; Dipnotetrapodomorpha; Tetrapoda; Amniota; Mammalia; Theria; Eutheria; Boreoeutheria; Euarchontoglires; Primates; Haplorrhini; Simiiformes; Platyrrhini; Cebidae; Cebinae; Cebus	nir2-derived
A0A2K5WS36	MLIKEYHILLPMSLDEYQVAQLYMIQKKSREESSGEGSGVEILANRPYTDGPGGSGQYTHKVYHVGSHIPGWFRALLPKAALQVEEESWNAYPYTRTRYTCPFVEKFSIEIETYYLPDGGQQPNVFNLSGAERRQRILDTIDIVRDAVAPGEYKAEEDPRLYRSVKTGRGPLADDWARTAAQTGPLMCAYKLCKVEFRYWGMQAKIEQFIHDVGLRRVMLRAHRQAWCWQDEWTELSMADIRALEEETARMLAQRMAKCNTGSEGSEAQPPGKPSTEARSGASNTGTPDGPEAPAGPDASPDASFGKQWSSSSRSSYSSQHGGAVSPQSLSEWRMQNIARDSENSSEEEFFDAHEGFSDSEEVFPKEMTKWNSNDFIDAFASPMEAEGTPEPGAEAAKG…	9541	Macaca fascicularis	Primates	cellular organisms; Eukaryota; Opisthokonta; Metazoa; Eumetazoa; Bilateria; Deuterostomia; Chordata; Craniata; Vertebrata; Gnathostomata; Teleostomi; Euteleostomi; Sarcopterygii; Dipnotetrapodomorpha; Tetrapoda; Amniota; Mammalia; Theria; Eutheria; Boreoeutheria; Euarchontoglires; Primates; Haplorrhini; Simiiformes; Catarrhini; Cercopithecoidea; Cercopithecidae; Cercopithecinae; Macaca	nir2-derived
A0A2K6DYU1	MLIKEYHILLPMSLDEYQVAQLYMIQKKSREESSGEGSGVEILANRPYTDGPGGSGQYTHKVYHVGSHIPGWFRALLPKAALQVEEESWNAYPYTRTRYTCPFVEKFSIEIETYYLPDGGQQPNVFNLSGAERRQRILDTIDIVRDAVAPGEYKAEEDPRLYRSVKTGRGPLADDWARTAAQTGPLMCAYKLCKVEFRYWGMQAKIEQFIHDVGLRRVMLRAHRQAWCWQDEWTELSMADIRALEEETARMLAQRMAKCNTGSEGSEAQPPGKPSTEARSGASNTGTPDGPEAPAGPDASPDASFGKQWSSSSRSSYSSQHGGAVSPQSLSEWRMQNIARDSENSSEEEFFDAHEGFSDSEEVFPKEMTKWNSNDFIDAFASPVEAEGTPEPGAEAAKG…	9545	Macaca nemestrina	Primates	cellular organisms; Eukaryota; Opisthokonta; Metazoa; Eumetazoa; Bilateria; Deuterostomia; Chordata; Craniata; Vertebrata; Gnathostomata; Teleostomi; Euteleostomi; Sarcopterygii; Dipnotetrapodomorpha; Tetrapoda; Amniota; Mammalia; Theria; Eutheria; Boreoeutheria; Euarchontoglires; Primates; Haplorrhini; Simiiformes; Catarrhini; Cercopithecoidea; Cercopithecidae; Cercopithecinae; Macaca	nir2-derived
A0A2K6GJH4	MLIKEYHIVLPMSLDEYQVAQLYMIQKKSREESSGEGSGVEILANRPYTDGPGGSGQYTHKVYHVGSHIPGWFRALLPKAALQVEEESWNAYPYTRTRYTCPFVEKFSIEIETYYLPDGGQQPNVFNLSGAERRQRILDTIDIVRDAVAPGEYKAEEDPRLYHSVKTGRGPLADDWVRTAAQTGPLMCAYKLCKVEFRYWGMQAKIEQFIHDVGLRRVMLRAHRQAWCWQDEWTELSMADIRALEEETARMLAQRMAKCNTGSEGPEAQPPGKPNTEARSGASNAGTPDGPEAPPGPNASPDASFGKQWSSSSRSSYSSQHGGGVSPQSLSEWRMQNIARDSENSSEEEFFDAHEGFSDSDEIFPKEMTKWNSNDFIDAFASPTEAEGAPDPGTEAAKG…	379532	Propithecus coquereli	Primates	cellular organisms; Eukaryota; Opisthokonta; Metazoa; Eumetazoa; Bilateria; Deuterostomia; Chordata; Craniata; Vertebrata; Gnathostomata; Teleostomi; Euteleostomi; Sarcopterygii; Dipnotetrapodomorpha; Tetrapoda; Amniota; Mammalia; Theria; Eutheria; Boreoeutheria; Euarchontoglires; Primates; Strepsirrhini; Lemuriformes; Indriidae; Propithecus	nir2-derived
A0A2K6S6L1	MLIKEYHILLPMSLDEYQVAQLYMIQKKSREESSGEGSGVEILANRPYTDGPGGSGQYTHKVYHVGSHIPGWFRALLPKAALQVEEESWNAYPYTRTRYTCPFVEKFSIEIETYYLPDGGQQPNVFNLSGAERRQRILDTIDIVRDAVAPGEYKAEEDPRLYRSVKTGRGPLADDWARTAAQTGPLMCAYKLCKVEFRYWGMQAKIEQFIHDVGLRRVMLRAHRQAWCWQDEWTELSMADIRALEEETARMLAQRMAKCNTGSEGPEAQPPGKPSTEARSGTSNNGTPDGPEAPPGPDASPDASFGKQWSSSSRSSYSSQHGGAVSPQSLSEWRMQNIARDSENSSEEEFFDAHEGFSDSEEVFPKEMTKWNSNDFIDAFASPMEAEGTSEPGAEAAKG…	39432	Saimiri boliviensis boliviensis	Primates	cellular organisms; Eukaryota; Opisthokonta; Metazoa; Eumetazoa; Bilateria; Deuterostomia; Chordata; Craniata; Vertebrata; Gnathostomata; Teleostomi; Euteleostomi; Sarcopterygii; Dipnotetrapodomorpha; Tetrapoda; Amniota; Mammalia; Theria; Eutheria; Boreoeutheria; Euarchontoglires; Primates; Haplorrhini; Simiiformes; Platyrrhini; Cebidae; Saimiriinae; Saimiri; Saimiri boliviensis	nir2-derived
A0A2P4SPH3	MRLYTIDIVRDPISPGEYKPEEDPKLYRSAKTGRGPLGDNWLEAASSGPLMCAYKLCKVEFRYWGMQSKIEQFIHDVGLRKVMLRAHRQAWCWQDEWTDLTMEDIRQLEEETARMLAQKMAKCGEAEEPSTAGPSPEGRPEPGGASGQEGAEAQGTADISPDDSFAKQWSTSSRSSYSSQHGGGVSPQSLSEWRMQNIARDSENSSEEEFFDAHEDLSDSDEVFAKEMTKWSSNDFLDTLERPAELDDNLGEGPSASRTDGKEQPASSFSEVCELLTPPLVAPSQVPGMGADRSALLLQGGSAESTVQACRIHVLFLILHSGNILDQGGGELGSKQADVQTLAATFDAVTRVHFPEALGHVALRLVPCPPICAAAYALVSKLSPYSHDRDSLSSSQDHI…	9083	Bambusicola thoracicus	Vertebrates	cellular organisms; Eukaryota; Opisthokonta; Metazoa; Eumetazoa; Bilateria; Deuterostomia; Chordata; Craniata; Vertebrata; Gnathostomata; Teleostomi; Euteleostomi; Sarcopterygii; Dipnotetrapodomorpha; Tetrapoda; Amniota; Sauropsida; Sauria; Archelosauria; Archosauria; Dinosauria; Saurischia; Theropoda; Coelurosauria; Aves; Neognathae; Galloanserae; Galliformes; Phasianidae; Perdicinae; Bambusicola	nir2-derived
A0A2R9CMG2	MLIKEYHILLPMSLDEYQVAQLYMIQKKSREESSGEGSGVEILANRPYTDGPGGSGQYTHKVYHVGSHIPGWFRALLPKAALQVEEESWNAYPYTRTRYTCPFVEKFSIEIETYYLPDGGQQPNVFNLSGAERRQRILDTIDIVRDAVAPGEYKAEEDPRLYRSVKTGRGPLSDDWARTAAQTGPLMCAYKLCKVEFRYWGMQAKIEQFIHDVGLRRVMLRAHRQAWCWQDEWTELSMADIRALEEETARMLAQRMAKCNTGSEGSEAHTEARSAASNTGTPDGPEAPPGPDASPDASFGKQWSSSSRSSYSSQHGAGPAGAVSPQSLSEWRMQNIARDSENSSEEEFFDAHEGFSDSEEVFPKEMTKWNSNDFIDAFASPMEAEGTPEPGAEAAKGIE…	9597	Pan paniscus	Primates	cellular organisms; Eukaryota; Opisthokonta; Metazoa; Eumetazoa; Bilateria; Deuterostomia; Chordata; Craniata; Vertebrata; Gnathostomata; Teleostomi; Euteleostomi; Sarcopterygii; Dipnotetrapodomorpha; Tetrapoda; Amniota; Mammalia; Theria; Eutheria; Boreoeutheria; Euarchontoglires; Primates; Haplorrhini; Simiiformes; Catarrhini; Hominoidea; Hominidae; Homininae; Pan	nir2-derived
A0A2U3YIY6	MLIKEYHILLPMSLDEYQVAQLYMIQKKSREESSGEGSGVEILANRPYADGPGGSGQYTHKVYHVGSHIPGWFRALLPKAALQVEEESWNAYPYTRTRYTCPFVEKFSIEIETYYLPDGGQQPNVFNLSGAERRQRILDTIDIVRDAVAPGEYKAEEDPRLYRSAKTGRGPLADDWARTAAQTGPLMCAYKLCKVEFRYWGMQAKIEQFIHDVGLRRVMLRAHRQAWCWQDEWTELSMADIRALEEETARMLAQRMAKCNSGSEGPEAQAPGKPSVEARAAASHAGTPDGPEAPSGPDASPDASFGKQWSSSSRSSYSSQHGGGVSPQSLSEWRMQNIARDSENSSEEEFFDAHEGFSDSDEVFPKEMTKWNSNDFIDAFASPVEAEGTPDPGTEATKD…	9713	Leptonychotes weddellii	Mammals	cellular organisms; Eukaryota; Opisthokonta; Metazoa; Eumetazoa; Bilateria; Deuterostomia; Chordata; Craniata; Vertebrata; Gnathostomata; Teleostomi; Euteleostomi; Sarcopterygii; Dipnotetrapodomorpha; Tetrapoda; Amniota; Mammalia; Theria; Eutheria; Boreoeutheria; Laurasiatheria; Carnivora; Caniformia; Phocidae; Leptonychotes	nir2-derived
A0A2Y9GNT1	MLIKEYHILLPMSLDEYQVAQLYMIQKKSREESSGEGSGVEILANRPYADGPGGSGQYTHKVYHVGSHIPGWFRALLPKAALQVEEESWNAYPYTRTRYTCPFVEKFSIEIETYYLPDGGQQPNVFNLSGTERRQRILDTIDIVRDAVAPGEYKAEEDPRLYRSAKTGRGPLADDWARTAAQTGPLMCAYKLCKVEFRYWGMQAKIEQFIHDVGLRRVMLRAHRQAWCWQDEWTELSMADIRALEEETARMLAQRMAKCNSGSEGPEAQDPGKPSVEARAAASHAGTPDGPEAPSGPDASPDASFGKQWSSSSRSSYSSQHGGGVSPQSLSEWRMQNIARDSENSSEEEFFDAHEGFSDSDEVFPKEMTKWNSNDFIDAFASPVEAEGTPDPGTEATKD…	29088	Neomonachus schauinslandi	Mammals	cellular organisms; Eukaryota; Opisthokonta; Metazoa; Eumetazoa; Bilateria; Deuterostomia; Chordata; Craniata; Vertebrata; Gnathostomata; Teleostomi; Euteleostomi; Sarcopterygii; Dipnotetrapodomorpha; Tetrapoda; Amniota; Mammalia; Theria; Eutheria; Boreoeutheria; Laurasiatheria; Carnivora; Caniformia; Phocidae; Neomonachus	nir2-derived
A0A2Y9PVB0	MLIKEYHIVLPMSLDEYQVAQLYMIQKKSREESSGEGSGVEILANRPYTDGPGGSGQYTHKVYHVGSHIPGWFRALLPKAALQVEEESWNAYPYTRTRYTCPFVEKFSIEIETYYLPDGGQQPNVFNLSGAERRQRILDTIDIVRDAVAPGEYKAEEDPRLYRSAKTGRGPLADDWARTAAQTGPLMCAYKLCKVEFRYWGMQAKIEQFIHDVGLRRVMLRAHRQAWCWQDEWTELSMADIRALEEETARMLAQRMAKCNTGSEGPEAQPPGKPSTEARAGASRAGAPDGPEVPPGPDASPDASFGKQWSSSSRSSYSSQHGGGVSPQTLSEWRMQNIARDSENSSEEEFFDAHEGFSDSDEVFPKEMTKWNSNDFIDAFACPMEAEGAPDPGTESTKD…	9749	Delphinapterus leucas	Mammals	cellular organisms; Eukaryota; Opisthokonta; Metazoa; Eumetazoa; Bilateria; Deuterostomia; Chordata; Craniata; Vertebrata; Gnathostomata; Teleostomi; Euteleostomi; Sarcopterygii; Dipnotetrapodomorpha; Tetrapoda; Amniota; Mammalia; Theria; Eutheria; Boreoeutheria; Laurasiatheria; Artiodactyla; Whippomorpha; Cetacea; Odontoceti; Monodontidae; Delphinapterus	nir2-derived
A0A2Y9TE81	MLIKEYHILLPMSLDEYQVAQLYMIQKKSREESSGEGSGVEILANRPYTDGPGGSGQYTHKVYHVGSHIPGWFRALLPKAALQVEEESWNAYPYTRTRYTCPFVEKFSIEIETYYLPDGGQQPNVFNLSGAERRQRILDTIDIVRDAVAPGEYKAEEDPRLYRSAKTGRGPLADDWACTAAQTGPLMCAYKLCKVEFRYWGMQAKIEQFIHDVGLRRVMLRAHRQAWCWQDEWTELSMADIRALEEETARMLAQRMAKCNAGSEGPEAQPPGKPSTEARAGASRAGTPDGPEVPPGPDASPDASFGKQWSSSSRSSYSSQHGGGVSPQTLSEWRMQNIARDSENSSEEEFFDAHEGFSDSDEVFPKEMTKWNSNDFIDAFACPVEAEGAPDPGTESTKE…	9755	Physeter catodon	Mammals	cellular organisms; Eukaryota; Opisthokonta; Metazoa; Eumetazoa; Bilateria; Deuterostomia; Chordata; Craniata; Vertebrata; Gnathostomata; Teleostomi; Euteleostomi; Sarcopterygii; Dipnotetrapodomorpha; Tetrapoda; Amniota; Mammalia; Theria; Eutheria; Boreoeutheria; Laurasiatheria; Artiodactyla; Whippomorpha; Cetacea; Odontoceti; Physeteridae; Physeter	nir2-derived
A0A341BRB2	MLIKEYHIVLPMSLDEYQVAQLYMIQKKSREESSGEGSGVEILANRPYTDGPGGSGQYTHKVYHVGSHIPGWFRALLPKAALQVEEESWNAYPYTRTRYTCPFVEKFSIEIETYYLPDGGQQPNVFNLSGAERRQRILDTIDIVRDAVAPGEYKAEEDPRLYRSAKTGRGPLADDWARTAAQTGPLMCAYKLCKVEFRYWGMQAKIEQFIHDVGLRRVMLRAHRQAWCWQDEWTELSMADIRALEEETARMLAQRMAKCNTGSEGPEAQPPGKPSAEARAGASRAGTPDGPEVPPGPDASPDASFSKQWSSSSRSSYSSQHGGGVSPQTLSEWRMQNIARDSENSSEEEFFDAYEGFSDSDEVFPKEMTKWNSNDFIDAFACPMEAEGAPDPGTESTKD…	1706337	Neophocaena asiaeorientalis asiaeorientalis	Mammals	cellular organisms; Eukaryota; Opisthokonta; Metazoa; Eumetazoa; Bilateria; Deuterostomia; Chordata; Craniata; Vertebrata; Gnathostomata; Teleostomi; Euteleostomi; Sarcopterygii; Dipnotetrapodomorpha; Tetrapoda; Amniota; Mammalia; Theria; Eutheria; Boreoeutheria; Laurasiatheria; Artiodactyla; Whippomorpha; Cetacea; Odontoceti; Phocoenidae; Neophocaena; Neophocaena asiaeorientalis	nir2-derived
A0A452TC31	MIIKEYRIPLPMTVEEYRIAQLYMIQKKSRNETYGEGSGVEILENRPYTDGPGGSGQYTHKVYHVGMHIPGWFRSILPKAALRVVEESWNAYPYTRTRFTCPFVEKFSIDIETFYKTDAGENPNVFSLSPVEKNQLTIDFIDIVKDPVPPNEYKTEEDPKLFHSIKTQRGPLSDNWIEEYKQQVFPIMCAYKLCKVEFRYWGMQSKIERFIHDTGLRKVMVRAHRQAWCWQDEWYGLNMENIRELEKEAQLMLSRKMAQFNEDDEEAAELAKDETSQAQVPGEAPQTSSSSGEPLAGRGLKKQWSTSSKSSRSSKRGASPSRHSISEWRMQSIARDSDESSDDEYFDAHEDLSDSEEIFPKDITKWNSNDLMDKIESPEPEDTQDGLYRQSAPEFRVAS…	29073	Ursus maritimus	Mammals	cellular organisms; Eukaryota; Opisthokonta; Metazoa; Eumetazoa; Bilateria; Deuterostomia; Chordata; Craniata; Vertebrata; Gnathostomata; Teleostomi; Euteleostomi; Sarcopterygii; Dipnotetrapodomorpha; Tetrapoda; Amniota; Mammalia; Theria; Eutheria; Boreoeutheria; Laurasiatheria; Carnivora; Caniformia; Ursidae; Ursus	nir3-derived
A0A3B3R9E4	MLIKEYRIPMPMSVEEYRIAQLYMIQKKSREETCGEGSGVEILENRPYTDGPGGSGQYTHKVYHIGLHIPSWFRSILPKAALRVEEESWNAYPYTRTRYTCPFVEKFSIDIETYYKPDTGNQLDVFNMSPVERRQRTLDPIDIVKDPIPPHEYKAEEDPRLYKSVKTKRGPLQEDWIEDFNNNPDKKPIMCAYKLCKVEFRYWGMQSKIERFIHDVGLRKVMVRAHRQAWCWQDEWYGLTMEDIRQLELEAQVMLAQKMAQFSCTEEGAEAGRGGAAGSPEKEQGGKEAAGAAEAEGRPAGADTLQARAALTKQWSTSSKSSRSSKRGGSPSRQSISEWRMQSIARDSEDSSEEEFFDAHEDLSDSEVVFPKEITKWSSNDLMDKIEATDPDEAQGAQM…	1676925	Paramormyrops kingsleyae	Vertebrates	cellular organisms; Eukaryota; Opisthokonta; Metazoa; Eumetazoa; Bilateria; Deuterostomia; Chordata; Craniata; Vertebrata; Gnathostomata; Teleostomi; Euteleostomi; Actinopterygii; Actinopteri; Neopterygii; Teleostei; Osteoglossocephalai; Osteoglossocephala; Osteoglossomorpha; Osteoglossiformes; Mormyridae; Paramormyrops	nir3-derived
A0A3B4AVJ1	MLIKEYRIPMPMSVEEYRIAQLYMIQKKSREESCGEGSGVEILENKPYEDGPGGSGQYTHKVYHIGKHIPSWFCAILPQAALRVEEESWNAYPYTRTRYTCPFVEKFSIDIETYYKPDTGNQVDVFNLSSAEKRVRTIDPIDIVKDYIAPHEYLVEEDPKLYQSLKTKRGPLSEDWIEEINQNPGQNPVMCAYKLCKVEFRYWGMQSKIERFIHDVGLRRVMVRAHRQAWCWQDEWYGLTIEDIRLLELETQLALAKKMGQYSLNEEGGGETNGSSLTPDQEQGAGTTGPSSENEGGATKMVESLETRGELTKQWSTSSRSSNRSPSHQSISEWRMQSIARDSEDSTDDEFFDAHEDFSDNEEIFPKEITKWSSNDLMDKMETIEVDEAQGGNEETHID…	409849	Periophthalmus magnuspinnatus	Vertebrates	cellular organisms; Eukaryota; Opisthokonta; Metazoa; Eumetazoa; Bilateria; Deuterostomia; Chordata; Craniata; Vertebrata; Gnathostomata; Teleostomi; Euteleostomi; Actinopterygii; Actinopteri; Neopterygii; Teleostei; Osteoglossocephalai; Clupeocephala; Euteleosteomorpha; Neoteleostei; Eurypterygia; Ctenosquamata; Acanthomorphata; Euacanthomorphacea; Percomorphaceae; Gobiaria; Gobiiformes; Gobioid…	nir3-derived
A0A3B4G8Q8	LLICKYAFLLSLFLLQKKSREESCGEGSGVEILENKPYTDGPGGIGQYTHKVYHIGMHIPSWFRSILPKAALRVEEESWNAYPYTRTRYTCPFVEKFSIDIETYYKPDTGNQADVFNMSAAEKRQRTIDPIDIVTDPIPAHEYKSEEDPRLYKSAKTQRGPLWDDWIEEYNNNPGKTPIMCAYKLCKVEFRYWGMQSKIERFIHDVGLRKVMVRAHRQAWCWQDEWYGLTIEDIRQLELETQLALARKMAQFSQAEEATEANGGTPSPDKDQEVKEAISCIEAEAVVPSSGGETLQPRGILTKQWSTSSRSSRSSKRGVSPSRHSISEWRMQSIARDSDDSSDEEFFDAHEDLSDGEEVFPKEIAKWNSNDLMDKIEAAETEETPGMMNTSTWAGTQCL…	303518	Pundamilia nyererei	Vertebrates	cellular organisms; Eukaryota; Opisthokonta; Metazoa; Eumetazoa; Bilateria; Deuterostomia; Chordata; Craniata; Vertebrata; Gnathostomata; Teleostomi; Euteleostomi; Actinopterygii; Actinopteri; Neopterygii; Teleostei; Osteoglossocephalai; Clupeocephala; Euteleosteomorpha; Neoteleostei; Eurypterygia; Ctenosquamata; Acanthomorphata; Euacanthomorphacea; Percomorphaceae; Ovalentaria; Cichlomorphae; Ci…	nir3-derived
A0A3M0JG45	MLIKEYHILLPMSLEEYQVAQLYMIQKKSREESSGEGSGVEILANRPYNDGPGGSGQYTHKIYHVGSHIPSWFRALLPKAALQVEEESWNAYPYTRTRYTCPFVEKFSIEIETYYRPDAGQQTNIFNLSAAEKRQRILDTIDIVRDPISPGEYKPEEDPKLYHSSKTGRGPLGDDWLEAAAASGPLMCAYKLCKVEFRYWGMQSKIEQFIHDVGLRKVMLRAHRQAWCWQDEWTDLTMEDIRQLEEETARMLAQKMAKCGEGEEPPAAGISPEGQPEPGGPGRQVEAELQAGTDTPSDDTFAKQWSTSSRSSYSSQHGGGVSPQSLSEWRMQNIARDSENSSEEEFFDAHEDLSDSDEVFAKEMTKWSSNDFLDTLERPVELDEALGDGAGAAKGDGEG…	333673	Hirundo rustica rustica	Vertebrates	cellular organisms; Eukaryota; Opisthokonta; Metazoa; Eumetazoa; Bilateria; Deuterostomia; Chordata; Craniata; Vertebrata; Gnathostomata; Teleostomi; Euteleostomi; Sarcopterygii; Dipnotetrapodomorpha; Tetrapoda; Amniota; Sauropsida; Sauria; Archelosauria; Archosauria; Dinosauria; Saurischia; Theropoda; Coelurosauria; Aves; Neognathae; Passeriformes; Sylvioidea; Hirundinidae; Hirundo; Hirundo rust…	nir2-derived
A0A3P4M200	AEEDPRLYRSAKTGRGPLADDWARTAAQTGPLMCAYKLCKVEFRYWGMQAKIEQFIHDVGLRRVMLRAHRQAWCWQDEWTELSMADIRALEEETARMLAQRMAKCNSSSEGPEAQALGKPSVEARAAASHAGTPDGPEAPSGPDASPDASFGKQWSSSSRSSYSSQHGGGVSPQSLSEWRMQNIARDSENSSEDEFFDAHEGFSDSDEVFPKEMTKWNSNDFIDAFASPMEAEGTPDPGTEATKDTGDGARAPRDSEGPDGAGELGAEACAVHALFLILHSGNILDSGPGDANSKQADVQTLSLAFEAVTRVHFPEALGHVALRLVPCPPICAAAYALVSKYWSGVEGWGTARVSKDHIPLAALPLLATSSSRYQGAVATVIARTNQAYAAFLRSAEGA…	48420	Gulo gulo	Mammals	cellular organisms; Eukaryota; Opisthokonta; Metazoa; Eumetazoa; Bilateria; Deuterostomia; Chordata; Craniata; Vertebrata; Gnathostomata; Teleostomi; Euteleostomi; Sarcopterygii; Dipnotetrapodomorpha; Tetrapoda; Amniota; Mammalia; Theria; Eutheria; Boreoeutheria; Laurasiatheria; Carnivora; Caniformia; Mustelidae; Martinae; Gulo	nir2-derived
A0A3P8W177	MLIKEYHIPMPLSVEEYRIAQLYMIQKKSREESCGEGSGVEILENKPYTDGPGGNGQYTHKVFHIGKHIPSWFRSILPKAALRVEEESWNAYPYTRTRYTCPFVEKFSIDIETYYKSDTGNQSDVFNMSGAEKRQTTIDPIDIVTDPIPPHEYKVEEDLRFFKSVKTQRGPLKDDWIEEYNNNPGKTPIMCAYKLCKVEFRYWGMQSKIERFIHDVGLRKVMARAHRQAWCWQDEWYSLTIEDIRQLELETQLALARKMAQFSQAEEATKAMSGGPSPDQEVKEAISFIEAEEVVVNTGRETLQPRGVLTKQWSASSRSSRSSKRGVSPSRHSISEWRMESIARDSEDSSDEEFFDAHEDLSDGEEVFPKEIIKWNSNDFMDKIDSVDTEETPGMESFS…	244447	Cynoglossus semilaevis	Vertebrates	cellular organisms; Eukaryota; Opisthokonta; Metazoa; Eumetazoa; Bilateria; Deuterostomia; Chordata; Craniata; Vertebrata; Gnathostomata; Teleostomi; Euteleostomi; Actinopterygii; Actinopteri; Neopterygii; Teleostei; Osteoglossocephalai; Clupeocephala; Euteleosteomorpha; Neoteleostei; Eurypterygia; Ctenosquamata; Acanthomorphata; Euacanthomorphacea; Percomorphaceae; Carangaria; Pleuronectiformes;…	nir3-derived
A0A3P9ATP2	LLICKYAFLLSLFLLQKKSREESCGEGSGVEILENKPYTDGPGGIGQYTHKVYHIGMHIPSWFRSILPKAALRVEEESWNAYPYTRTRYTCPFVEKFSIDIETYYKPDTGNQADVFNMSAAEKRQRTIDPIDIVTDPIPAHEYKSEEDPRLYKSAKTQRGPLWDDWIEEYNNNPGKTPIMCAYKLCKVEFRYWGMQSKIERFIHDVGLRKVMVRAHRQAWCWQDEWYGLTIEDIRQLELETQLALARKMAQFSQAEEATEANGGTPSPDKDQEVKEAISCIEAEAVVPSSGGETLQPRGILTKQWSTSSRSSRSSKRGVSPSRHSISEWRMQSIARDSDDSSDEEFFDAHEDLSDGEEVFPKEIAKWNSNDLMDKIEAAETEETPGMMNTSTWAGTESS…	106582	Maylandia zebra	Vertebrates	cellular organisms; Eukaryota; Opisthokonta; Metazoa; Eumetazoa; Bilateria; Deuterostomia; Chordata; Craniata; Vertebrata; Gnathostomata; Teleostomi; Euteleostomi; Actinopterygii; Actinopteri; Neopterygii; Teleostei; Osteoglossocephalai; Clupeocephala; Euteleosteomorpha; Neoteleostei; Eurypterygia; Ctenosquamata; Acanthomorphata; Euacanthomorphacea; Percomorphaceae; Ovalentaria; Cichlomorphae; Ci…	nir3-derived
A0A3Q2CKA1	MLIKEYRIPMPMSVEEYRIAQLYMIQKKSREESCGEGSGVEILENKPYEDGPGGSGQYTHKVYHIGKHIPSWFCAILPQAALRVEEESWNAYPYTRTRYTCPFVEKFSIDIETYYKPDTGNQEDVFNLSSAEKRQRTVDPIDIVKDYIPPNEYLVEEDPKLYQSVKTRRGPLNEDWIEEINQNPDQTIVMCAYKLCKVEFRYWGMQSKIERFIHDVGLRKVMVRAHRQAWCWQDEWYGLTIEDIRQLELETQLALAKKMAQYSLSEEGGAETNGSSAGQEQEQAGDNLGLAAEAEGTRGKLGDSLETRGELTKQWSTSSRSSNRSSKRGTSPSHQSISEWRMQSIARDSDDSTDDEFFDAHEDLSDNEEMFSKEITKWSSNDLMDKIETIENNKQGDVN…	28743	Cyprinodon variegatus	Vertebrates	cellular organisms; Eukaryota; Opisthokonta; Metazoa; Eumetazoa; Bilateria; Deuterostomia; Chordata; Craniata; Vertebrata; Gnathostomata; Teleostomi; Euteleostomi; Actinopterygii; Actinopteri; Neopterygii; Teleostei; Osteoglossocephalai; Clupeocephala; Euteleosteomorpha; Neoteleostei; Eurypterygia; Ctenosquamata; Acanthomorphata; Euacanthomorphacea; Percomorphaceae; Ovalentaria; Atherinomorphae; …	nir3-derived
F7A142	MLIKEYHILLPMSLDEYQVAQLYMIQKKSREESSGEGSGVEILANRPYTDGPGGSGQYTHKVYHVGSHIPGWFRALLPKAALQVEEESWNAYPYTRTRYTCPFVEKFSIEIETYYLPDGGQQPNVFNLSGAERRQRILDTIDIVRDAVAPGEYKAEEDPRLYRSAKTGRGPLADDWARTAAQTGPLMCAYKLCKVEFRYWGMQAKIEQFIHDVGLRRVMLRAHRQAWCWQDEWTELSMADIRALEEETARMLAQRMAKCNTGSEGPEAQPPGKPSTETRAGASHAGTPDGPEAPPGPDASPDASFSKQWSSSSRSSYSSQHGGGVSPQSLSEWRMQNIARDSENSSEEEFFDAHEGFSDSDEVFPKEMTKWNSNDFIDAFASPMEAEGAPDLGAEAAKD…	9796	Equus caballus	Mammals	cellular organisms; Eukaryota; Opisthokonta; Metazoa; Eumetazoa; Bilateria; Deuterostomia; Chordata; Craniata; Vertebrata; Gnathostomata; Teleostomi; Euteleostomi; Sarcopterygii; Dipnotetrapodomorpha; Tetrapoda; Amniota; Mammalia; Theria; Eutheria; Boreoeutheria; Laurasiatheria; Perissodactyla; Equidae; Equus; Equus	nir2-derived
A0A3Q3IBX0	MLIKEYRIPMPMSVEEYRIAQLYMIQKKSREESCGEGSGVEILENRPYEDGPGGSGQYTHKVYHIGKHIPSWFCAILPQAALRVEEESWNAYPYTRTRYTCPFVEKFSIDIETYYKPDTGNQVDVFSLSSNEKRQRTIDPIDIVKDYIPPHEYLVEEDPKLYQSVKTKRGPLAEDWIEEINQRPGQGPVMCAYKLCKVEFRYWGMQSNIERFIHDVGLRKVMVRAHRQAWCWQDEWYGLTMEDIRQLELETQLALAKKMAQYSLSEEGGTENNGSSVSQDQEQGAETGGSAAEAEGVAMETRGELTKQWSTSSKSSNRSSKRGGSPSHQNISEWRMQSIARDSEDSTDDEFFDAHEDFSDNEEMFPKEITKWSSNDLMDKIETIEVDEAQGGRIPAVLQ…	43700	Monopterus albus	Vertebrates	cellular organisms; Eukaryota; Opisthokonta; Metazoa; Eumetazoa; Bilateria; Deuterostomia; Chordata; Craniata; Vertebrata; Gnathostomata; Teleostomi; Euteleostomi; Actinopterygii; Actinopteri; Neopterygii; Teleostei; Osteoglossocephalai; Clupeocephala; Euteleosteomorpha; Neoteleostei; Eurypterygia; Ctenosquamata; Acanthomorphata; Euacanthomorphacea; Percomorphaceae; Anabantaria; Synbranchiformes;…	nir3-derived
A0A7N8XM14	MLIKEYRIPMPMSVEEYRIAQLYMIQKKSREESCGEGSGVEILENKPYTDGPGGTGQYTHKVYHIGMHIPSWFRSILPKAALRVEEESWNAYPYTRTRYTCPFVEKFSIDIETYYKPDTGNQGDVFNMSAAEKRQRSIDPIDIVTDPIPPHEYKAEEDPRLFKSVKTQRGPLQDDWIEEYKNNLGKTPIMCAYKLCKVEFRYWGMQSKIERFIHDVGLRKVMVRAHRQAWCWQDEWYGLTMEDIRELELETQLALATKMAQFSQAEEATEANGGAPSPDKDQEVKEAISSIEAEEVVVSSGGDTLQPRGVLTKQWSTSSRSSRSSKRGVSPSRHSLSEWRMQSIARDSDDSSDEEFFDAHEDLSDGEEVFPKEITKWNSNDLMDKIEAADTEENTGMMK…	205130	Mastacembelus armatus	Vertebrates	cellular organisms; Eukaryota; Opisthokonta; Metazoa; Eumetazoa; Bilateria; Deuterostomia; Chordata; Craniata; Vertebrata; Gnathostomata; Teleostomi; Euteleostomi; Actinopterygii; Actinopteri; Neopterygii; Teleostei; Osteoglossocephalai; Clupeocephala; Euteleosteomorpha; Neoteleostei; Eurypterygia; Ctenosquamata; Acanthomorphata; Euacanthomorphacea; Percomorphaceae; Anabantaria; Synbranchiformes;…	nir3-derived
A0A3Q4BP59	MLIKEYRIPMPLSVEEYRIAQLYMIQKKSREESCGEGSGVEIMENKPYTDGPGGSGQYTHKVYHIGMHIPSWFRAILPKAALRVEEESWNAYPYTRTRYTCPFVEKFSIDIETYYKPDTGNQEDVFNMSAAEKRQRTIDPIDIVTEPIPPHEYKVEEDTRLYMSIKTQRGPLGDDWIEEYNNNPEKTPIMCAYKLCKVEFRYWGMQSKIERFIHDVGLRKVMVRAHRQAWCWQDEWYGLTMEDIRQLELETQLALATKMAQFSQAEEATEANGGTPSPDKDQEVKDAISSIEAEEVVVISGGENLQPRGVLTKQWSTSSRSSRSSKRGASPSRHSISEWRMQSIARDSDDSSDEEFFDAHEDFSDNEEVLPKEITKWNSNDLMDKIEAADTEESPGMMK…	94237	Mola mola	Vertebrates	cellular organisms; Eukaryota; Opisthokonta; Metazoa; Eumetazoa; Bilateria; Deuterostomia; Chordata; Craniata; Vertebrata; Gnathostomata; Teleostomi; Euteleostomi; Actinopterygii; Actinopteri; Neopterygii; Teleostei; Osteoglossocephalai; Clupeocephala; Euteleosteomorpha; Neoteleostei; Eurypterygia; Ctenosquamata; Acanthomorphata; Euacanthomorphacea; Percomorphaceae; Eupercaria; Tetraodontiformes;…	nir3-derived
A0A402EV77	MLIKEYHILLPMSLAEYQVAQLYMIQKKSREESSGEGSGVEILANRPYDDGPGGSGQYTHKIYHVGSHIPSWFRALLPKAALQVEEESWNAYPYTRTRYTCPFVEKFSIEIETYYRQDVGKQNNVFNLSAVERRQRILDTIDIVRDLISPSEYKVEEDPRLYRSIKTGRGPLGDDWLENIGDGPLMCAYKLCKVEFRYWGMQSKIEQFIHDVGLRKVMLRAHRQAWCWQDEWIELTMDDIRRLEEETARMLAQKMAKCLEPAPDMASPSPEGQAEPGSRETQDNTISLRTPETSRDEAFAKQWSATSRSSYSSQHAAGVSPHSLSEWRMQNIARDSENSSEEEFFDAHEDLSDSDDVFAKEITKWNSNDFLDTLERPSEQDDILADAAGAAKPDCDGII…	143630	Paroedura picta	Vertebrates	cellular organisms; Eukaryota; Opisthokonta; Metazoa; Eumetazoa; Bilateria; Deuterostomia; Chordata; Craniata; Vertebrata; Gnathostomata; Teleostomi; Euteleostomi; Sarcopterygii; Dipnotetrapodomorpha; Tetrapoda; Amniota; Sauropsida; Sauria; Lepidosauria; Squamata; Bifurcata; Gekkota; Gekkonidae; Gekkoninae; Paroedura	nir2-derived
A0A4W2CCG1	MTWRSGTPEPHRLGQGCQRPAAGQTWDGEALPPPWAPGSQGRRSWGWDSCHISIAHWRAGPGWRKDPRVSGDPKEHGRTKQRQHLEKGLFPHRRGEGRKVGAALRRRGRGGPDPAGVGRAALPGRGRGGRSDAAVGGEGPEGCRRADREEGRGHGPALRLQRVRPLLESAAGAGGARGSDPRPVGPRPYRVRGVHPRTRGAAEAARGRPSAFRMLIKEYHILLPMSLDEYQVAQLYMIQKKSREESSGEGSGVEILANRPYTDGPGGSGQYTHKVYHVGSHIPGWFRALLPKAALQVEEESWNAYPYTRTRYTCPFVEKFSIEIETYYLPDGGQQPNVFNLSGAERRQRILDTIDIVRDAVAPGEYKAEEDPRLYRSAKTGRGPLADDWARTAAQTGPL…	30522	Bos indicus x Bos taurus	Mammals	cellular organisms; Eukaryota; Opisthokonta; Metazoa; Eumetazoa; Bilateria; Deuterostomia; Chordata; Craniata; Vertebrata; Gnathostomata; Teleostomi; Euteleostomi; Sarcopterygii; Dipnotetrapodomorpha; Tetrapoda; Amniota; Mammalia; Theria; Eutheria; Boreoeutheria; Laurasiatheria; Artiodactyla; Ruminantia; Pecora; Bovidae; Bovinae; Bos	nir2-derived
A0A4W4H8C3	MLIKEYRIPMPVSVEEYRIAQLYMIQKKSREESEGEGSGVEILENRPYTDGPGGSGQYTHKVYHIGQHIPSWFRSILPKAALRVEEESWNAYPYTRTRYTCPFVEKFSIDIETYYKPDTGRQVDVFSLSTAEKRQRDIDPIDIVKDVIAPHEYLAEEDPKLYRSLKTQRGPLSDDWIEEINNNPGATPVMCAYKLCKVEFRYWGMQSKIERFIHDVGLRKVMVRAHRQAWCWQDEWYGLTMEDIRQLELETQLALAQKMAQFSLGEEVADGDTASGPEKEQDAMVTAGGGEAEGPAHALGDTLQTRGELTKQWSASSRSSRSSKRGGSPSRHSISEWRMQSIARDSDDSTDDEFFDAHEDLSDSEEIFAKEITKWSSNDLMDKIETVEADEAHRKFLII…	8005	Electrophorus electricus	Vertebrates	cellular organisms; Eukaryota; Opisthokonta; Metazoa; Eumetazoa; Bilateria; Deuterostomia; Chordata; Craniata; Vertebrata; Gnathostomata; Teleostomi; Euteleostomi; Actinopterygii; Actinopteri; Neopterygii; Teleostei; Osteoglossocephalai; Clupeocephala; Otomorpha; Ostariophysi; Otophysi; Characiphysae; Gymnotiformes; Gymnotoidei; Gymnotidae; Electrophorus	nir3-derived
A0A4W6GCJ9	MLIKEYRIPMPMSVEEYRIAQLYMIQKKSREESCGEGSGVEILENKPYTDGPGGIGQYTHKVYHIGMHIPSWFRSILPKAALRVEEESWNAYPYTRTRYTCPFVEKFSIDIETYYKPDTGNQGDVFNMSAAEKRQRTIDPIDIVTDPIPPHEYKAEEDPRLYKSVKTQRGPLQDDWIEEYNNNPGKTPIMCAYKLCKVEFRYWGMQSKIERFIHDVGLRKVMVRAHRQAWCWQDEWYGLTIEDIRQLELETQLALARKMAQFSQAEEATEANGGAPCPDKDQEVKEAISSIEAEEVVVSSAGETLQPRGVLTKQWSTSSRSSRSSKRGVSPSRHSISEWRMQSIARDSDDSSDEEFFDAHEDLSDGEEVFPKEIAKWNSNDLMDKIEAADTEETSENMS…	8187	Lates calcarifer	Vertebrates	cellular organisms; Eukaryota; Opisthokonta; Metazoa; Eumetazoa; Bilateria; Deuterostomia; Chordata; Craniata; Vertebrata; Gnathostomata; Teleostomi; Euteleostomi; Actinopterygii; Actinopteri; Neopterygii; Teleostei; Osteoglossocephalai; Clupeocephala; Euteleosteomorpha; Neoteleostei; Eurypterygia; Ctenosquamata; Acanthomorphata; Euacanthomorphacea; Percomorphaceae; Carangaria; Carangaria incerta…	nir3-derived
A0A4X2M3I9	MLIKEYHILLPMSLEEYQVAQLYMIQKKSREESSGEGSGVEILANRPYEDGPGGSGQYTHKVYHVGSHIPGWFRALLPKAALQVEEESWNAYPYTRTRYTCPFVEKFSIEIETYYRPDGGQQPNVFNLSGTERRQRILDTIDIVRDAVAPGEYKAEEDPRLYRSAKTGRGPLGDDWARLAAQSGPLMCAYKLCKVEFRYWGMQAKIEQFIHDVGLRRVMLRAHRQAWCWQDEWTELSMADIRALEEETARMLARKMAKCITPEGEETEATAAKPVTEGRAPAGQAGSPEGPEGPAAADASPDTDSFSKQWSSSPRSSYSSQHGGGVSPQSLSEWRMQNIARDSENSSEDEFFDAHEGFSDSEDVFPKEITKWNSNDFIDAFASPAAATGASDPADPGAE…	29139	Vombatus ursinus	Mammals	cellular organisms; Eukaryota; Opisthokonta; Metazoa; Eumetazoa; Bilateria; Deuterostomia; Chordata; Craniata; Vertebrata; Gnathostomata; Teleostomi; Euteleostomi; Sarcopterygii; Dipnotetrapodomorpha; Tetrapoda; Amniota; Mammalia; Theria; Metatheria; Diprotodontia; Vombatidae; Vombatus	nir2-derived
A0A5E4A2R3	MCAYKLCKVEFRYWGMQAKIEQFIHDVGLRRVMLRAHRQAWCWQDEWTELSMADIRALEEETARMLAQRMAKCNIGSEGPEAQPPGKPNTENRSGASSAGTPDGPEAPAGPDASPDASFGKQWSSSSRSSYSSQHGGGVSPQSLSEWRMQNIARDSENSSEDEFFDAHEGFSDSDEVFPKEMTKWNSNDFIDAFASPTEAEGTPDPGVEATKDIEDRARVPRDSEGPDGAGDLGAEACAVHALFLILHSGNILDSGPGDANSKQADVQTLSSSFEAVTRIHFPEALGHVALRLVPCPPICAAAYALVSNLSPYSHDGDSLSRSQDHIPLAALPLLATSSSRYQGAVATVIARTNQAYAAFLRSSEGAGFCGQVVLIGDGVGGILGFDALCHSANVGTGS…	9995	Marmota monax	Rodents	cellular organisms; Eukaryota; Opisthokonta; Metazoa; Eumetazoa; Bilateria; Deuterostomia; Chordata; Craniata; Vertebrata; Gnathostomata; Teleostomi; Euteleostomi; Sarcopterygii; Dipnotetrapodomorpha; Tetrapoda; Amniota; Mammalia; Theria; Eutheria; Boreoeutheria; Euarchontoglires; Glires; Rodentia; Sciuromorpha; Sciuridae; Xerinae; Marmotini; Marmota	nir2-derived
A0A5F4DK70	MLIKEYHILLPMSLDEYQVAQLYMIQKKSREESSGEGSGVEILANRPYTDGPGGSGQYTHKVYHVGSHIPGWFRALLPKAALQVEEESWNAYPYTRTRYTCPFVEKFSIEIETYYLPDGGQQPNVFNLSGAERRQRILDTIDIVRDAVAPGEYKAEEDPRLYRSAKTGRGPLADDWARTAAQTGPLMCAYKLCKVEFRYWGMQAKIEQFIHDVGLRRVMLRAHRQAWCWQDEWTELSMADIRALEEETARMLAQRMAKCNTGTEGPEAQAPGKPSSVEARAAASHAGTPDGPEAPSGPDASPDASFGKQWSSSSRSSYSSQHGGGVSPQSLSEWRMQNIARDSENSSEEEFFDAHEGFSDSDEVFPKEMTKWNSNDFIDAFASPVEAEGTPDPGTEATK…	9615	Canis lupus familiaris	Mammals	cellular organisms; Eukaryota; Opisthokonta; Metazoa; Eumetazoa; Bilateria; Deuterostomia; Chordata; Craniata; Vertebrata; Gnathostomata; Teleostomi; Euteleostomi; Sarcopterygii; Dipnotetrapodomorpha; Tetrapoda; Amniota; Mammalia; Theria; Eutheria; Boreoeutheria; Laurasiatheria; Carnivora; Caniformia; Canidae; Canis; Canis lupus	nir2-derived
A0A5N3W9T8	MLIKEYHILLPMSLDEYQVAQLYMIQKKSREESSGEGSGVEILANRPYTDGPGGSGQYTHKVYHVGSHIPGWFRALLPKAALQVEEESWNAYPYTRTRYTCPFVEKFSIEIETYYLPDGGQQPNVFNLSGAERRQRILDTIDIVRDAVAPGEYKAEEDPRLYRSAKTGRGPLADDWARTAAQTGPLMCAYKLCKVEFRYWGMQAKIEQFIHDVGLRRVMLRAHRQAWCWQDEWTELSMADIRALEEETARMLAQRMAKCNTGSEGPEAQPPGKPSTEARAGTSHAGTPDGPEAPSCPDASPDASFSKQWSSSSRSSYSSQHGGGVSPQTLSEWRMQNIARDSENSSEDEFFDAHEGFSDSDEVFPKEMTKWNSNDFIDAFASPMEAEGTPDPGTEGTKD…	9888	Muntiacus muntjak	Mammals	cellular organisms; Eukaryota; Opisthokonta; Metazoa; Eumetazoa; Bilateria; Deuterostomia; Chordata; Craniata; Vertebrata; Gnathostomata; Teleostomi; Euteleostomi; Sarcopterygii; Dipnotetrapodomorpha; Tetrapoda; Amniota; Mammalia; Theria; Eutheria; Boreoeutheria; Laurasiatheria; Artiodactyla; Ruminantia; Pecora; Cervidae; Muntiacinae; Muntiacus	nir2-derived
A0A5N3XUH8	MLIKEYHILLPMSLDEYQVAQLYMIQKKSREESSGEGSGVEILANRPYTDGPGGSGQYTHKVYHVGSHIPGWFRALLPKAALQVEEESWNAYPYTRTRYTCPFVEKFSIEIETYYLPDGGQQPNVFNLSGAERRQRILDTIDIVRDAVAPGEYKAEEDPRLYRSAKTGRGPLADDWARTAAQTGPLMCAYKLCKVEFRYWGMQAKIEQFIHDVGLRRVMLRAHRQAWCWQDEWTELSMADIRALEEETARMLAQRMAKCNTGSEGPEAQPPGKPSTEARAGTSHAGTPDGPEAPPCPDASPDASFSKQWSSSSRSSYSSQHGGGVSPQTLSEWRMQNIARDSENSSEDEFFDAHEGFSDSDEVFPKEMTKWNSNDFIDAFASPMEAEGTPDPGTEGTKD…	9886	Muntiacus reevesi	Mammals	cellular organisms; Eukaryota; Opisthokonta; Metazoa; Eumetazoa; Bilateria; Deuterostomia; Chordata; Craniata; Vertebrata; Gnathostomata; Teleostomi; Euteleostomi; Sarcopterygii; Dipnotetrapodomorpha; Tetrapoda; Amniota; Mammalia; Theria; Eutheria; Boreoeutheria; Laurasiatheria; Artiodactyla; Ruminantia; Pecora; Cervidae; Muntiacinae; Muntiacus	nir2-derived
A0A5N4BYN5	MKTAVRDTSAGGAEAARGRRSVFRMLIKEYHILLPMSLDEYQVAQLYMIQKKSREESSGEGSGVEILANRPYTDGPGGSGQYTHKVYHVGSHIPGWFRALLPKAALQVEEESWNAYPYTRTRYTCPFVEKFSIEIETYYLPDGGQQPNVFNLSGAERRQRILDTIDIVRDAVAPGEYKAEEDPRLYRSAKTGRGPLTDDWARTAAQTGPLMCAYKLCKVEFRYWGMQAKIEQFIHDVGLRRVMLRAHRQAWCWQDEWTELSMADIRALEDETARMLAQRMAKCNTGSEGPEAQPPGKPSSEARAGASHAGTPDGPEVPPGPDASPDASFSKQWSSSSRSSYSSQHGGGVSPQSLSEWRMQNIARDSENSSEEEFFDAHEGFSDSDEVFPKEMTKWNSND…	9838	Camelus dromedarius	Mammals	cellular organisms; Eukaryota; Opisthokonta; Metazoa; Eumetazoa; Bilateria; Deuterostomia; Chordata; Craniata; Vertebrata; Gnathostomata; Teleostomi; Euteleostomi; Sarcopterygii; Dipnotetrapodomorpha; Tetrapoda; Amniota; Mammalia; Theria; Eutheria; Boreoeutheria; Laurasiatheria; Artiodactyla; Tylopoda; Camelidae; Camelus	nir2-derived
A0A663EEL6	MLIKEYRIPLPMSVEEYRIAQLYMIQKKSREETCGEGSGVEILENRPYMDGPGGNGQYTHKVYHIGMHIPSWFRSILPKAALRVEEESWNAYPYTRTRYTCPFVEKFSIDIETYYKTDPGEHVNVFNLSPAEKRQTILDPIDIVKDPIPPHEYKAEEDPKLYKSVKTKRGPLSEDWIQEYKNNPGKYPIMCAYKLCKVEFRYWGMQSKIERFIHDVGLRKVMVRAHRQAWCWQDEWYGLTIEDIRQLEKEAQLMLAQKMAQFCGENDTEQHGVKDTPGEKDVEANTVSPVDTEDATGNSETASGRSLTKQWSTSSKSSRSSKRGASPSRHSISEWRMQSIARDSDDSSDDEFFDAHEDLSDNEEMFPKEITKWSSNDLMDKIETPECDDVQGDLYHETS…	223781	Aquila chrysaetos chrysaetos	Vertebrates	cellular organisms; Eukaryota; Opisthokonta; Metazoa; Eumetazoa; Bilateria; Deuterostomia; Chordata; Craniata; Vertebrata; Gnathostomata; Teleostomi; Euteleostomi; Sarcopterygii; Dipnotetrapodomorpha; Tetrapoda; Amniota; Sauropsida; Sauria; Archelosauria; Archosauria; Dinosauria; Saurischia; Theropoda; Coelurosauria; Aves; Neognathae; Accipitriformes; Accipitridae; Accipitrinae; Aquila; Aquila ch…	nir3-derived
A0A663M0K3	EGSGVEILANRPYSDGPGGSGQYTHKIYHVGSHIPSWFRALLPKAALQVEEESWNAYPYTRTRYTCPFVEKFSIEIETYYRPDAGQQTNVFNLSAAEKRQRILDTIDIVRDPISPGEYKPEEDPKLYHSAKTGRGPLGDDWLEVFASGPLMCAYKLCKVEFRYWGMQSKIEQFIHDVGLRKVMLRAHRQAWCWQDEWTDLTMEDIRQLEEETARMLAQKMAKCGEAEEPPAAGPSPEGRPEPGGASEQEGAEVQGVADASPDDTFAKQWSTSSRSSYSSQHGGGVSPQSLSEWRMQNIARDSENSSEEEFFDAHEDLSDSDEVFAKEMTKWSSNDFLDTLERPVEGGLPSPGHPIRAHWGCVLAGNGASATKVDGEGLGVSESAVQACRIHALFLILHS…	194338	Athene cunicularia	Vertebrates	cellular organisms; Eukaryota; Opisthokonta; Metazoa; Eumetazoa; Bilateria; Deuterostomia; Chordata; Craniata; Vertebrata; Gnathostomata; Teleostomi; Euteleostomi; Sarcopterygii; Dipnotetrapodomorpha; Tetrapoda; Amniota; Sauropsida; Sauria; Archelosauria; Archosauria; Dinosauria; Saurischia; Theropoda; Coelurosauria; Aves; Neognathae; Strigiformes; Strigidae; Athene	nir2-derived
A0A665WBU7	MLIKEYRIPMPMSVEEYRIAQLYMIQKKSREESCGEGSGVEILENKPYTDGPGGIGQYTHKVYHIGMHIPSWFRSILPKAALRVEEESWNAYPYTRTRYTCPFVEKFSIDIETYYKPDTGNQADVFNMSAAEKRQRTIDPIDIVTDPIPPHEYKLEEDPRLYKSAKTQRGPLRDDWTQEYNNNPGKTPIMCAYKLCKVEFRYWGMQSKIERFIHDVGLRKVMVRAHRQAWCWQDEWYGLTIEDIRQLELETQLALAMKMAQFSQAEEATETNGDAPSPDQEAKEAISSIEAEEVVVSSGETLQPRGVLTKQWSTSSRSSRSSKRGVSPSRHSLSEWRMQSIARDSDDSSDEEFFDAHEDLSDGEEVFPKEITKWNSNDLMDKIEAADAEETPGMMKTTS…	173247	Echeneis naucrates	Vertebrates	cellular organisms; Eukaryota; Opisthokonta; Metazoa; Eumetazoa; Bilateria; Deuterostomia; Chordata; Craniata; Vertebrata; Gnathostomata; Teleostomi; Euteleostomi; Actinopterygii; Actinopteri; Neopterygii; Teleostei; Osteoglossocephalai; Clupeocephala; Euteleosteomorpha; Neoteleostei; Eurypterygia; Ctenosquamata; Acanthomorphata; Euacanthomorphacea; Percomorphaceae; Carangaria; Carangiformes; Ech…	nir3-derived
A0A668VLG3	MLIKEYRIPMPMSVEEYRIAQLYMIQKKSREESCGEGSGVEILENKPYTDGPGGTGQYTHKVYHIGMHIPSWFRSILPKAALRVEEESWNAYPYTRTRYTCPFVEKFSIDIETYYKPDTGNQADVFNMSAAEKRQRTIDPIDIVTDPIPPHEYKSEEDPRLYKSAKTQRGPLRDDWIEEYNNNPGKTPIMCAYKLCKVEFRYWGMQSKIERFIHDVGLRKVMVRAHRQAWCWQDEWYGLTIEDIRQLELETQVALARKMAQFSQAEEATEANGGTQSPDKDQEVKEAISCIEAEAVIPSSGGETLQPRGILTKQWSTSSRSSRSSKRGVSPSRHSISEWRMQSIARDSDDSSDEEFFDAHEDLSDGEEVFPKEIAKWNSNDLMDKIEAAETEETPGELF…	47969	Oreochromis aureus	Vertebrates	cellular organisms; Eukaryota; Opisthokonta; Metazoa; Eumetazoa; Bilateria; Deuterostomia; Chordata; Craniata; Vertebrata; Gnathostomata; Teleostomi; Euteleostomi; Actinopterygii; Actinopteri; Neopterygii; Teleostei; Osteoglossocephalai; Clupeocephala; Euteleosteomorpha; Neoteleostei; Eurypterygia; Ctenosquamata; Acanthomorphata; Euacanthomorphacea; Percomorphaceae; Ovalentaria; Cichlomorphae; Ci…	nir3-derived
A0A669ES73	MLIKEYRIPMPMSVEEYRIAQLYMIQKKSREESCGEGSGVEILENKPYTDGPGGTGQYTHKVYHIGMHIPSWFRSILPKAALRVEEESWNAYPYTRTRYTCPFVEKFSIDIETYYKPDTGNQADVFNMSAAEKRQRTIDPIDIVTDPIPPHEYKSEEDPRLYKSAKTQRGPLRDDWIEEYNNNPGKTPIMCAYKLCKVEFRYWGMQSKIERFIHDVGLRKVMVRAHRQAWCWQDEWYGLTIEDIRQLELETQVALARKMAQFSQAEEATEANGGTQSPDKDQEVKEAISCIEAEAVIPSSGGETLQPRGILTKQWSTSSRSSRSSKRGVSPSRHSISEWRMQSIARDSDDSSDEEFFDAHEDLSDGEEVFPKEIAKWNSNDLMDKIEAAETEETPGMMN…	8128	Oreochromis niloticus	Vertebrates	cellular organisms; Eukaryota; Opisthokonta; Metazoa; Eumetazoa; Bilateria; Deuterostomia; Chordata; Craniata; Vertebrata; Gnathostomata; Teleostomi; Euteleostomi; Actinopterygii; Actinopteri; Neopterygii; Teleostei; Osteoglossocephalai; Clupeocephala; Euteleosteomorpha; Neoteleostei; Eurypterygia; Ctenosquamata; Acanthomorphata; Euacanthomorphacea; Percomorphaceae; Ovalentaria; Cichlomorphae; Ci…	nir3-derived
A0A670HN88	MLIKEYHILLPMSLTEYQVAQLYMIQKKSREESSGEGSGVEILSNRPYSDGPGGSGQYTHKIYHVGSHIPSWFRALLPKAALQVEEESWNAYPYTRTRYTCPFVEKFSIEIETYYRPDAGKQNNVFNLSAVDRRQRILDTIDIVRDPISPGEYKAEEDPRLYHSAKTGRGPLGDDWLENAAAGPLMCAYKLCKVEFRYWGMQSKIEQFIHDVGLRKVMLRAHRQAWCWQDEWIDLTMDDIRRLEEETALMLAQKMAKCIEPDTGPAVPSPESPAELGGCEKQDRVDNLRAPDSSPDDPFAKQWSSSSRSSYSSQHAAGVSPHSLSEWRMQNIARDSENSSEEEFFDAHEDFSDSDDVFAKEITKWNSNDFLDTLERPIEPDDVLVDAVAAKPDSDGVVA…	64176	Podarcis muralis	Vertebrates	cellular organisms; Eukaryota; Opisthokonta; Metazoa; Eumetazoa; Bilateria; Deuterostomia; Chordata; Craniata; Vertebrata; Gnathostomata; Teleostomi; Euteleostomi; Sarcopterygii; Dipnotetrapodomorpha; Tetrapoda; Amniota; Sauropsida; Sauria; Lepidosauria; Squamata; Bifurcata; Unidentata; Episquamata; Laterata; Lacertibaenia; Lacertidae; Lacertinae; Podarcis	nir2-derived
A0A670ZHU1	MLIKEYHILLPMSLAEYQVAQLYMIQKKSREESSGEGSGVEILSNRPYDDGPGGSGQYTHKIYHVGSHIPSWFRALLPKAALQVEEESWNAYPYTRTRYTCPFVEKFSIEIETYYRPDAGKQTNIFNLNSTERRQRIVDTIDIVRDPISPSEYKIEEDPRLYHSVKTGRGPLGDDWLDSGNTGPFMCAYKLCKVEFRYWGMQSKIEQFIHDVGLRKVMLRAHRQAWCWQDEWIDLTMDDIRRLEEETARMLAQKMATCVESELGPGVPSPECPTELGGHETQDRVDSLRAPDSSPDDPFAKQWSTSSRSSYSSQHTVAVSPHNLSEWRMQNIARDSENSSEEEFFDAHEDLSDSDDVFAKEITKWNSNDFLDTLERPNERDEVLVDVTGATKSDSDGAP…	8673	Pseudonaja textilis	Vertebrates	cellular organisms; Eukaryota; Opisthokonta; Metazoa; Eumetazoa; Bilateria; Deuterostomia; Chordata; Craniata; Vertebrata; Gnathostomata; Teleostomi; Euteleostomi; Sarcopterygii; Dipnotetrapodomorpha; Tetrapoda; Amniota; Sauropsida; Sauria; Lepidosauria; Squamata; Bifurcata; Unidentata; Episquamata; Toxicofera; Serpentes; Colubroidea; Elapidae; Acanthophiinae; Pseudonaja	nir2-derived
A0A671P706	MLIKEYRIPMPMSVEEYRIAQLYMIQKKSREESEGEGSGVEILENRPYTDGPGGSGQYTHKVYHIGQHIPSWFRSILPKAALRVEEESWNAYPYTRTRYTCPFVEKFSIDIETYYKPDTGCQNDVFNMSLAEKRQRDIDPIDIVNDFIAPHEYLAEEDPKLYKSYKTQRGPLCDDWITEINNNPGKMPVMCAYKLCKVEFRYWGMQSKIERFIHDVGLRKVMVRAHRQAWCWQDEWYGLTMENIRQLELETQLALAQKMAQYSCNEEGGENNGAVTSPDKEHEAKEAIEAEGTTRNMGDTLQARGELTKQWSTSSRSSHSSKRGGSPSRHSISEWRMQSIARDSEDSTDDEFFDAHEGFSDNEEIFAKEITKWSSNDLMDKIETAEAEEAQGMQGLSSP…	1608454	Sinocyclocheilus anshuiensis	Vertebrates	cellular organisms; Eukaryota; Opisthokonta; Metazoa; Eumetazoa; Bilateria; Deuterostomia; Chordata; Craniata; Vertebrata; Gnathostomata; Teleostomi; Euteleostomi; Actinopterygii; Actinopteri; Neopterygii; Teleostei; Osteoglossocephalai; Clupeocephala; Otomorpha; Ostariophysi; Otophysi; Cypriniphysae; Cypriniformes; Cyprinoidei; Cyprinidae; Cyprininae; Sinocyclocheilus	nir3-derived
A0A671VM38	MLIKEYRIPMPMSVEEYRIAQLYMIQKKSREESCGEGSGVEILENKPYEDGPGGSGQYTHKVYHIGKHIPSWFCAILPQAALRVEEESWNAYPYTRTRYTCPFVEKFSIDIETYYKPDTGNQVDVFNMSAAEKRQRTVDPIDIVKDYIPPHEYLVEEDPKLYQSIKTKRGPLSDDWIEEINQNHGQSPVMCAYKLCKVEFRYWGMQSKIERFIHDVGLRKVMVRAHRQAWCWQDEWYGLTIEDIRQLELETQLALAKKMAHYSLNEEGGAETNGSSVSQDQEPGAETAGSTAEAEGGGAKLGDSLETRGELTKQWSTSSRSSNRSSKRGGSPSHQSISEWRMQSIARDSEDSTDDEFFDAHEDFSDNEEMFAKEMTKWSSNDLMDKIETIEVDEAQGRR…	8175	Sparus aurata	Vertebrates	cellular organisms; Eukaryota; Opisthokonta; Metazoa; Eumetazoa; Bilateria; Deuterostomia; Chordata; Craniata; Vertebrata; Gnathostomata; Teleostomi; Euteleostomi; Actinopterygii; Actinopteri; Neopterygii; Teleostei; Osteoglossocephalai; Clupeocephala; Euteleosteomorpha; Neoteleostei; Eurypterygia; Ctenosquamata; Acanthomorphata; Euacanthomorphacea; Percomorphaceae; Eupercaria; Spariformes; Spari…	nir3-derived
A0A672I7M6	MLIKEYRIPMPMSVEEYRIAQLYMIQKKSREESCGEGSGVEILENRPYQDGPGGTGQYTRKVYHIGKHIPSWFCSILPQNALRVEEESWNAYPYTRTRYTCPFVEKFSIDIETYYKPDTGDQGDVFNLSSAEKRQRTVDPIDIVKDYIAPHEYLVEEDPRLYRSLKTGRGPLSEDWIQEIQRNPSQSAVMSAYKLCKVEFRYWGMQSKIERFIHDVGLRRVMVRAHRQAWCWQDEWFGLTMEDIRQLELETQLALAQKMAQFSQGEEAAAAAEGPEGGGAPAEAEGGGAKPEDPLETRGELTKQWSTSSRSSNRSSKRGGEASPSHQSVSEWRIQSIARDSEDSTDDEFFDAHEDFSDNEEMFSKEITKWNSNDLMDKMDPLEDEASGETLDSDPLPSR…	181472	Salarias fasciatus	Vertebrates	cellular organisms; Eukaryota; Opisthokonta; Metazoa; Eumetazoa; Bilateria; Deuterostomia; Chordata; Craniata; Vertebrata; Gnathostomata; Teleostomi; Euteleostomi; Actinopterygii; Actinopteri; Neopterygii; Teleostei; Osteoglossocephalai; Clupeocephala; Euteleosteomorpha; Neoteleostei; Eurypterygia; Ctenosquamata; Acanthomorphata; Euacanthomorphacea; Percomorphaceae; Ovalentaria; Blenniimorphae; B…	nir3-derived
A0A672KXG6	MLIKEYRIPMPMSVEEYRIAQLYMIQKKSREESEGEGSGVEILENRPYTDGPGGSGQYTHKVYHIGQHIPSWFRSILPKAALRVEEESWNAYPYTRTRYTCPFVEKFSIDIETYYKPDTGCQNDVFNMSSAEKRQRDIDPIDIVNDFITPHEYLAEEDPKLYKSYKTQRGPLCDDWIAEINNNPGKMPVMCAYKLCKVEFRYWGMQSKIERFIHDVGLRKVMVRAHRQAWCWQDEWYGLTMENIRQLELETQLALAQKMAQYSCNEEGGENNGAGTSPEKDGARVNIPSSGAPYSFKHKLSPSRHSISEWRMQSIARDSEDSTDDEFFDAHEGFSDNEEIFAKEITKWSSNDLMDKIETAEAEEAQGIFPALERTQGVEGLRSDAEAIHVLILVLHGGN…	75366	Sinocyclocheilus grahami	Vertebrates	cellular organisms; Eukaryota; Opisthokonta; Metazoa; Eumetazoa; Bilateria; Deuterostomia; Chordata; Craniata; Vertebrata; Gnathostomata; Teleostomi; Euteleostomi; Actinopterygii; Actinopteri; Neopterygii; Teleostei; Osteoglossocephalai; Clupeocephala; Otomorpha; Ostariophysi; Otophysi; Cypriniphysae; Cypriniformes; Cyprinoidei; Cyprinidae; Cyprininae; Sinocyclocheilus	nir3-derived
A0A672U3R6	MLIKEYHIVLPMSLDEYQVAQLYMIQKKSREESSGEGSGVEILANRPYSDGPGGSGQYTHKVYHVGSHIPSWFRALLPKAALQVEEESWNAYPYTRTRYTCPFVEKFSIEIETYYRPDAGQQTNIFNLSAAEKRQRILDTIDIVRDPISPGEYKPEEDPKLYHSTKTGRGPLGDDWLESPSTGPLMCAYKLCKVEFRYWGMQSKIEQFIHDVGLRKVMLRAHRQAWCWQDEWTDLTMEDIRQLEDETAQMLAQKMGKCSGAEEPPMAGPSAEGRMEPHRASGQEGAEAQQEADVSPDDTFTKQWSTSSRSSYSSQHGGGVSPQSLSEWRMQNIARDSENSSEEEFFDAHEDLSDSDEVFAKEMTKWSSNDFLDTLERPVELDEALGEGPSTAKVDGEGL…	2489341	Strigops habroptila	Vertebrates	cellular organisms; Eukaryota; Opisthokonta; Metazoa; Eumetazoa; Bilateria; Deuterostomia; Chordata; Craniata; Vertebrata; Gnathostomata; Teleostomi; Euteleostomi; Sarcopterygii; Dipnotetrapodomorpha; Tetrapoda; Amniota; Sauropsida; Sauria; Archelosauria; Archosauria; Dinosauria; Saurischia; Theropoda; Coelurosauria; Aves; Neognathae; Psittaciformes; Psittacidae; Strigops	nir2-derived
A0A672ZYK7	MLIKEYRIPMPMSVEEYRIAQLYMIQKKSREESCGEGSGVEILENKPYTDGPGGTGQYTHKVYHIGMHIPSWFRSILPKAALRVEEESWNAYPYTRTRYTCPFVEKFSIDIETYYKPDTGNQADVFNMSGAEKRQRSIDPIDIVTDPIPPHEYKAEEDPRLYKSMKTQRGPLRDDWIEEYNNNPGKSPIMCAYKLCKVEFRYWGMQSKIERFIHDVGLRKVMVRAHRQAWCWQDEWYGLTMEDIRQLELETQLTLARKMAQFSQAEEATEANGGAPSPDKEQEAKEAISSIEAEEVVVSSGGETLQPRGVLTKQWSTSSRSSRSSKRGVSPSRHSISEWRMQSIARDSDDSSDEEFFDAHEDLSDGEEVFPKEIAKWNSNDLMDKIEAADTEETPGMMK…	375764	Sphaeramia orbicularis	Vertebrates	cellular organisms; Eukaryota; Opisthokonta; Metazoa; Eumetazoa; Bilateria; Deuterostomia; Chordata; Craniata; Vertebrata; Gnathostomata; Teleostomi; Euteleostomi; Actinopterygii; Actinopteri; Neopterygii; Teleostei; Osteoglossocephalai; Clupeocephala; Euteleosteomorpha; Neoteleostei; Eurypterygia; Ctenosquamata; Acanthomorphata; Euacanthomorphacea; Percomorphaceae; Gobiaria; Kurtiformes; Apogono…	nir3-derived
A0A673K823	MLIKEYRIPMPMSVEEYRIAQLYMIQKKSREESEGEGSGVEILENRPYRDGPGGSGQYTHKVYHIGQHIPSWFRSILPKAALRVEEESWNAYPYTRTRYTCPFVEKFSIDIETYYKPDTGCQNDVFNMSSAEKRQRDIDPIDIVNEFIAPHEYLAEEDPKLYKSYKTQRGPLSDDWIVEINNNPGKMPVMCAYKLCKVEFRYWGMQSKIERFIHDVGLRKVMVRAHRQAWCWQDEWYGLTMEDIRQLELETQLALAQKMAQYSCNEEGGENTGAVTSPEKENEAKEAISSIEAEGTTRTMGDTLQARGELTKQWSTSSRSSHSSKRGGSPSRHSISEWRMQSIARDSEDSTDDEFFDAHEDFSDNEEIFAKEITKWSSNDLMDKIETAEAEEAQGTCPK…	307959	Sinocyclocheilus rhinocerous	Vertebrates	cellular organisms; Eukaryota; Opisthokonta; Metazoa; Eumetazoa; Bilateria; Deuterostomia; Chordata; Craniata; Vertebrata; Gnathostomata; Teleostomi; Euteleostomi; Actinopterygii; Actinopteri; Neopterygii; Teleostei; Osteoglossocephalai; Clupeocephala; Otomorpha; Ostariophysi; Otophysi; Cypriniphysae; Cypriniformes; Cyprinoidei; Cyprinidae; Cyprininae; Sinocyclocheilus	nir3-derived
A0A674EAF4	MLIKEYRIPMPMSVDEYRIAQLYMIQKKSRDETCGEGSGVEILENKPYDDGPGGIGQYTHKVYHIGMHIPSWFRSILPKAALRVEEESWNAYPYTRTRYTCPFVEKFSIDIETYYKPDTGNQPDVFNMSPVEKRLRTLDPIDIVKDPIPPHEYMQEEDPRIYRSDKTKRGPLQEDWIEEYNNNPGKTPIMCAYKLCKVEFRYWGMQSKIERFIHDVGLRKVMVRAHRQAWCWQDEWYGLTIEDIRQLELETQLALAQKMAQFSQAEEATEANGAASSPDKNQEAKDTISSLETEEVVSAVGGGDTLQTKRAGLTKQWSTSSRSSRSSKRGASPSRHSLSEWRMQSIARDSDDSSEEEFFDAHEDLSDDEQIFPKEIAKWNSNDLMDKIEAADAEDIPGM…	8032	Salmo trutta	Vertebrates	cellular organisms; Eukaryota; Opisthokonta; Metazoa; Eumetazoa; Bilateria; Deuterostomia; Chordata; Craniata; Vertebrata; Gnathostomata; Teleostomi; Euteleostomi; Actinopterygii; Actinopteri; Neopterygii; Teleostei; Osteoglossocephalai; Clupeocephala; Euteleosteomorpha; Protacanthopterygii; Salmoniformes; Salmonidae; Salmoninae; Salmo	nir3-derived
A0A674IYQ1	MLIKEYHILLPMSLEEYQVAQLYMIQKKSREESSGEGSGVEILANRPYSDGPGGSGQYTHKIYHVGSHIPSWFRALLPKAALQVEEESWNAYPYTRTRYTCPFVEKFSIEIETYYRPDSGKQTNVFNLTAAEKRQRILDTIDIVRDPISPNEYKVEEDPKLYRSAKTGRGPLGDEWLEGAMAAGPLMCAYKLCKVEFRYWGMQSKIEQFIHDVGLRKVMLRAHRQAWCWQDEWTELTMEDIRQLEEETARMLAQKMAKCTEAEEEAAAAPSAEGRAELGSADGQDRAEGQGPPDASPDDAFAKQWSTSSRSSYSSQHGGGVSPQSLSEWRMQNIARDSENSSEEEFFDAHEDLSDSDEVFAKEMTKWNSNDLLDTLDRPGELDEGLGDGTGVAKPSGNG…	2587831	Terrapene carolina triunguis	Vertebrates	cellular organisms; Eukaryota; Opisthokonta; Metazoa; Eumetazoa; Bilateria; Deuterostomia; Chordata; Craniata; Vertebrata; Gnathostomata; Teleostomi; Euteleostomi; Sarcopterygii; Dipnotetrapodomorpha; Tetrapoda; Amniota; Sauropsida; Sauria; Archelosauria; Testudinata; Testudines; Cryptodira; Durocryptodira; Testudinoidea; Emydidae; Terrapene; Terrapene carolina	nir2-derived
A0A674NQV6	MLIKEYRIPMPMSVEEYRIAQLYMIQKKSREESCGEGSGVEILENKPYKDGPGGSGQYTHKVYHIGMHIPSWFRSILPKAALRVEEESWNAYPYTRTRYTCPFVEKFSIDIETYYKPDTGDQVDVFNLSTADKRQRTIDPIDIVTDPIPPHEYKAEEDTRLYKSDKTQRGPLRDDWIEEYKNNPGKTPIMCAYKLCKVEFRYWGMQTKIERFIHDVGLRKVMVRAHRQAWCWQDEWYGLTMEDIRQLELETQLALAMKMAQFSQAEEATEANAPSQDKNEEVKEAISSIEAEEVVVSSGETLQPRGVLTKQWSTSSRSSRSSKRGASPSRHSISEWRMQSIARDSDDSSDEEFFDAHEDFSDNEDSLPKEITKWNSNDLMDKIEAADTDEASGVMLILR…	31033	Takifugu rubripes	Vertebrates	cellular organisms; Eukaryota; Opisthokonta; Metazoa; Eumetazoa; Bilateria; Deuterostomia; Chordata; Craniata; Vertebrata; Gnathostomata; Teleostomi; Euteleostomi; Actinopterygii; Actinopteri; Neopterygii; Teleostei; Osteoglossocephalai; Clupeocephala; Euteleosteomorpha; Neoteleostei; Eurypterygia; Ctenosquamata; Acanthomorphata; Euacanthomorphacea; Percomorphaceae; Eupercaria; Tetraodontiformes;…	nir3-derived
A0A6B0RM09	MLIKEYHILLPMSLDEYQVAQLYMIQKKSREESSGEGSGVEILANRPYTDGPGGSGQYTHKVYHVGSHIPGWFRALLPKAALQVEEESWNAYPYTRTRYTCPFVEKFSIEIETYYLPDGGQQPNVFNLSGAERRQRILDTIDIVRDAVAPGEYKAEEDPRLYRSAKTGRGPLADDWARTAAQTGPLMCAYKLCKVEFRYWGMQAKIEQFIHDVGLRRVMLRAHRQAWCWQDEWTELSMADIRALEEETARMLAQRMAKCNTGSEGPEAQPPGKPSSEARAGASHAGTPDGPEAPPGPDASPDASFSKQWSSSSRSSYSSQHGGGVSPQTLSEWRMQNIARDSENSSEEEFFDAHGQHPSPAGGGGALSSAYRPMTQSLVPSEGFSDSDEVFPKEMTKWN…	72004	Bos mutus	Mammals	cellular organisms; Eukaryota; Opisthokonta; Metazoa; Eumetazoa; Bilateria; Deuterostomia; Chordata; Craniata; Vertebrata; Gnathostomata; Teleostomi; Euteleostomi; Sarcopterygii; Dipnotetrapodomorpha; Tetrapoda; Amniota; Mammalia; Theria; Eutheria; Boreoeutheria; Laurasiatheria; Artiodactyla; Ruminantia; Pecora; Bovidae; Bovinae; Bos	nir2-derived
A0A6I8N4H5	MRLAGAGIRRRGGREGIWGWAGRWVRGAWGGCGGTGQSRGAVLAGGPRWGEGGWGPSEDGSCAERRAGPPPARPRQHRVAGGTGGDSWGGGGGGGRGGGGARPWRLLHGGRGGGLREGARTLSGHGPGPAATAATMLIKEYHVLLPMSLEEYQVAQLYMIQKKSREESSGEGSGVEILANRPYADGPGGSGQYTHKVYHVGSHIPGWFRALLPKAALQVEEESWNAYPYTRTRYTCPFVEKFSIEIETYYRPDGGGQPNVFNLTGAERRQRIVDTIDIVRDAAAPGEYKPEEDPRLYHSAKTGRGPLSDDWAQAAARTGPLMCAYKLCKVEFRYWGMQAKIEQFIHDVGLRRVMLRAHRQAWCWQDEWTDLSMADIRALEEETARMLAQRMAKGGGGCG…	9258	Ornithorhynchus anatinus	Mammals	cellular organisms; Eukaryota; Opisthokonta; Metazoa; Eumetazoa; Bilateria; Deuterostomia; Chordata; Craniata; Vertebrata; Gnathostomata; Teleostomi; Euteleostomi; Sarcopterygii; Dipnotetrapodomorpha; Tetrapoda; Amniota; Mammalia; Prototheria; Monotremata; Ornithorhynchidae; Ornithorhynchus	nir2-derived
A0A6I9LB50	MLIKEYHILLPMSLDEYQVAQLYMIQKKSREESSGEGSGVEILANRPYTDGPGGSGQYTHKVYHVGSHIPGWFRALLPKAALQVEEESWNAYPYTRTRYTCPFVEKFSIEIETYYLPDGGQQPNVFNLSGAERRQRILDTIDIVRDAVAPGEYKAEEDPRLYRSVKTGRGPLADDWARTAAQTGPLMCAYKLCKVEFRYWGMQAKIEQFIHDVGLRRVMLRAHRQAWCWQDEWIELSMADIRALEEETARMLAQRMAKCNAGSEGPEAQTPGKASTEARPGTSSAGTPDGPEAPAGPDASPDASFGKQWSSSSRSSYSSQHGGGVSPQSLSEWRMQNIARDSENSSEEEFFDAHEGFSDSDEVFPKEMTKWNSNDFIDAFASPTEVEGVPDPAIMATKG…	230844	Peromyscus maniculatus bairdii	Rodents	cellular organisms; Eukaryota; Opisthokonta; Metazoa; Eumetazoa; Bilateria; Deuterostomia; Chordata; Craniata; Vertebrata; Gnathostomata; Teleostomi; Euteleostomi; Sarcopterygii; Dipnotetrapodomorpha; Tetrapoda; Amniota; Mammalia; Theria; Eutheria; Boreoeutheria; Euarchontoglires; Glires; Rodentia; Myomorpha; Muroidea; Cricetidae; Neotominae; Peromyscus; Peromyscus maniculatus	nir2-derived
A0A6I9XWE2	MDLTVKMLIKEYHILLPMSLAEYQVAQLYMIQKKSREESSGEGSGVEILSNRPYDDGPGGSGQYTHKIYHVGSHIPSWFRALLPKAALQVEEESWNAYPYTRTRYTCPFVEKFSIEIETYYRPDAGKQTNIFNLNTTERRQRIVDTIDIVRDLISPSEYKIEEDPRLYHSVKTGRGPLGDDWLDSGNTGPFMCAYKLCKVEFRYWGMQSKIEQFIHDVGLRKVMLRAHRQAWCWQDEWIDLTMDDIRRLEEETARMLAQKMATCVEPELDPGVPSPECPAELGGHETQDRVDSLRAPDSSPDDPFAKQWSSSSRSSYSSQHAVVVSTHSLSEWRMQNIARDSENSSEEEFFDAHEDLSDSDDVFAKEITKWNSNDFLDTLERPNERDEVLVDATGATKS…	35019	Thamnophis sirtalis	Vertebrates	cellular organisms; Eukaryota; Opisthokonta; Metazoa; Eumetazoa; Bilateria; Deuterostomia; Chordata; Craniata; Vertebrata; Gnathostomata; Teleostomi; Euteleostomi; Sarcopterygii; Dipnotetrapodomorpha; Tetrapoda; Amniota; Sauropsida; Sauria; Lepidosauria; Squamata; Bifurcata; Unidentata; Episquamata; Toxicofera; Serpentes; Colubroidea; Colubridae; Natricinae; Thamnophis	nir2-derived
A0A6I9ZAN0	MHGRRVGPVPQSVGPVHAGTWGRSVHGPWVPVGVGSRGLEGPHRAIVSAQKKSREESSGEGSGVEILANRPYSDGPGGSGQYTHKIYHVGSHIPSWFRALLPKAALQVEEESWNAYPYTRTRYTCPFVEKFSIEIETYYRPDAGQQTNIFNLSAVEKRQRILAGYDTIDIVRDPISPGEYKPEEDPKLYHSSKTGRGPLGDDWLEAAAASGPLMCAYKLCKVEFRYWGMQSKIEQFIHDVGLRKVMLRAHRQAWCWQDEWTDLTMEDIRQLEEETARMLAQKMAKCGEGEEPPAAGVSPEGQPEPDGPGSQEEAELQAGTDTPSDDTFAKQWSTSSRSSYSSQHGGGVSPQSLSEWRMQNIARDSENSSEEEFFDAHEDLSDSDEVFAKEMTKWSSNDF…	48883	Geospiza fortis	Vertebrates	cellular organisms; Eukaryota; Opisthokonta; Metazoa; Eumetazoa; Bilateria; Deuterostomia; Chordata; Craniata; Vertebrata; Gnathostomata; Teleostomi; Euteleostomi; Sarcopterygii; Dipnotetrapodomorpha; Tetrapoda; Amniota; Sauropsida; Sauria; Archelosauria; Archosauria; Dinosauria; Saurischia; Theropoda; Coelurosauria; Aves; Neognathae; Passeriformes; Thraupidae; Geospiza	nir2-derived
A0A6J0GTB4	MLIKEYHILLPMSLEEYQVAQLYMIQKKSREESSGEGSGVEILANRPYSDGPGGSGQYTHKIYHVGSHIPSWFRALLPKAALQVEEESWNAYPYTRTRYTCPFVEKFSIEIETYYRPDAGQQTNVFNLSAAEKRQRILDTIDIVRDPISPGEYKPEEDPKLYHSSKTGRGPLGDDWLEAAAAGGPLMCAYKLCKVEFRYWGMQSKIEQFIHDVGLRKVMLRAHRQAWCWQDEWTDLTMEDIRQLEEETARMLAQKMAKCGEAEEPPTAGISPEGRPETGGPGGQEGAELQGGTDASSDDTFAKQWSTSSRSSYSSQHGGGVSPQSLSEWRMQNIARDSENSSEEEFFDAHEDLSDSDEVFAKEMTKWSSNDFLDTLERPAELDEAMGDGASAAKADGEG…	321398	Lepidothrix coronata	Vertebrates	cellular organisms; Eukaryota; Opisthokonta; Metazoa; Eumetazoa; Bilateria; Deuterostomia; Chordata; Craniata; Vertebrata; Gnathostomata; Teleostomi; Euteleostomi; Sarcopterygii; Dipnotetrapodomorpha; Tetrapoda; Amniota; Sauropsida; Sauria; Archelosauria; Archosauria; Dinosauria; Saurischia; Theropoda; Coelurosauria; Aves; Neognathae; Passeriformes; Pipridae; Lepidothrix	nir2-derived
A0A6J0TKB1	MTRKSSSNSFAGRVSSGLIAKMLIKEYHILLPMSLNEYQVAQLYMIQKKSREESSGEGSGVEILSNRPYSDGPGGSGQYTHKIYHVGSHIPSWFRALLPKAALQVEEESWNAYPYTRTRYTCPFVEKFSIEIETYYRPDAGKQTNIFNLSSAERRQRIVDTIDIVRDPISPSEYKAEEDPRLYHSVKTGRGPLGDDWLENAVSGPFMCAYKLCKVEFRYWGMQSKIEQFIHDVGLRKVMLRAHRQAWCWQDEWINLTMDDIRRLEEETARMLAQKMAICAEPDAGPVVPSPEHPAEIGICEKQDRVDSLRAPDSSPDDPFAKQWSASSRSSYSSQHGAAASPHSLSEWRMQNIARDSENSSEDEFFDAHEDFSDSDDVFAKEITKWNSNDFLDSLERPS…	103695	Pogona vitticeps	Vertebrates	cellular organisms; Eukaryota; Opisthokonta; Metazoa; Eumetazoa; Bilateria; Deuterostomia; Chordata; Craniata; Vertebrata; Gnathostomata; Teleostomi; Euteleostomi; Sarcopterygii; Dipnotetrapodomorpha; Tetrapoda; Amniota; Sauropsida; Sauria; Lepidosauria; Squamata; Bifurcata; Unidentata; Episquamata; Toxicofera; Iguania; Acrodonta; Agamidae; Amphibolurinae; Pogona	nir2-derived
A0A6J0X0G7	MLIKEYHILLPMSLDEYQVAQLYMIQKKSREESSGEGSGVEILANRPYTDGPGGSGQYTHKVYHVGSHIPGWFRALLPKAALQVEEESWNAYPYTRTRYTCPFVEKFSIEIETYYLPDGGQQPNVFNLSGAERRQRILDTIDIVRDAVAPGEYKAEEDPRLYRSAKTGRGPLADDWARTAAQTGPLMCAYKLCKVEFRYWGMQAKIEQFIHDVGLRRVMLRAHRQAWCWQDEWTELSMADIRALEEETARMLAQRMAKCNAGSEGPEAQPPGKPSTEARAGGASHAGTPDGPEAPPGPDASPDASFSKQWSSSSRSSYSSQHGGGVSPQTLSEWRMQNIARDSENSSEDEFFDAHEGFSDSDEVFPKEMTKWNSNDFIDAFASPVEAEGTPDPGTEGTK…	9880	Odocoileus virginianus texanus	Mammals	cellular organisms; Eukaryota; Opisthokonta; Metazoa; Eumetazoa; Bilateria; Deuterostomia; Chordata; Craniata; Vertebrata; Gnathostomata; Teleostomi; Euteleostomi; Sarcopterygii; Dipnotetrapodomorpha; Tetrapoda; Amniota; Mammalia; Theria; Eutheria; Boreoeutheria; Laurasiatheria; Artiodactyla; Ruminantia; Pecora; Cervidae; Odocoileinae; Odocoileus; Odocoileus virginianus	nir2-derived
A0A6J1VE93	MLIKEYHILLPMSLAEYQVAQLYMIQKKSREESSGEGSGVEILSNRPYDDGPGGSGQYTHKIYHVGSHIPSWFRALLPKAALQVEEESWNAYPYTRTRYTCPFVEKFSIEIETYYRPDAGKQTNIFNLNTTERRQRIVDTIDIVRDPISPSEYKIEEDPRLYHSVKTGRGPLGDDWLDSGNTGPFMCAYKLCKVEFRYWGMQSKIEQFIHDVGLRKVMLRAHRQAWCWQDEWIDLTMDDIRRLEEETARMLAQKMATCVESELGPGVPSPECPTELGGHETQDRVDSLRAPDSSPDDPFAKQWSTSSRSSYSSQHTVAVSPHNLSEWRMQNIARDSENSSEEEFFDAHEDLSDSDDVFAKEITKWNSNDFLDTLERPNERDEVLVDVTEATKSDSDGAP…	8663	Notechis scutatus	Vertebrates	cellular organisms; Eukaryota; Opisthokonta; Metazoa; Eumetazoa; Bilateria; Deuterostomia; Chordata; Craniata; Vertebrata; Gnathostomata; Teleostomi; Euteleostomi; Sarcopterygii; Dipnotetrapodomorpha; Tetrapoda; Amniota; Sauropsida; Sauria; Lepidosauria; Squamata; Bifurcata; Unidentata; Episquamata; Toxicofera; Serpentes; Colubroidea; Elapidae; Acanthophiinae; Notechis	nir2-derived
A0A6J2IFA6	MLIKEYHILLPMSLEEYQVAQLYMIQKKSREESSGEGSGVEILANRPYSDGPGGSGQYTHKIYHVGSHIPSWFRALLPKAALQVEEESWNAYPYTRTRYTCPFVEKFSIEIETYYRPDAGQQTNVFNLSAAEKRQRILDTIDIVRDPISPGEYKPEEDPKLYHSSKTGRGPLGDDWLEVAAAGGPLMCAYKLCKVEFRYWGMQSKIEQFIHDVGLRKVMLRAHRQAWCWQDEWTDLTMEDIRQLEEETARMLAQKMAKCGEAEEPPTAGISPEGRPEAGGPGGQEGAELQGGTDASSDDTFAKQWSTSSRSSYSSQHGGGVSPQSLSEWRMQNIARDSENSSEEEFFDAHEDLSDSDEVFAKEMTKWSSNDFLDTLERPAELDEAMGDGASAAKADGEG…	649802	Pipra filicauda	Vertebrates	cellular organisms; Eukaryota; Opisthokonta; Metazoa; Eumetazoa; Bilateria; Deuterostomia; Chordata; Craniata; Vertebrata; Gnathostomata; Teleostomi; Euteleostomi; Sarcopterygii; Dipnotetrapodomorpha; Tetrapoda; Amniota; Sauropsida; Sauria; Archelosauria; Archosauria; Dinosauria; Saurischia; Theropoda; Coelurosauria; Aves; Neognathae; Passeriformes; Pipridae; Pipra	nir2-derived
A0A6J2LVG5	MLIKEYHILLPMSLDEYQVAQLYMIQKKSREESSGEGSGVEILANRPYTDGPGGSGQYTHKVYHVGSHIPGWFRALLPKAALQVEEESWNAYPYTRTRYTCPFVEKFSIEIETYYLPDGGEQPNVFNLSGAERRQRILDTIDIVRDAVAPGEYKAEEDPRLYRSVKTGRGPLADDWARKAAQTGPLMCAYKLCKVEFRYWGMQAKIEQFIHDVGLRRVMLRAHRQAWCWQDEWTDLSMADIRALEEETARMLAQRMAKCSTDSEGPEAQPPGKPCAEARAGASHAGTPDGPEAPLGPDASPDASFGKQWSSSSRSSYSSQHGGGVSPQSLSEWRMQNIARDSENSSDEEFFDAHEGFWDSDEVFPKEMTKWNSNDFIDAFASPMEAEGAPDPGAEAAKD…	89673	Phyllostomus discolor	Mammals	cellular organisms; Eukaryota; Opisthokonta; Metazoa; Eumetazoa; Bilateria; Deuterostomia; Chordata; Craniata; Vertebrata; Gnathostomata; Teleostomi; Euteleostomi; Sarcopterygii; Dipnotetrapodomorpha; Tetrapoda; Amniota; Mammalia; Theria; Eutheria; Boreoeutheria; Laurasiatheria; Chiroptera; Microchiroptera; Phyllostomidae; Phyllostominae; Phyllostomus	nir2-derived
A0A6J3D108	MLIKEYHILLPMSLEEYQVAQLYMIQKKSREESSGEGSGVEILANRPYSDGPGGSGQYTHKIYHVGSHIPSWFRALLPKAALQVEEESWNAYPYTRTRYTCPFVEKFSIEIETYYRPDAGQQTNVFNLSAAEKRQRILDTIDIVRDPISPGEYKPEEDPKLYHSAKTGRGPLGDDWLEAAAGGPLMCAYKLCKVEFRYWGMQSKIEQFIHDVGLRKVMLRAHRQAWCWQDEWTDLTMEDIRQLEEETARMLAQKMAKCGEAEEPPAAGPSPEGRPEPGAAGGQEGAEAPGTSDASPDDTFAKQWSTSSRSSYSSQHGGGVSPQSLSEWRMQNIARDSENSSEEEFFDAHEDLSDSDEVFAKEMTKWSSNDFLDTLERPAELDEALGEGPSAAKADGEGL…	219594	Aythya fuligula	Vertebrates	cellular organisms; Eukaryota; Opisthokonta; Metazoa; Eumetazoa; Bilateria; Deuterostomia; Chordata; Craniata; Vertebrata; Gnathostomata; Teleostomi; Euteleostomi; Sarcopterygii; Dipnotetrapodomorpha; Tetrapoda; Amniota; Sauropsida; Sauria; Archelosauria; Archosauria; Dinosauria; Saurischia; Theropoda; Coelurosauria; Aves; Neognathae; Galloanserae; Anseriformes; Anatidae; Aythyinae; Aythya	nir2-derived
A0A6J3I873	MLIKEYHILLPMSLDEYQVAQLYMIQKKSREESSGEGSGVEILANRPYTDGPGGSGQYTHKVYHVGSHIPGWFRALLPKAALQVEEESWNAYPYTRTRYTCPFVEKFSIEIETYYLPDGGQQPNVFNLSGAERRQRILDTIDIVRDAVAPGEYKAEEDPRLYRSVKTGRGPLADDWARTAAQTGPLMCAYKLCKVEFRYWGMQAKIEQFIHDVGLRRVMLRAHRQAWCWQDEWTELSMADIRALEEETARMLAQRMAKCNTGNEGPEAQPPGKPSTEARSGTSNTGTPDGPEAPPGPDASPDASFGKQWSSSSRSSYSSQHGGAVSPQSLSEWRMQNIARDSENSSEEEFFDAHEGFSDSEEVFPKEMTKWNSNDFIDAFASPMEAEGMSEPGAEAAKG…	9515	Sapajus apella	Primates	cellular organisms; Eukaryota; Opisthokonta; Metazoa; Eumetazoa; Bilateria; Deuterostomia; Chordata; Craniata; Vertebrata; Gnathostomata; Teleostomi; Euteleostomi; Sarcopterygii; Dipnotetrapodomorpha; Tetrapoda; Amniota; Mammalia; Theria; Eutheria; Boreoeutheria; Euarchontoglires; Primates; Haplorrhini; Simiiformes; Platyrrhini; Cebidae; Cebinae; Sapajus	nir2-derived
A0A6J3RS11	MLIKEYHILLPMSLDEYQVAQLYMIQKKSREESSGEGSGVEILANRPYTDGPGGSGQYTHKVYHVGSHIPGWFRALLPKAALQVEEESWNAYPYTRTRYTCPFVEKFSIEIETYYLPDGGQQPNVFNLSGAERRQRILDTIDIVRDAVAPGEYKAEEDPRLYRSAKTGRGPLADDWARTAAQTGPLMCAYKLCKVEFRYWGMQAKIEQFIHDVGLRRVMLRAHRQAWCWQDEWTELSMADIRALEEETARMLAQRMAKCNTGSEGPEAQPPGKPSTEARAGTSRAGTPDGPEVPPGPDASPDASFGKQWSSSSRSSYSSQHGGGVSPQTLSEWRMQNIARDSENSSEEEFFDAHEGFSDSDEVFPKEMTKWNSNDFIDAFACPMEAEGAPDPGTESTKD…	9739	Tursiops truncatus	Mammals	cellular organisms; Eukaryota; Opisthokonta; Metazoa; Eumetazoa; Bilateria; Deuterostomia; Chordata; Craniata; Vertebrata; Gnathostomata; Teleostomi; Euteleostomi; Sarcopterygii; Dipnotetrapodomorpha; Tetrapoda; Amniota; Mammalia; Theria; Eutheria; Boreoeutheria; Laurasiatheria; Artiodactyla; Whippomorpha; Cetacea; Odontoceti; Delphinidae; Tursiops	nir2-derived
A0A6P5AVK7	MLIKEYHILLPMSLDEYQVAQLYMIQKKSREESSGEGSGVEILANRPYTDGPGGSGQYTHKVYHVGSHIPGWFRALLPKAALQVEEESWNAYPYTRTRYTCPFVEKFSIEIETYYLPDGGQQPNVFNLSGAERRQRILDTIDIVRDAVAPGEYKAEEDPRLYRSAKTGRGPLADDWARTAAQTGPLMCAYKLCKVEFRYWGMQAKIEQFIHDVGLRRVMLRAHRQAWCWQDEWTELSMADIRALEEETARMLAQRMAKCNTGSEGPEAQPPGKPSSEAWAXXXXAGTPDGPEAPPGPDASPDASFSKQWSSSSRSSYSSQHGGGVSPQTLSEWRMQNIARDSENSSEEEFFDAHEGFSDSDEVFPKEMTKWNSNDFIDAFASPMEAEGTPDPGTEGTKD…	9915	Bos indicus	Mammals	cellular organisms; Eukaryota; Opisthokonta; Metazoa; Eumetazoa; Bilateria; Deuterostomia; Chordata; Craniata; Vertebrata; Gnathostomata; Teleostomi; Euteleostomi; Sarcopterygii; Dipnotetrapodomorpha; Tetrapoda; Amniota; Mammalia; Theria; Eutheria; Boreoeutheria; Laurasiatheria; Artiodactyla; Ruminantia; Pecora; Bovidae; Bovinae; Bos	nir2-derived
A0A6P5IPB4	MLIKEYHILLPMSLEEYQVAQLYMIQKKSREESSGEGSGVEILANRPYEDGPGGSGQYTHKVYHVGSHIPGWFRALLPKAALQVEEESWNAYPYTRTRYTCPFVEKFSIEIETYYRPDGGQQPNVFNLSGAERRQRILDTIDIVRDAVAPGEYKAEEDPRLYRSAKTGRGPLGDDWARLAAQSGPLMCAYKLCKVEFRYWGMQAKIEQFIHDVGLRRVMLRAHRQAWCWQDEWTELSMADIRALEEETARMLARKMAKCTTPEGEGPEPTTKPVTEGGVPASPAGSPEGPEDPAAADASPDTNSFSKQWSSSPRSSYSSQHGGGVSPQSLSEWRMQNIARDSENSSEEEFFDAHEGFSDSEDGFPKEITKWNSNDFIDAFAPPAAAAGASDPADPGAEV…	38626	Phascolarctos cinereus	Mammals	cellular organisms; Eukaryota; Opisthokonta; Metazoa; Eumetazoa; Bilateria; Deuterostomia; Chordata; Craniata; Vertebrata; Gnathostomata; Teleostomi; Euteleostomi; Sarcopterygii; Dipnotetrapodomorpha; Tetrapoda; Amniota; Mammalia; Theria; Metatheria; Diprotodontia; Phascolarctidae; Phascolarctos	nir2-derived
A0A6P5NUL4	MLIKEYHILLPMSLDEYQVAQLYMIQKKSREESSGEGSGVEILANRPYTDGPGGNGQYTHKVYHVGSHIPGWFRALLPKAALQVEEESWNAYPYTRTRYTCPFVEKFSIEIETYYLPDGGQQPNVFNLSGAERRQRILDTIDIVRDAVAPGEYKAEEDPRLYRSAKTGRGPLADDWARTAAQTGPLMCAYKLCKVEFRYWGMQAKIEQFIHDVGLRRVMLRAHRQAWCWQDEWIELSMADIRALEEETARMLAQRMAKCNTGSEGPEAQTPGKSSTEDRPGTSTAGTADGPEAPPGPDASPDASFGKQWSSSSRSSYSSQHGGGVSPQSLSEWRMQNIARDSENSSEEEFFDAHEGFSDSDEVFPKEMTKWNSNDFIDAFASPTEVEGVPDPTVMATKG…	10089	Mus caroli	Rodents	cellular organisms; Eukaryota; Opisthokonta; Metazoa; Eumetazoa; Bilateria; Deuterostomia; Chordata; Craniata; Vertebrata; Gnathostomata; Teleostomi; Euteleostomi; Sarcopterygii; Dipnotetrapodomorpha; Tetrapoda; Amniota; Mammalia; Theria; Eutheria; Boreoeutheria; Euarchontoglires; Glires; Rodentia; Myomorpha; Muroidea; Muridae; Murinae; Mus; Mus	nir2-derived
A0A6P7DAV3	MLIKEYHILLPMSLDEYQVAQLYMIQKKSREESSGEGSGVEILANRPYTDGPGGSGQYTHKVYHVGSHIPGWFRALLPKAALQVEEESWNAYPYTRTRYTCPFVEKFSIEIETYYLPDGGQQPNVFNLSGAERRQRILDTIDIVRDAVAPGEYKAEEDPRLYRSAKTGRGPLGDDWARTAAQTGPLMCAYKLCKVEFRYWGMQAKIEQFIHDVGLRRVMLRAHRQAWCWQDEWTELSMADIRALEEETARMLAQRMAKCNTGSEGPEAQPPGKPGSEVRAGASHAGTPDGPEPPPGPDASPDASFSKQWSSSSRSSYSSQHGGGVSPQTLSEWRMQNIARDSENSSEEEFFDAHEGFSDSDEVFPKEMTKWNSNDFIDAFASPMEAEGTPDPGTEGTKD…	9940	Ovis aries	Mammals	cellular organisms; Eukaryota; Opisthokonta; Metazoa; Eumetazoa; Bilateria; Deuterostomia; Chordata; Craniata; Vertebrata; Gnathostomata; Teleostomi; Euteleostomi; Sarcopterygii; Dipnotetrapodomorpha; Tetrapoda; Amniota; Mammalia; Theria; Eutheria; Boreoeutheria; Laurasiatheria; Artiodactyla; Ruminantia; Pecora; Bovidae; Caprinae; Ovis	nir2-derived
A0A6P7WLE8	MLIKEYRIPLPMSLEEYQVAQLYMIQKKSREESSGEGSGVEILANRPYTNGPGGTGQYTHKIYHVGSHIPSWFRALLPKAALQVEEESWNAYPYTRTRYTCPFVEKFSIEIETYYRPDSGNQNNVFNLTSVEKRQRIVDIIDIVRDFISLNEYKMDEDPKLYHSVKTDRGPLKEDWIEDSGHEPIMCAYKLCKVEFRYWGMQSKIEQFIHDVGLRKVMLRAHRQAWCWQDEWSDLTMEDIRLLEEETARMLAQKMAKCLEVVQSDVPTPSPEGREEPGDMMVKNGAEGKGGLDTMVDDNLTKQWSTSSRSSYSSQHGGGVSPQSLSEWRMQNIARDSENSSDEEFFDAHEDFSDSDDVFAKEMTKWNSNDFIDTYERLGDAEETPGGGAEAASSFSHDE…	1415580	Microcaecilia unicolor	Vertebrates	cellular organisms; Eukaryota; Opisthokonta; Metazoa; Eumetazoa; Bilateria; Deuterostomia; Chordata; Craniata; Vertebrata; Gnathostomata; Teleostomi; Euteleostomi; Sarcopterygii; Dipnotetrapodomorpha; Tetrapoda; Amphibia; Gymnophiona; Siphonopidae; Microcaecilia	nir2-derived
A0A6P8NZ49	MLIKEYRIPLPMSLEEYQVAQLYMIQKKSREESSGEGSGVEILANRPYTNGPGGTGQYTHKIYHVGSHIPSWFRALLPKAALQVEEESWNAYPYTRTRYTCPFVEKFSIEIETYYRPDSGNQNNVFNLTTVEKRQRIVDIIDIVRDFISLNEYKMDEDPKLYHSVKTARGPLKEDWIEDSVHEPIMCAYKLCKVEFRYWGMQSKIEQFIHDVGLRKVMLRAHRQAWCWQDEWSDLTMEDIRLLEEETARMLAQKMAKCMEVELSDVPTPSPEGREEPGDMVGKNGAEGKGGLDTMVDENLTKQWSTSSRSSYSSQHGAGVSPQSLSEWRMQNIARDSENSSDEEFFDAHEDFSDSDDVFAKEMTKWNSNDFIDTYERLGDAEETPGGGAEAASSFSQDE…	260995	Geotrypetes seraphini	Vertebrates	cellular organisms; Eukaryota; Opisthokonta; Metazoa; Eumetazoa; Bilateria; Deuterostomia; Chordata; Craniata; Vertebrata; Gnathostomata; Teleostomi; Euteleostomi; Sarcopterygii; Dipnotetrapodomorpha; Tetrapoda; Amphibia; Gymnophiona; Dermophiidae; Geotrypetes	nir2-derived
A0A6P9C9H4	MLIKEYHILLPMSLTEYQVAQLYMIQKKSREESSGEGSGVEILSNRPYDDGPGGSGQYTHKIYHVGSHIPSWFRALLPKAALQVEEESWNAYPYTRTRYTCPFVEKFSIEIETYYRPDAGKQTNVFNLNTTERRQRIVDTIDIVRDPISPSEYKIEEDPRLYHSMKTGRGPLGDDWLDSENTGPFMCAYKLCKVEFRYWGMQSKIEQFIHDVGLRKVMLRAHRQAWCWQDEWIDLTMDDIRRLEEETARMLAQKMATCVEPELGPGVPNPECPAELGDHETQDRVDSLRAPDSSPDDPFAKQWSTSSRSSYSSQHAVAVSPHSLSEWRMQNIARDSENSSEEEFFDAHEDLSDSDDVFAKEITKWNSNDFLDTLERPNERDEVLVDAIGATKSDSDGAP…	94885	Pantherophis guttatus	Vertebrates	cellular organisms; Eukaryota; Opisthokonta; Metazoa; Eumetazoa; Bilateria; Deuterostomia; Chordata; Craniata; Vertebrata; Gnathostomata; Teleostomi; Euteleostomi; Sarcopterygii; Dipnotetrapodomorpha; Tetrapoda; Amniota; Sauropsida; Sauria; Lepidosauria; Squamata; Bifurcata; Unidentata; Episquamata; Toxicofera; Serpentes; Colubroidea; Colubridae; Colubrinae; Pantherophis	nir2-derived
A0A7J7FLZ9	MLIKEYHILLPMSLDEYQVAQLYMIQKKSREESSGEGSGVEILANQPYTDGPGGSGQYTHKVYHVGSHIPGWFRALLPKAALQVEEESWNAYPYTRTRYTCPFVEKFSIEIETYYLPDGGQQPNVFNLSGAERRQRILDTIDIVRDAVAPGEYKAEEDPRLYRSAKTGRGPLADDWARTAAQTGPLMCAYKLCKVEFRYWGMQAKIEQFIHDVGLRRVMLRAHRQAWCWQDEWTELSMADIRALEEETARMLAQRMAKCNMGSEGPEAQPPGKASAETRAGASHAGTPDGPEAPPGPDASPDASFGKQWSSSSRSSYSSQHGGGVSPQSLSEWRMQNIARDSENSSEEEFFDAHEGFSDSDEVFPKEMTKWNSNDFIDAFASPMEAEGAPDLGAEATKD…	77932	Diceros bicornis minor	Mammals	cellular organisms; Eukaryota; Opisthokonta; Metazoa; Eumetazoa; Bilateria; Deuterostomia; Chordata; Craniata; Vertebrata; Gnathostomata; Teleostomi; Euteleostomi; Sarcopterygii; Dipnotetrapodomorpha; Tetrapoda; Amniota; Mammalia; Theria; Eutheria; Boreoeutheria; Laurasiatheria; Perissodactyla; Rhinocerotidae; Diceros; Diceros bicornis	nir2-derived
A0A7J7S017	MLIKEYHILLPMSLDEYQVAQLYMIQKKSREESSGEGSGVEILANRPYTDGPGGSGQYTHKVYHVGSHIPGWFRALLPKAALQVEEESWNAYPYTRTRYTCPFVEKFSIEIETYYLPDGGQQPNVFNLSGAERRQRILDTIDIVRDAVAPGEYKAEEDPRLYRSVKTGRGPLADDWAQKAAQTGPLMCAYKLCKVEFRYWGMQAKIEQFIHDVGLRRVMLRAHRQAWCWQDEWTDLSMADIRALEEETARMLAQRMAKCSVDGEGPEAQPSGKPGTEAQAGASLAGTPDRPEAPLGPDASPDASFGKQWSSSSRSSYSSQHGGGVSPQSLSEWRMQNIARDSENSSEDEFFDAHEGFSDSDEVFPKEMTKWNSNDFIDAFASPTEAEGAPDPGAEAAKD…	59472	Pipistrellus kuhlii	Mammals	cellular organisms; Eukaryota; Opisthokonta; Metazoa; Eumetazoa; Bilateria; Deuterostomia; Chordata; Craniata; Vertebrata; Gnathostomata; Teleostomi; Euteleostomi; Sarcopterygii; Dipnotetrapodomorpha; Tetrapoda; Amniota; Mammalia; Theria; Eutheria; Boreoeutheria; Laurasiatheria; Chiroptera; Microchiroptera; Vespertilionidae; Pipistrellus	nir2-derived
A0A7J7VIF6	MCAYKLCKVEFRYWGMQAKIEQFIHDVGLRRVMLRAHRQAWCWQDEWTDLSMADIRALEEETARMLAQRMAKCNMDSEGPEAQPPGKPCTEAQGGTSHAGTPDGPEVPLGPDASPDASFGKQWSSSSRSSYSSQHGGGVSPQSLSEWRMQNIARDSENSSEDEFFDAHEGFSDSDEVFPKEMTKWNSNDFIDAFASPTEAEGAPDPGAEAAKDMRDRARAPRDSEGLDGAGELGPEACAVHALFLILHSGSILDSGPGDANSKQADVQTLNLAFEAITRIHFPEALGHVALRLVPCPPICAAAYALVSNLSPYSHDGDSLSRSQDHIPLAALPLLATSSSRYQSAVATVIARTNQAYAAFLSSAEGAGFCGQVVLIGDAVGGILGFDALCHSACAGTGS…	51298	Myotis myotis	Mammals	cellular organisms; Eukaryota; Opisthokonta; Metazoa; Eumetazoa; Bilateria; Deuterostomia; Chordata; Craniata; Vertebrata; Gnathostomata; Teleostomi; Euteleostomi; Sarcopterygii; Dipnotetrapodomorpha; Tetrapoda; Amniota; Mammalia; Theria; Eutheria; Boreoeutheria; Laurasiatheria; Chiroptera; Microchiroptera; Vespertilionidae; Myotis	nir2-derived
A0A7K4L6E7	MLIKEYHILLPMSLEEYQVAQLYMIQKKSREESSGEGSGVEILANRPYSDGPGGSGQYTHKIYHVGSHIPSWFRALLPKAALQVEEESWNAYPYTRTRYTCPFVEKFSIEIETYYRPDCGQQTNVFNLSAAEKRQRILDTIDIVRDPISPGEYKAEEDPKLYRSAKTGRGPLGDDWLEAAAGGPLMCAYKLCKVEFRYWGMQSKIEQFIHDVGLRKVMLRAHRQAWCWQDEWTELTMEDIRQLEEETARMLAQKMAKCSEAEEAPAAGVSAEGHPELGDTNGQDSAEPQGAADASPDDTFAKQWSTSSRSSYSSQHGGGVSPQSLSEWRMQNIARDSENSSEEEFFDAHEDLSDSDEVFAKEMTKWSSNDFLDTLERPAELDEVLGDRALPGADAPAGP…	48396	Crypturellus undulatus	Vertebrates	cellular organisms; Eukaryota; Opisthokonta; Metazoa; Eumetazoa; Bilateria; Deuterostomia; Chordata; Craniata; Vertebrata; Gnathostomata; Teleostomi; Euteleostomi; Sarcopterygii; Dipnotetrapodomorpha; Tetrapoda; Amniota; Sauropsida; Sauria; Archelosauria; Archosauria; Dinosauria; Saurischia; Theropoda; Coelurosauria; Aves; Palaeognathae; Tinamiformes; Tinamidae; Crypturellus	nir2-derived
A0A7K4R4S8	MLIKEYHILLPMSLEEYQVAQLYMIQKKSREESSGEGSGVEILANRPYSDGPGGSGQYTHKIYHVGSHIPSWFRALLPKAALQVEEESWNAYPYTRTRYTCPFVEKFSIEIETYYRPDAGQQTNVFNLSAAEKRQRILDTIDIVRDPISPGEYKPEEDPKLYHSSKTGRGPLGDDWLEVAAAGGPLMCAYKLCKVEFRYWGMQSKIEQFIHDVGLRKVMLRAHRQAWCWQDEWTDLTMEDIRQLEEETARMLAQKMAKCGEAEEPPTAGISPEGRPEPGGPGGQEGAELQGGTDASSDDTFAKQWSTSSRSSYSSQHGGGVSPQSLSEWRMQNIARDSENSSEEEFFDAHEDLSDSDEVFAKEMTKWSSNDFLDTLERPAELDEAMGHGPQPCPPTSAF…	456388	Neopipo cinnamomea	Vertebrates	cellular organisms; Eukaryota; Opisthokonta; Metazoa; Eumetazoa; Bilateria; Deuterostomia; Chordata; Craniata; Vertebrata; Gnathostomata; Teleostomi; Euteleostomi; Sarcopterygii; Dipnotetrapodomorpha; Tetrapoda; Amniota; Sauropsida; Sauria; Archelosauria; Archosauria; Dinosauria; Saurischia; Theropoda; Coelurosauria; Aves; Neognathae; Passeriformes; Tyrannidae; Neopipo	nir2-derived
A0A7K4S8A8	LQKKSREESSGEGSGVEILANRPYSDGPGGSGQYTHKIYHVGSHIPSWFRALLPKAALQVEEESWNAYPYTRTRYTCPFVEKFSIDIETYYRPDAGQQTNVFNLSPAEKRQRILDTIDIVRDPISPGEYKPEEDPKLYRSAKTGRGPLGDDWLETAAGGTLMCAYKLCKVEFRYWGMQSKIEQFIHDVGLRKVMLRAHRQAWCWQDEWTDLTMEDIRQLEEETARMLAQKMAKRGEAEEPPTAGPSSEGRPEPGGPSEQDGGAEAQVGADASPDDSFAKQWSTSSRSSYSSQHGGGVSPQSLSEWRMQNIARDSENSSEEEFFDAHEDLSDSDEVFAKEMTKWSSNDFLDTLEWPAELDEALGESSSPRLCRVPRPCHPSQVLMAACSFPQGGSVESVA…	115618	Columbina picui	Vertebrates	cellular organisms; Eukaryota; Opisthokonta; Metazoa; Eumetazoa; Bilateria; Deuterostomia; Chordata; Craniata; Vertebrata; Gnathostomata; Teleostomi; Euteleostomi; Sarcopterygii; Dipnotetrapodomorpha; Tetrapoda; Amniota; Sauropsida; Sauria; Archelosauria; Archosauria; Dinosauria; Saurischia; Theropoda; Coelurosauria; Aves; Neognathae; Columbiformes; Columbidae; Columbina	nir2-derived
A0A7K4TAS5	TIDIVRDPISPGEYKPEEDPKLYHSAKTGRGPLGDDWLEVAAGGPLMCAYKLCKVEFRYWGMQSKIEQFIHDVGLRKVMLRAHRQAWCWQDEWTDLTMEDIRQLEEETARMLAQKMAKCGEAEEPPTAGPSPEGRPEPGGASGQEGAEVQGVADASPDDTFAKQWSTSSRSSYSSQHGGGVSPQSLSEWRMQNIARDSENSSEEEFFDAHEDLSDSDEVFAKEMTKWSSNDFLDTLERPPELDEALGDGPGAAKVDGEGLGAAGFPEGGSAENAVQACRIHALFLILHSGNILDQGAGEPGSKQADVQTLVATFDAVTRVHFPEALGHVALRLVPCPPICAAAYALVSKLSPYSHDRDSLSSSQDHIPLAALPLLATSPHAVGAVIARANQAYSAFLHS…	240201	Burhinus bistriatus	Vertebrates	cellular organisms; Eukaryota; Opisthokonta; Metazoa; Eumetazoa; Bilateria; Deuterostomia; Chordata; Craniata; Vertebrata; Gnathostomata; Teleostomi; Euteleostomi; Sarcopterygii; Dipnotetrapodomorpha; Tetrapoda; Amniota; Sauropsida; Sauria; Archelosauria; Archosauria; Dinosauria; Saurischia; Theropoda; Coelurosauria; Aves; Neognathae; Charadriiformes; Burhinidae; Burhinus	nir2-derived
A0A7K4TT43	MLIKEYHILLPMSLEEYQVAQLYMIQKKSREESSGEGSGVEILANRPYSDGPGGSGQYTHKIYHVGSHIPSWFRALLPKAALQVEEESWNAYPYTRTRYTCPFVEKFSIEIETYYRPDAGQQTNIFNLSAAEKRQRILDTIDIVRDPISPGEYKPEEDPKLYHSSKTGRGPLGDDWLEAAAASGPLMCAYKLCKVEFRYWGMQSKIEQFIHDVGLRKVMLRAHRQAWCWQDEWTDLTMEDIRQLEEETARMLAQKMAKCGEDEEPPAAGISPEGQPEPDGPGRQEEAELQAGTDTPSDDTFAKQWSTSSRSSYSSQHGGGVSPQSLSEWRMQNIARDSENSSEEEFFDAHEDLSDSDEVFAKEMTKWSSNDFLDTLERPVELDEALGEGASATKGDGEG…	337173	Sinosuthora webbiana	Vertebrates	cellular organisms; Eukaryota; Opisthokonta; Metazoa; Eumetazoa; Bilateria; Deuterostomia; Chordata; Craniata; Vertebrata; Gnathostomata; Teleostomi; Euteleostomi; Sarcopterygii; Dipnotetrapodomorpha; Tetrapoda; Amniota; Sauropsida; Sauria; Archelosauria; Archosauria; Dinosauria; Saurischia; Theropoda; Coelurosauria; Aves; Neognathae; Passeriformes; Sylvioidea; Sylviidae; Sinosuthora	nir2-derived
A0A7K4VSK2	MLIKEYHILLPMSLEEYQVAQLYMIQKKSREESSGEGSGVEILANRPYSDGPGGSGQYTHKIYHVGSHIPSWFRALLPKAALQVEEESWNAYPYTRTRWEPGGGGMGCGTGRAPGLSSLPSRYTCPFVEKFSIEIETYYRPDAGQQTNIFNLSAAEKRQRILDTIDIVRDPISPGEYKPEEDPKLYHSSKTGRGPLGDDWLEAAAASGPLMCAYKLCKVEFRYWGMQSKIEQFIHDVGLRKVMLRAHRQAWCWQDEWTDLTMEDIRQLEEETARMLAQKMAKCGEGEEPPAAGVSPEGQPEPDGPGGQEEAELQAGTDTPSDDTFAKQWSTSSRSSYSSQHGGGVSPQSLSEWRMQNIARDSENSSEEEFFDAHEDLSDSDEVFAKEMTKWSSNDFLDT…	337179	Emberiza fucata	Vertebrates	cellular organisms; Eukaryota; Opisthokonta; Metazoa; Eumetazoa; Bilateria; Deuterostomia; Chordata; Craniata; Vertebrata; Gnathostomata; Teleostomi; Euteleostomi; Sarcopterygii; Dipnotetrapodomorpha; Tetrapoda; Amniota; Sauropsida; Sauria; Archelosauria; Archosauria; Dinosauria; Saurischia; Theropoda; Coelurosauria; Aves; Neognathae; Passeriformes; Passeroidea; Fringillidae; Emberizinae; Emberiz…	nir2-derived
A0A7K4WY54	QKKSREESSGEGSGVEILANRPYSDGPGGSGQYTHKIYHVGSHIPSWFRALLPKAALQVEEESWNAYPYTRTRYTCPFVEKFSIEIETYYRPDAGQQTNVFNLSAAEKRQRILDTIDIVRDPISPGEYKPEEDPKLYHSSKTGRGPLGDDWLEAAAASGPLMCAYKLCKVEFRYWGMQSKIEQFIHDVGLRKVMLRAHRQAWCWQDEWTDLTMEDIRQLEEETARMLAQKMAKCGEAEEPPMAGISPEGRLEPGGPGGQEGAELQGTTDASSDDTFAKQWSTSSRSSYSSQHGGGVSPQSLSEWRMQNIARDSENSSEEEFFDAHEDLSDSDEVFAKEMTKWSSNDFLDTLERPAELDEAMGHGLQRCPPTSAFSFLQGSAAETTEQMCRIHALFLILH…	495162	Tachuris rubrigastra	Vertebrates	cellular organisms; Eukaryota; Opisthokonta; Metazoa; Eumetazoa; Bilateria; Deuterostomia; Chordata; Craniata; Vertebrata; Gnathostomata; Teleostomi; Euteleostomi; Sarcopterygii; Dipnotetrapodomorpha; Tetrapoda; Amniota; Sauropsida; Sauria; Archelosauria; Archosauria; Dinosauria; Saurischia; Theropoda; Coelurosauria; Aves; Neognathae; Passeriformes; Tyrannidae; Tachuris	nir2-derived
A0A7K4YN92	LSQCLSPQKKSREESSGEGSGVEILANRPYSDGPGGSGQYTHKIYHVGSHIPSWFRALLPKAALQVEEESWNAYPYTRTRYTCPFVEKFSIEIETYYRPDAGQQTNIFNLSAAEKRQRILDTIDIVRDPISPGEYKPEEDPRLYHSAKTGRGPLGDDWLEAATGGPLMCAYKLCKVEFRYWGMQSKIEQFIHDVGLRKVMLRAHRQAWCWQDEWTDLTMEDIRQLEEETARMLAQKMAKCGKAEEPPTAGPSPEGRPEPGGASGQEGPEVQGVADASPDDSFAKQWSTSSRSSYSSQHGGGVSPQSLSEWRMQNIARDSENSSEEEFFDAHEDLSDSDEVFAKEMTKWSSNDFLDTLERPAELDEALGGCPACLLPQAVPTPPAWVPMAVLFFPQGGLA…	153643	Bucorvus abyssinicus	Vertebrates	cellular organisms; Eukaryota; Opisthokonta; Metazoa; Eumetazoa; Bilateria; Deuterostomia; Chordata; Craniata; Vertebrata; Gnathostomata; Teleostomi; Euteleostomi; Sarcopterygii; Dipnotetrapodomorpha; Tetrapoda; Amniota; Sauropsida; Sauria; Archelosauria; Archosauria; Dinosauria; Saurischia; Theropoda; Coelurosauria; Aves; Neognathae; Bucerotiformes; Bucorvidae; Bucorvus	nir2-derived
A0A7K5AD15	SRYTCPFVEKFSIEIETFYRPDAGQQTNVFNLSAAEKRQRILDTIDIVRDPISPSEYKPEEDPKLYHSVKTGRGPLGDDWLEAAAGGPLMCAYKLCKVEFRYWGMQSKIEQFIHDVGLRKVMLRAHRQAWCWQDEWTDLTMEDIRQLEEETARMLAQKMAKCSEGEEPPTAGPSSEGRPEPGVASGQEEAQAQGGADASPDDTFAKQWSTSSRSSYSSQHGGGVSPQSLSEWRIQNIARDSENSSEEEFFDAHEDLSDSDDVFAKEITKWSSNDFLDTLERPAELEEALGESFPEVRVPLIPPLRCPLARVPMAALSFLQGSSAESAAQACRIHALFLILHSGNILDQGAGEPGSKQADVQTLAATFDAVTRIHFPEALGHVALRLVPCPPICAAAYAL…	1118519	Centropus unirufus	Vertebrates	cellular organisms; Eukaryota; Opisthokonta; Metazoa; Eumetazoa; Bilateria; Deuterostomia; Chordata; Craniata; Vertebrata; Gnathostomata; Teleostomi; Euteleostomi; Sarcopterygii; Dipnotetrapodomorpha; Tetrapoda; Amniota; Sauropsida; Sauria; Archelosauria; Archosauria; Dinosauria; Saurischia; Theropoda; Coelurosauria; Aves; Neognathae; Cuculiformes; Centropidae; Centropus	nir2-derived
A0A7K5BLC6	MLIKEYHILLPMSLEEYQVAQLYMIQKKSREESSGEGSGVEILANRPYSDGPGGSGQYTHKIYHVGSHIPSWFRALLPKAALQVEEESWNAYPYTRTRYTCPFVEKFSIEIETYYRPDAGQQTNIFNLSAAEKRQRILDTIDIVRDPISPGEYKPEEDPKLYHSSKTGRGPLGEDWLEAAAASGPLMCAYKLCKVEFRYWGMQSKIEQFIHDVGLRKVMLRAHRQAWCWQDEWTDLTMEDIRQLEEETARMLAQKMAKCGEGEEPPAAGVSPEGQPEPDGPGGQEEAELQARTDTPSDDTFAKQWSTSSRSSYSSQHGGGVSPQSLSEWRMQNIARDSENSSEEEFFDAHEDLSDSDEVFAKEMTKWSSNDFLDTLERPVELDEALGDGASAAKGDGEG…	45807	Motacilla alba	Vertebrates	cellular organisms; Eukaryota; Opisthokonta; Metazoa; Eumetazoa; Bilateria; Deuterostomia; Chordata; Craniata; Vertebrata; Gnathostomata; Teleostomi; Euteleostomi; Sarcopterygii; Dipnotetrapodomorpha; Tetrapoda; Amniota; Sauropsida; Sauria; Archelosauria; Archosauria; Dinosauria; Saurischia; Theropoda; Coelurosauria; Aves; Neognathae; Passeriformes; Passeroidea; Motacillidae; Motacilla	nir2-derived
A0A7K5DE04	LQKKSREESSGEGSGVEILANRPYSDGPGGSGQYTHKIYHVGSHIPSWFRALLPKAALQVEEESWNAYPYTRTRYTCPFVEKFSIEIETYYRPDAGQQTNVFNLSAAEKRQRILDTIDIVRDPISPGEYKPEEDPKLYHSSKTGRGPLGDDWLEAAAAGGPLMCAYKLCKVEFRYWGMQSKIEQFIHDVGLRKVMLRAHRQAWCWQDEWTDLTMEDIRQLEEETARMLAQKMAKCGEAEEPPTAGISPEGRPELGGPGEQEGADLQGGTDASSDDTFAKQWSTSSRSSYSSQHGGGVSPQSLSEWRMQNIARDSENSSEEEFFDAHEDLSDSDEVFAKEMTKWSSNDFLDTLERPAELDEAMGERWGGSSPKSCCGPQPCPPTSALSFLQGGAAESAEQ…	369605	Pachyramphus minor	Vertebrates	cellular organisms; Eukaryota; Opisthokonta; Metazoa; Eumetazoa; Bilateria; Deuterostomia; Chordata; Craniata; Vertebrata; Gnathostomata; Teleostomi; Euteleostomi; Sarcopterygii; Dipnotetrapodomorpha; Tetrapoda; Amniota; Sauropsida; Sauria; Archelosauria; Archosauria; Dinosauria; Saurischia; Theropoda; Coelurosauria; Aves; Neognathae; Passeriformes; Tyrannidae; Pachyramphus	nir2-derived
A0A7K5EL98	MLIKEYHILLPMSLEEYQVAQLYMIQKKSREESSGEGSGVEILANRPYSDGPGGSGQYTHKIYHVGSHIPSWFRALLPKAALQVEEESWNAYPYTRTRYTCPFVEKFSIEIETYYRPDAGQQTNIFNLSAAEKRQRILDTIDIVRDPISPGEYKPEEDPKLYHSSKTGRGPLGDDWLEAAAASGPLMCAYKLCKVEFRYWGMQSKIEQFIHDVGLRKVMLRAHRQAWCWQDEWTDLTMEDIRQLEEETARMLAQKMAKCGEGEEPPTAGISPEGQPEPDGPGGKEEAELPAGTDTPSDDTFAKQWSTSSRSSYSSQHGGGVSPQSLSEWRMQNIARDSENSSEEEFFDAHEDLSDSDEVFAKEMTKWSSNDFLDTLERPAELDEALGDGASVTKGDGEG…	66707	Polioptila caerulea	Vertebrates	cellular organisms; Eukaryota; Opisthokonta; Metazoa; Eumetazoa; Bilateria; Deuterostomia; Chordata; Craniata; Vertebrata; Gnathostomata; Teleostomi; Euteleostomi; Sarcopterygii; Dipnotetrapodomorpha; Tetrapoda; Amniota; Sauropsida; Sauria; Archelosauria; Archosauria; Dinosauria; Saurischia; Theropoda; Coelurosauria; Aves; Neognathae; Passeriformes; Certhiidae; Polioptilinae; Polioptila	nir2-derived
A0A7K5FWT8	MLIKEYHIVLPMSLDEYQVAQLYMIQKKSREESSGEGSGVEILANRPYSDGPGGSGQYTHKVYHVGSHIPSWFRALLPKAALQVEEESWNAYPYTRTRYTCPFVEKFSIEIETYYRQDAGQQGNVFNLSAAEKRQRILDTIDIVRDPISPGEYKPEEDPKLYHSTKTGRGPLGDDWLESPSTGPLMCAYKLCKVEFRYWGMQSKIEQFIHDVGLRKVMLRAHRQAWCWQDEWTDLTMEDIRQLEDETAQMLAQKMGKCSGAEEPPMAGPSSEGRMEPRRASGQEGAEAQQEADVSPDDTFAKQWSTSSRSSYSSQHGGGVSPQSLSEWRMQNIARDSENSSEEEFFDAHEDLSDSDEVFAKEMTKWSSNDFLDTLERPVELDEALGEGTSTAKVDEECL…	141839	Probosciger aterrimus	Vertebrates	cellular organisms; Eukaryota; Opisthokonta; Metazoa; Eumetazoa; Bilateria; Deuterostomia; Chordata; Craniata; Vertebrata; Gnathostomata; Teleostomi; Euteleostomi; Sarcopterygii; Dipnotetrapodomorpha; Tetrapoda; Amniota; Sauropsida; Sauria; Archelosauria; Archosauria; Dinosauria; Saurischia; Theropoda; Coelurosauria; Aves; Neognathae; Psittaciformes; Cacatuidae; Probosciger	nir2-derived
A0A7K5I4V6	QWLFLQKKSREESSGEGSGVEILANRPYSDGPGGSGQYTHKIYHVGSHIPSWFRALLPKAALQVEEESWNAYPYTRTRWAVAGPRGGLRGCPCHQAHPCLCASSRYTCPFVEKFSIEIETYYRPDAGQQNNIFNLSAAEKRQRILDTIDIVRDPISPGEYKPEEDPKLYHSVKTGRGPLGDDWLEVAAGGPLMCAYKLCKVEFRYWGMQSKIEQFIHDVGLRKVMLRAHRQAWCWQDEWTDLTMEDIRQLEEETARMLAQKMAKCGEAEEPPAAGPSPEGRPEPGGASGQEGAEAQGGTDASPDDTFAKQWSTSSRSSYSSQHGGGVSPQSLSEWRIQNIARDSENSSEEEFFDAHEDLSDSDEVFAKEMTKWSSNDFLDTLERPAELDEALGGVLLAP…	33598	Crotophaga sulcirostris	Vertebrates	cellular organisms; Eukaryota; Opisthokonta; Metazoa; Eumetazoa; Bilateria; Deuterostomia; Chordata; Craniata; Vertebrata; Gnathostomata; Teleostomi; Euteleostomi; Sarcopterygii; Dipnotetrapodomorpha; Tetrapoda; Amniota; Sauropsida; Sauria; Archelosauria; Archosauria; Dinosauria; Saurischia; Theropoda; Coelurosauria; Aves; Neognathae; Cuculiformes; Crotophagidae; Crotophaga	nir2-derived
A0A7K5ILV7	MLIKEYHILLPMSLEEYQVAQLYMIQKKSREESSGEGSGVEILANRPYSDGPGGSGQYTHKIYHVGSHIPSWFRALLPKAALQVEEESWNAYPYTRTRYTCPFVEKFSIEIETYYRPDAGQQTNIFNLSAAEKRQRILDTIDIVRDPISPGEYKPEEDPKLYHSSKTGRGPLGDDWLEAAAASGPLMCAYKLCKVEFRYWGMQSKIEQFIHDVGLRKVMLRAHRQAWCWQDEWTDLTMEDIRQLEEETARMLAQKMAKCGEGEEPPTAGISPEGQPEPDGPGGQEEAELQAGNDTPSDDTFAKQWSTSSRSSYSSQHGGGVSPQSLSEWRMQNIARDSENSSEEEFFDAHEDLSDSDEVFAKEMTKWSSNDFLDTLERPAELDEALGDGASATKGDGEG…	99882	Toxostoma redivivum	Vertebrates	cellular organisms; Eukaryota; Opisthokonta; Metazoa; Eumetazoa; Bilateria; Deuterostomia; Chordata; Craniata; Vertebrata; Gnathostomata; Teleostomi; Euteleostomi; Sarcopterygii; Dipnotetrapodomorpha; Tetrapoda; Amniota; Sauropsida; Sauria; Archelosauria; Archosauria; Dinosauria; Saurischia; Theropoda; Coelurosauria; Aves; Neognathae; Passeriformes; Mimidae; Toxostoma	nir2-derived
A0A7K5KGZ6	MLIKEYHILLPMSLEEYQVAQLYMIQKKSREESSGEGSGVEILANRPYSDGPGGSGQYTHKIYHVGSHIPSWFRALLPKAALQVEEESWNAYPYTRTRYTCPFVEKFSIEIETYYRPDAGQQTNVFNLSAAEKRQRILDTIDIVRDPISPGEYKPEEDPKLYHSSKTGRGPLGDDWLEAAAAGGPLMCAYKLCKVEFRYWGMQSKIEQFIHDVGLRKVMLRAHRQAWCWQDEWTDLTMEDIRQLEEETARMLAQKMAKCGEAEELPTAGISPEGRPEPGGPGGQDGAELQGVTDASSDDTFAKQWSTSSRSSYSSQHGGGVSPQSLSEWRMQNIARDSENSSEEEFFDAHEDLSDSDEVFAKEMTKWSSNDFLDTLERPAELDEAMGEHWGDSGPKSWC…	254557	Mionectes macconnelli	Vertebrates	cellular organisms; Eukaryota; Opisthokonta; Metazoa; Eumetazoa; Bilateria; Deuterostomia; Chordata; Craniata; Vertebrata; Gnathostomata; Teleostomi; Euteleostomi; Sarcopterygii; Dipnotetrapodomorpha; Tetrapoda; Amniota; Sauropsida; Sauria; Archelosauria; Archosauria; Dinosauria; Saurischia; Theropoda; Coelurosauria; Aves; Neognathae; Passeriformes; Tyrannidae; Mionectes	nir2-derived
A0A7K5LQ32	MLIKEYHILLPMSLEEYQVAQLYMIQQKKSREESSGEGSGVEILANRPYTDGPGGSGQYTHKIYHVGSHIPSWFRALLPKAALQVEEESWNAYPYTRTRYTCPFVEKFSIEIETYYRPDAGQQTNIFNLSAAEKRQRILDTIDIVRDPISPGEYKPEEDPKLYHSSKTGRGPLGDDWLEAAAASGPLMCAYKLCKVEFRYWGMQSKIEQFIHDVGLRKVMLRAHRQAWCWQDEWTDLTMEDIRQLEEETARMLAQKMAKCGEGEEPPVAGISPEGRPEPDRPGRQEEAELQAGTDTPSDDTFAKQWSTSSRSSYSSQHGGGVSPQSLSEWRMQNIARDSENSSEEEFFDAHEDLSDSDEVFAKEMTKWSSNDFLDTLERPVELDEALGDGASAAKGDGE…	34956	Vireo altiloquus	Vertebrates	cellular organisms; Eukaryota; Opisthokonta; Metazoa; Eumetazoa; Bilateria; Deuterostomia; Chordata; Craniata; Vertebrata; Gnathostomata; Teleostomi; Euteleostomi; Sarcopterygii; Dipnotetrapodomorpha; Tetrapoda; Amniota; Sauropsida; Sauria; Archelosauria; Archosauria; Dinosauria; Saurischia; Theropoda; Coelurosauria; Aves; Neognathae; Passeriformes; Corvoidea; Vireonidae; Vireoninae; Vireo	nir2-derived
A0A7K5MC21	MLIKEYHILLPMSLEEYQVAQLYMIQKKSREESSGEGSGVEILANRPYSDGPGGSGQYTHKIYHVGSHIPSWFRALLPKAALQVEEESWNAYPYTRTRYTCPFVEKFSIEIETYYRPDAGQQTNIFNLSAAEKRQRILDTIDIVRDPISPGEYKPEEDPKLYHSSKTGRGPLGDDWLEAAAASGPLMCAYKLCKVEFRYWGMQSKIEQFIHDVGLRKVMLRAHRQAWCWQDEWTDLTMEDIRQLEEETARMLAQKMAKCGEGEEPPAAGVSPEGQPEPDGPGGQEEAELQAGTDTPSDDTFAKQWSTSSRSSYSSQHGGGVSPQSLSEWRMQNIARDSENSSEEEFFDAHEDLSDSDEVFAKEMTKWSSNDFLDTLERPAELDEALGDGASATKGDGEG…	98964	Cardinalis cardinalis	Vertebrates	cellular organisms; Eukaryota; Opisthokonta; Metazoa; Eumetazoa; Bilateria; Deuterostomia; Chordata; Craniata; Vertebrata; Gnathostomata; Teleostomi; Euteleostomi; Sarcopterygii; Dipnotetrapodomorpha; Tetrapoda; Amniota; Sauropsida; Sauria; Archelosauria; Archosauria; Dinosauria; Saurischia; Theropoda; Coelurosauria; Aves; Neognathae; Passeriformes; Passeroidea; Fringillidae; Emberizinae; Cardina…	nir2-derived
A0A7K5PXC3	MLIKEYHILLPMSLEEYQVAQLYMIQKKSREESSGEGSGVEILANRPYSDGPGGSGQYTHKIYHVGSHIPSWFRALLPKAALQVEEESWNAYPYTRTRYTCPFVEKFSIEIETYYRPDAGQQTNIFNLSAAEKRQRILDTIDIVRDPISPGEYKPEEDPKLYHSSKTGRGPLGDDWLETAAASGPLMCAYKLCKVEFRYWGMQSKIEQFIHDVGLRKVMLRAHRQAWCWQDEWTDLTMEDIRQLEEETARMLAQKMAKCGEGEEPPAAGISPEGQPEPDGPGRQEEAELQAGTDTPSDDTFAKQWSTSSRSSYSSQHGGGMSPQSLSEWRMQNIARDSENSSEEEFFDAHEDLSDSDEVFAKEMTKWSSNDFLDTLERPAELDEALGDGASATKGDGEG…	107208	Erythrocercus mccallii	Vertebrates	cellular organisms; Eukaryota; Opisthokonta; Metazoa; Eumetazoa; Bilateria; Deuterostomia; Chordata; Craniata; Vertebrata; Gnathostomata; Teleostomi; Euteleostomi; Sarcopterygii; Dipnotetrapodomorpha; Tetrapoda; Amniota; Sauropsida; Sauria; Archelosauria; Archosauria; Dinosauria; Saurischia; Theropoda; Coelurosauria; Aves; Neognathae; Passeriformes; Corvoidea; Dicruridae; Erythrocercus	nir2-derived
A0A7K5R6C5	MLIKEYHILLPMSLEEYQVAQLYMIQKKSREESSGEGSGVEILANRPYSDGPGGSGQYTHKIYHVGSHIPSWFRALLPKAALQVEEESWNAYPYTRTRYTCPFVEKFSIEIETYYRPDAGQQTNIFNLSAAEKRQRILDTIDIVRDPISPGEYKPEEDPKLYHSSKTGRGPLGDDWLEAAAAGGPLMCAYKLCKVEFRYWGMQSKIEQFIHDVGLRKVMLRAHRQAWCWQDEWTDLTMEDIRQLEEETARMLAQKMAKCGEGEEPPPAGVSPEGQPEPDGPGGQEEAELQAGTDTPSDDTFAKQWSTSSRSSYSSQHGGGVSPQSLSEWRMQNIARDSENSSEEEFFDAHEDLSDSDEVFAKEMTKWSSNDFLDTLERPAELDEALGDGASATKGDGEG…	670356	Prunella himalayana	Vertebrates	cellular organisms; Eukaryota; Opisthokonta; Metazoa; Eumetazoa; Bilateria; Deuterostomia; Chordata; Craniata; Vertebrata; Gnathostomata; Teleostomi; Euteleostomi; Sarcopterygii; Dipnotetrapodomorpha; Tetrapoda; Amniota; Sauropsida; Sauria; Archelosauria; Archosauria; Dinosauria; Saurischia; Theropoda; Coelurosauria; Aves; Neognathae; Passeriformes; Passeroidea; Passeridae; Prunella	nir2-derived
A0A7K5SML3	MLIKEYHILLPMSLEEYQVAQLYMIQKKSREESSGEGSGVEILANRPYSDGPGGSGQYTHKIYHVGSHIPSWFRALLPKAALQVEEESWNAYPYTRTRYTCPFVEKFSIEIETYYRPDAGQQTNIFNLSAAEKRQRILDTIDIVRDPISPGEYKPEEDPKLYHSSKTGRGPLGDDWLEAAAASGPLMCAYKLCKVEFRYWGMQSKIEQFIHDVGLRKVMLRAHRQAWCWQDEWTDLTMEDIRQLEEETARMLAQKMAKCGEGEEPPVAGVSPEGQPEPDGPGGQEEAELQAGTDTPSDDTFAKQWSTSSRSSYSSQHGGGVSPQSLSEWRMQNIARDSENSSEEEFFDAHEDLSDSDEVFAKEMTKWSSNDFLDTLERPAELDEALGDGASATKGDGEG…	571890	Urocynchramus pylzowi	Vertebrates	cellular organisms; Eukaryota; Opisthokonta; Metazoa; Eumetazoa; Bilateria; Deuterostomia; Chordata; Craniata; Vertebrata; Gnathostomata; Teleostomi; Euteleostomi; Sarcopterygii; Dipnotetrapodomorpha; Tetrapoda; Amniota; Sauropsida; Sauria; Archelosauria; Archosauria; Dinosauria; Saurischia; Theropoda; Coelurosauria; Aves; Neognathae; Passeriformes; Passeroidea; Fringillidae; Urocynchramus	nir2-derived
A0A7K5UB05	QKKSREESSGEGSGVEILANRPYSDGPGGSGQYTHKIYHVGSHIPSWFRALLPKAALQVEEESWNAYPYTRTRYTCPFVEKFSIEIETYYRPDAGQQTNVFNLSAAEKRQRILDTIDIVRDPISPGEYKPEEDPKLYHSSKTGRGPLGDDWLEAAAAGGPLMCAYKLCKVEFRYWGMQSKIEQFIHDVGLRKVMLRAHRQAWCWQDEWTDLTMEDIRQLEEETARMLAQKMAKCGEAEEPPTAGISPEGRPELGGPGGQEGAELQGGTDASSDDTFAKQWSTSSRSSYSSQHGGGVSPQSLSEWRMQNIARDSENSSEEEFFDAHEDLSDSDEVFAKEMTKWSSNDFLDTLERPAELDEAMDRGPWLCPPTSALSFLQGGAAESTEQMCRIHALFLILH…	114276	Cephalopterus ornatus	Vertebrates	cellular organisms; Eukaryota; Opisthokonta; Metazoa; Eumetazoa; Bilateria; Deuterostomia; Chordata; Craniata; Vertebrata; Gnathostomata; Teleostomi; Euteleostomi; Sarcopterygii; Dipnotetrapodomorpha; Tetrapoda; Amniota; Sauropsida; Sauria; Archelosauria; Archosauria; Dinosauria; Saurischia; Theropoda; Coelurosauria; Aves; Neognathae; Passeriformes; Cotingidae; Cephalopterus	nir2-derived
A0A7K5UR06	MLIKEYHILLPMSLEEYQVAQLYMIQKKSREESSGEGSGVEILANRPYSDGPGGSGQYTHKIYHVGSHIPSWFRALLPKAALQVEEESWNAYPYTRTRYTCPFVEKFSIEIETYYRPDAGQQTNIFNLSAAEKRQRILDTIDIVRDPISPGEYKPEEDPKLYHSSKTGRGPLGDDWLEAAVASGPFMCAYKLCKVEFRYWGMQSKIEQFIHDVGLRKVMLRAHRQAWCWQDEWTDLTMEDIRQLEEETARMLAQKMAKCGEGEEPPVAGISPEGRPEPDGPGGQEEAELQAGTDTPSDDTFAKQWSTSSRSSYSSQHGGGVSPQSLSEWRMQNIARDSENSSEEEFFDAHEDLSDSDEVFAKEMTKWSSNDFLDTLERPAELDEALGDGASATKGDGEG…	1160851	Platysteira castanea	Vertebrates	cellular organisms; Eukaryota; Opisthokonta; Metazoa; Eumetazoa; Bilateria; Deuterostomia; Chordata; Craniata; Vertebrata; Gnathostomata; Teleostomi; Euteleostomi; Sarcopterygii; Dipnotetrapodomorpha; Tetrapoda; Amniota; Sauropsida; Sauria; Archelosauria; Archosauria; Dinosauria; Saurischia; Theropoda; Coelurosauria; Aves; Neognathae; Passeriformes; Corvoidea; Platysteiridae; Platysteira	nir2-derived
A0A7K5VZS2	VQKKSREESSGEGSGVEILANRPYSDGPGGSGQYTHKIYHVGSHIPSWFRALLPKAALQVEEESWNAYPYTRTRYTCPFVEKFSIEIETYYRPDAGQQTNIFNLSAAEKRQRILDTIDIVRDPISPGEYKPEEDPKLYHSSKTGRGPLGDDWLEAAVASGPLMCAYKLCKVEFRYWGMQSKIEQFIHDVGLRKVMLRAHRQAWCWQDEWTDLTMEDIRQLEEETARMLAQKMAKCGEGEEPPVARISPEGQPEPDGPGRQEEAELQTGTDTPSDDNFAKQWSTSSRSSYSSQHGGGVSPQSLSEWRMQNIARDSENSSEEEFFDAHEDLSDSDEVFAKEMTKWSSNDFLDTLERPAELDEALGEGASATKGDGEGLGTSSFSEGCAAESTEQMCRIHAL…	208073	Hylia prasina	Vertebrates	cellular organisms; Eukaryota; Opisthokonta; Metazoa; Eumetazoa; Bilateria; Deuterostomia; Chordata; Craniata; Vertebrata; Gnathostomata; Teleostomi; Euteleostomi; Sarcopterygii; Dipnotetrapodomorpha; Tetrapoda; Amniota; Sauropsida; Sauria; Archelosauria; Archosauria; Dinosauria; Saurischia; Theropoda; Coelurosauria; Aves; Neognathae; Passeriformes; Sylvioidea; Sylviidae; Acrocephalinae; Hylia	nir2-derived
A0A7K6FPU7	MLIKEYHILLPMSLEEYQVAQLYMIQKKSREESSGEGSGVEILANRPYSDGPGGSGQYTHKIYHVGSHIPSWFRALLPKAALQVEEESWNAYPYTRTRYTCPFVEKFSIEIETYYRPDAGQQTNIFNLSAVEKRQRILDTIDIVRDPISPGEYKPEEDPKLYHSSKTGRGPLGDDWLEAAVASGPLMCAYKLCKVEFRYWGMQSKIEQFIHDVGLRKVMLRAHRQAWCWQDEWTDLTMEDIRQLEEETARMLAQKMAKCGEGEEPPAAGISPEGRPEPDGPGGQEEAELQAGTDTPSDDTFAKQWSTSSRSSYSSQHGGGVSPQSLSEWRMQNIARDSENSSEEEFFDAHEDLSDSDEVFAKEMTKWSSNDFLDTLERPAELDEALGDGANATKGDGEG…	254528	Daphoenositta chrysoptera	Vertebrates	cellular organisms; Eukaryota; Opisthokonta; Metazoa; Eumetazoa; Bilateria; Deuterostomia; Chordata; Craniata; Vertebrata; Gnathostomata; Teleostomi; Euteleostomi; Sarcopterygii; Dipnotetrapodomorpha; Tetrapoda; Amniota; Sauropsida; Sauria; Archelosauria; Archosauria; Dinosauria; Saurischia; Theropoda; Coelurosauria; Aves; Neognathae; Passeriformes; Corvoidea; Pachycephalidae; Daphoenositta	nir2-derived
A0A7K6H9K4	MLIKEYHILLPMSLEEYQVAQLYMIQKKSREESSGEGSGVEILANRPYSDGPGGSGQYTHKIYHVGSHIPSWFRALLPKAALQVEEESWNAYPYTRTRWGQGGGGVICGAGCDLCSVLILSRYTCPFVEKFSIEIETYYRPDAGQQTNIFNLSVAEKRQRILDTINIVRDPISPGEYKPEEDPKLYHSSKTGRGPLGDDWLEAAAASGPLMCAYKLCKVEFRYWGMQSKIEQFIHDVGLRKVMLRAHRQAWCWQDEWTDLTMEDIRQLEEETARMLAQKMAKCGEGEEPPAAGISPKGRTEPDGPGGQEEAELQAGTETPSDDTFAKQWSTSSRSSYSSQHGGVVSPQSLSEWRMQNIARDSENSSEEEFFDAHEDLSDSDEVFAKEMTKWSSNDFLDT…	720584	Malurus elegans	Vertebrates	cellular organisms; Eukaryota; Opisthokonta; Metazoa; Eumetazoa; Bilateria; Deuterostomia; Chordata; Craniata; Vertebrata; Gnathostomata; Teleostomi; Euteleostomi; Sarcopterygii; Dipnotetrapodomorpha; Tetrapoda; Amniota; Sauropsida; Sauria; Archelosauria; Archosauria; Dinosauria; Saurischia; Theropoda; Coelurosauria; Aves; Neognathae; Passeriformes; Meliphagoidea; Maluridae; Malurus	nir2-derived
A0A7K6JPN1	MLIKEYHILLPMSLEEYQVAQLYMIQQKKSREESSGEGSGVEILANRPYSDGPGGSGQYTHKIYHVGSHIPSWFRALLPKAALQVEEESWNAYPYTRTRYTCPFVEKFSIEIETYYRPDAGQQTNIFNLSAAEKRQRILDTIDIVRDPISPGEYKPEEDPKLYQSSKTGRGPLGDDWLEAAAASGPLMCAYKLCKVEFRYWGMQSKIEQFIHDVGLRKVMLRAHRQAWCWQDEWTDLTMEDIRQLEEETARMLAQKMAKCGEGEEPPAAVISPEGRPEPDRPGGQEEAELQVGTDTPSDDTFAKQWSTSSRSSYSSQHGGGVSPQSLSEWRMQNIARDSENSSEEEFFDAHEDLSDSDEVFAKEMTKWSSNDFLDTLERPVELDEALGDGASATKGDGE…	979223	Oreocharis arfaki	Vertebrates	cellular organisms; Eukaryota; Opisthokonta; Metazoa; Eumetazoa; Bilateria; Deuterostomia; Chordata; Craniata; Vertebrata; Gnathostomata; Teleostomi; Euteleostomi; Sarcopterygii; Dipnotetrapodomorpha; Tetrapoda; Amniota; Sauropsida; Sauria; Archelosauria; Archosauria; Dinosauria; Saurischia; Theropoda; Coelurosauria; Aves; Neognathae; Passeriformes; Passeroidea; Paramythiidae; Oreocharis	nir2-derived
A0A7K6KR23	MLIKEYHILLPMSLEEYQVAQLYMIQKKSREESSGEGSGVEILANRPYSDGPGGSGQYTHKIYHVGSHIPSWFRALLPKAALQVEEESWNAYPYTRTRYTCPFVEKFSIEIETYYRPDAGQQTNIFNLSAAEKRQRILDTIDIVRDPISPGEYKPEEDPKLYHSSKTGRGPLGEDWLEAAAASGPLMCAYKLCKVEFRYWGMQSKIEQFIHDVGLRKVMLRAHRQAWCWQDEWTDLTMEDIRQLEEETARMLAQKMAKCGEGEEPPAAGICPEGRPEPDGPGGQEEAELQAGTDTPSDDTFAKQWSTSSRSSYSSQHGGGVSPQSLSEWRMQNIARDSENSSEEEFFDAHEDLSDSDEVFAKEMTKWSSNDFLDTLERPAELDEALGDGASATKGDGEG…	254539	Falcunculus frontatus	Vertebrates	cellular organisms; Eukaryota; Opisthokonta; Metazoa; Eumetazoa; Bilateria; Deuterostomia; Chordata; Craniata; Vertebrata; Gnathostomata; Teleostomi; Euteleostomi; Sarcopterygii; Dipnotetrapodomorpha; Tetrapoda; Amniota; Sauropsida; Sauria; Archelosauria; Archosauria; Dinosauria; Saurischia; Theropoda; Coelurosauria; Aves; Neognathae; Passeriformes; Corvoidea; Pachycephalidae; Falcunculus	nir2-derived
A0A7K6MHV7	MLIKEYHILLPMSLEEYQVAQLYMIQKKSREESSGEGSGVEILANRPYSNGPGGSGQYTHKIYHVGSHIPSWFRALLPKAALQVEEESWNAYPYTRTRYTCPFVEKFSIEIETYYRPDAGQQTNIFNLSAAEKRQRILDTIDIVRDPISPGEYKPEEDPKLYHSSKTGRGPLGDDWLEAAVASGPLMCAYKLCKVEFRYWGMQSKIEQFIHDVGLRKVMLRAHRQAWCWQDEWTDLTMEDIRQLEEETARMLAQKMAKCGEGEEQPAAGISPEGQPEPDGPGGQEEAELQAGTDTLSDDTFAKQWSTSSRSSYSSQHGGGVSPQSLSEWRMQNIARDSENSSEEEFFDAHEDLSDSDEVFAKEMTKWSSNDFLDTLERPAELDEALGDGASTTKADGEG…	181101	Panurus biarmicus	Vertebrates	cellular organisms; Eukaryota; Opisthokonta; Metazoa; Eumetazoa; Bilateria; Deuterostomia; Chordata; Craniata; Vertebrata; Gnathostomata; Teleostomi; Euteleostomi; Sarcopterygii; Dipnotetrapodomorpha; Tetrapoda; Amniota; Sauropsida; Sauria; Archelosauria; Archosauria; Dinosauria; Saurischia; Theropoda; Coelurosauria; Aves; Neognathae; Passeriformes; Sylvioidea; Sylviidae; unclassified Sylviidae; …	nir2-derived
A0A7K6SHK4	MLIKEYHVLLPMSVDEYQVAQLYMIQKKSREESSGEGSGVEILANRPYSDGPGGSGQYTHKIYHVGSHIPSWFRALLPKAALQVEEESWNAYPYTRTRYTCPFVEKFSIDIETYYRPDAGQQTNVFNLSAAEKRQRILDTIDIVRDPISPGEYKPEEDPKLYRSAKTGRGPLGDDWLETAAGGTLMCAYKLCKVEFRYWGMQSKIEQFIHDVGLRKVMLRAHRQAWCWQDEWTDLTMEDIRQLEEETARMLAQKMAKRGEAEEPPSAGPSSEGRPEPGGPSEQDGGAEAQVGADASPDDSFAKQWSTSSRSSYSSQHGGGVSPQSLSEWRMQNIARDSENSSEEEFFDAHEDLSDSDEVFAKEMTKWSSNDFLDTLEWPAELDEALADGASAAKVDGEG…	187106	Caloenas nicobarica	Vertebrates	cellular organisms; Eukaryota; Opisthokonta; Metazoa; Eumetazoa; Bilateria; Deuterostomia; Chordata; Craniata; Vertebrata; Gnathostomata; Teleostomi; Euteleostomi; Sarcopterygii; Dipnotetrapodomorpha; Tetrapoda; Amniota; Sauropsida; Sauria; Archelosauria; Archosauria; Dinosauria; Saurischia; Theropoda; Coelurosauria; Aves; Neognathae; Columbiformes; Columbidae; Caloenas	nir2-derived
A0A7K6UAG6	KSREESSGEGSGVEILENRPYSNGPGGSGQYTHKIYHVGSHIPSWFRALLPKAALQVEEESWNAYPYTRTRYTCPFVEKFSIEIETYYRPDAGQQTNIFNLTAAEKRQRILDTIDIVRDPISPGEYKPEEDPKLYHSSKTGRGPLGDDWLEVATSGPLMCAYKLCKVEFRYWGMQSKIEQFIHDVGLRKVMLRAHRQAWCWQDEWTDLTMEDIRQLEEETARMLAQKMAKCGEAEEPPTAGPSSEGRPEPGGAGGQEGAEVPGVTDASPDDTFAKQWSSSSRSSYSSQHGGGVSPQSLSEWRMQNIARDSENSSEEEFFDAHEDLSDSDEVFAKEMTKWSSNDFLDTLERPPELDEALGEQWGGVPAPKLVWVPREGADPHPSGSAESAAQPCRIHALF…	48278	Aegotheles bennettii	Vertebrates	cellular organisms; Eukaryota; Opisthokonta; Metazoa; Eumetazoa; Bilateria; Deuterostomia; Chordata; Craniata; Vertebrata; Gnathostomata; Teleostomi; Euteleostomi; Sarcopterygii; Dipnotetrapodomorpha; Tetrapoda; Amniota; Sauropsida; Sauria; Archelosauria; Archosauria; Dinosauria; Saurischia; Theropoda; Coelurosauria; Aves; Neognathae; Caprimulgimorphae; Caprimulgiformes; Aegothelidae; Aegotheles	nir2-derived
A0A7K6VLE2	MLIKEYHILLPMSLEEYQVAQLYMIQKKSREESSGEGSGVEILANRPYSDGPGGSGQYTHKIYHVGSHIPSWFRALLPKAALQVEEESWNAYPYTRTRYTCPFVEKFSIEIETYYRPDAGQQTNIFNLSAAEKRQRILDTIDIVRDPISPGEYKPEEDPKLYHSSKTGRGPLGDDWLEAAAASGPLMCAYKLCKVEFRYWGMQSKIEQFIHDVGLRKVMLRAHRQAWCWQDEWTDLTMEDIRQLEEETARMLAQKMAKCGEGEEPPTAGISSEGQPEPDDPGGQEEAELQAGTNTPSDDTFAKQWSTSSRSSYSSQHGGVVSPQSLSEWRMQNIARDSENSSEEEFFDAHEDLSDSDEVFAKEMTKWSSNDFLDTLERPPELDEALGEHWGCSSPKSWG…	366454	Notiomystis cincta	Vertebrates	cellular organisms; Eukaryota; Opisthokonta; Metazoa; Eumetazoa; Bilateria; Deuterostomia; Chordata; Craniata; Vertebrata; Gnathostomata; Teleostomi; Euteleostomi; Sarcopterygii; Dipnotetrapodomorpha; Tetrapoda; Amniota; Sauropsida; Sauria; Archelosauria; Archosauria; Dinosauria; Saurischia; Theropoda; Coelurosauria; Aves; Neognathae; Passeriformes; Meliphagoidea; Meliphagidae; Notiomystis	nir2-derived
A0A7K6WRA8	DTIDIVRDPISPGEYKPEEDPKLYHSAKTGRGPLGDDWLEAAAAGPLMCAYKLCKVEFRYWGMQSKIEQFIHDVGLRKVMLRAHRQAWCWQDEWTDLTMEDIRQLEEETARMLAQKMAKCGETEEPPAAGPSPEGRPEPGGAGGQEGAEAQGAADASPDDTFAKQWSTSSRSSYSSQHGGGVSPQSLSEWRMQNIARDSENSSEEEFFDAHEDLSDSDEVFAKEMTKWSSNDFLDTLERPAELDEVLGDPCPPAWVPMAALSFPQGGSAESAAQTCRIHALFLILHSGNILDQGAGEPGSKQADVQTLAATFDAVTRVHFPEALGHVALRLVPCPPICAAAYALVSKLSPYSHDRDSLSSSQDHIPLAALPLLATSSGGYQHAVGAVIARANQAYGAFL…	48435	Steatornis caripensis	Vertebrates	cellular organisms; Eukaryota; Opisthokonta; Metazoa; Eumetazoa; Bilateria; Deuterostomia; Chordata; Craniata; Vertebrata; Gnathostomata; Teleostomi; Euteleostomi; Sarcopterygii; Dipnotetrapodomorpha; Tetrapoda; Amniota; Sauropsida; Sauria; Archelosauria; Archosauria; Dinosauria; Saurischia; Theropoda; Coelurosauria; Aves; Neognathae; Caprimulgimorphae; Caprimulgiformes; Steatornithidae; Steatorn…	nir2-derived
A0A7K6X341	MLIKEYHILLPMSLEEYQVAQLYMIQKKSREESSGEGSGVEILANRPYSDGPGGSGQYTHKIYHVGSHIPSWFRALLPKAALQVEEESWNAYPYTRTRYTCPFVEKFSIEIETYYRPDAGQQTNIFNLSAAEKRQRILDTIDIVRDPISPGEYKPEEDPKLYHSSKTGRGPLGDDWLEAAAASGPLMCAYKLCKVEFRYWGMQSKIEQFIHDVGLRKVMLRAHRQAWCWQDEWTDLTMEDIRQLEEETARMLAQKMAKCGEGEEPPAAGVSPKGQPEPDGPGGQEEAELQAGTDTPSDDTFAKQWSTSSRSSYSSQHGGGVSPQSLSEWRMQNIARDSENSSEEEFFDAHEDLSDSDEVFAKEMTKWSSNDFLDTLERPAELDEALGDDGTSATKGDGE…	254652	Promerops cafer	Vertebrates	cellular organisms; Eukaryota; Opisthokonta; Metazoa; Eumetazoa; Bilateria; Deuterostomia; Chordata; Craniata; Vertebrata; Gnathostomata; Teleostomi; Euteleostomi; Sarcopterygii; Dipnotetrapodomorpha; Tetrapoda; Amniota; Sauropsida; Sauria; Archelosauria; Archosauria; Dinosauria; Saurischia; Theropoda; Coelurosauria; Aves; Neognathae; Passeriformes; Passeroidea; Nectariniidae; Promerops	nir2-derived
A0A7K7ACN4	QKKSREESSGEGSGVEILANRPYTDGPGGSGQYTHKIYHVGSHIPSWFRALLPKAALQVEEESWNAYPYTRTRYTCPFVEKFSIEIETYYRPDCGQQANVFNLSAAEKRQRILDTIDIVRDPISPGEYKAEEDPKLYRSAKTGRGPLGDDWLEAAAGGPLMCAYKLCKVEFRYWGMQSKIEQFIHDVGLRKVMLRAHRQAWCWQDEWTELTMEDIRQLEEETARMLAQKMAKCSEAEEAPAAGAEGCPELGDADGQDGAEPQGAADSSPDDTFAKQWSTSSRSSYSSQHGGGVSPQSLSEWRMQNIARDSENSSEEEFFDAHEDLSDSDEVFAKEMTKWSSNDFLDTLERPVELDEALGDRAFGGMGATAGPVAALSFPQGASAGSTAQACRIHVLFLI…	2585814	Nothoprocta pentlandii	Vertebrates	cellular organisms; Eukaryota; Opisthokonta; Metazoa; Eumetazoa; Bilateria; Deuterostomia; Chordata; Craniata; Vertebrata; Gnathostomata; Teleostomi; Euteleostomi; Sarcopterygii; Dipnotetrapodomorpha; Tetrapoda; Amniota; Sauropsida; Sauria; Archelosauria; Archosauria; Dinosauria; Saurischia; Theropoda; Coelurosauria; Aves; Palaeognathae; Tinamiformes; Tinamidae; Nothoprocta	nir2-derived
A0A7K7BI63	QKKSREESSGEGSGVEILANRPYTDGPGGSGQYTHKIYHVGSHIPSWFRALLPKAALQVEEESWNAYPYTRTRYTCPFVEKFSIEIETYYRPDCGQQANVFNLSAAEKRQRILDTIDIVRDPISPGEYKAEEDPKLYRSAKTGRGPLGDDWLEAAAGGPLMCAYKLCKVEFRYWGMQSKIEQFIHDVGLRKVMLRAHRQAWCWQDEWTELTMEDIRQLEEETARMLAQKMAKCSEAEEAPAAGAEGCPELGDADGQDGAEPQGAADSSPDDTFAKQWSTSSRSSYSSQHGGGVSPQSLSEWRMQNIARDSENSSEEEFFDAHEDLSDSDEVFAKEMTKWSSNDFLDTLERPVELDEALGDRAFGGMGATAGPVAALSFPQGASAGSTAQACRIHVLFLI…	83376	Nothoprocta ornata	Vertebrates	cellular organisms; Eukaryota; Opisthokonta; Metazoa; Eumetazoa; Bilateria; Deuterostomia; Chordata; Craniata; Vertebrata; Gnathostomata; Teleostomi; Euteleostomi; Sarcopterygii; Dipnotetrapodomorpha; Tetrapoda; Amniota; Sauropsida; Sauria; Archelosauria; Archosauria; Dinosauria; Saurischia; Theropoda; Coelurosauria; Aves; Palaeognathae; Tinamiformes; Tinamidae; Nothoprocta	nir2-derived
A0A7K7C739	MLIKEYHILLPMSLEEYQVAQLYMIQKKSREESSGEGSGVEILANRPYSDGPGGSGQYTHKIYHVGSHIPSWFRALLPKAALQVEEESWNAYPYTRTRYTCPFVEKFSIEIETYYRPDAGQQTNIFNLSVAEKRQRILDTIDIVRDPISPGEYKPEEDPKLYHSSKTGRGPLGDDWLEAAVASGPLMCAYKLCKVEFRYWGMQSKIEQFIHDVGLRKVMLRAHRQAWCWQDEWTDLTMEDIRQLEEETARMLAQKMAKCGEGEEPPAAGVSPEGRPEPDGPGGQEEAELQAGTDTPSDDTFAKQWSTSSRSSYSSQHGGGVSPQSLSEWRMQNIARDSENSSEEEFFDAHEDLSDSDEVFAKEMTKWSSNDFLDTLERPAELDEALGDGASATKGDGEG…	39617	Aphelocoma coerulescens	Vertebrates	cellular organisms; Eukaryota; Opisthokonta; Metazoa; Eumetazoa; Bilateria; Deuterostomia; Chordata; Craniata; Vertebrata; Gnathostomata; Teleostomi; Euteleostomi; Sarcopterygii; Dipnotetrapodomorpha; Tetrapoda; Amniota; Sauropsida; Sauria; Archelosauria; Archosauria; Dinosauria; Saurischia; Theropoda; Coelurosauria; Aves; Neognathae; Passeriformes; Corvoidea; Corvidae; Aphelocoma	nir2-derived
A0A7K7GL02	MLIKEYHILLPMSLEEYQVAQLYMIQKKSREESSGEGSGVEILANRPYSDGPGGSGQYTHKIYHVGSHIPSWFRALLPKAALQVEEESWNAYPYTRTRYTCPFVEKFSIEIETYYRPDAGQQTNIFNLSAAEKRQRILDTIDIVRDPISPGEYKPEEDPKLYHSSKTGRGPLGDDWLEAAAAGGPLMCAYKLCKVEFRYWGMQSKIEQFIHDVGLRKVMLRAHRQAWCWQDEWTDLTMEDIRQLEEETARMLAQKMAKCGEGEEPPAAGISPEGQPEPDGPGSQEEAELQAGTDTPSDDTFAKQWSTSSRSSYSSQHGGGVSPQSLSEWRMQNIARDSENSSEEEFFDAHEDLSDSDEVFAKEMTKWSSNDFLDTLERPAELDEALGDGASATKGDGEG…	37610	Erithacus rubecula	Vertebrates	cellular organisms; Eukaryota; Opisthokonta; Metazoa; Eumetazoa; Bilateria; Deuterostomia; Chordata; Craniata; Vertebrata; Gnathostomata; Teleostomi; Euteleostomi; Sarcopterygii; Dipnotetrapodomorpha; Tetrapoda; Amniota; Sauropsida; Sauria; Archelosauria; Archosauria; Dinosauria; Saurischia; Theropoda; Coelurosauria; Aves; Neognathae; Passeriformes; Turdidae; Erithacus	nir2-derived
A0A7K7HDQ0	LRVQEAALSHHLSLQKKSREESSGEGSGVEILANRPYSDGPGGSGQYTHKIYHVGSHIPSWFRALLPKAALQVEEESWNAYPYTRTRWEQEAVAGWAAGPAMPSDSMLSSSRYTCPFVEKFSIEIETYYRPDAGQQTNIFNLSAAEKRQRILDTIDIVRDPISPGEYKPEEDPKLYHSSKTGRGPLGDDWLEAAAAGGPLMCAYKLCKVEFRYWGMQSKIEQFIHDVGLRKVMLRAHRQAWCWQDEWTDLTMEDIRQLEEETARMLAQKMAKCGEAEEPPTAGISPVGRPEPVGPSGQEGAEMQGGTDVSSDDTFAKQWSTSSRSSYSSQHGGGVSPQSLSEWRMQNIARDSENSSEEEFFDAHEDLSDSDEVFAKEMTKWSSNDFLDTLERPAELDEA…	468512	Rhegmatorhina hoffmannsi	Vertebrates	cellular organisms; Eukaryota; Opisthokonta; Metazoa; Eumetazoa; Bilateria; Deuterostomia; Chordata; Craniata; Vertebrata; Gnathostomata; Teleostomi; Euteleostomi; Sarcopterygii; Dipnotetrapodomorpha; Tetrapoda; Amniota; Sauropsida; Sauria; Archelosauria; Archosauria; Dinosauria; Saurischia; Theropoda; Coelurosauria; Aves; Neognathae; Passeriformes; Thamnophilidae; Rhegmatorhina	nir2-derived
A0A7K7LJ16	QKKSREESSGEGSGVEILANRPYSDGPGGSGQYTHKIYHVGSHIPSWFRALLPKAALQVEEESWNAYPYTRTRYTCPFVEKFSIEIETYYRPDAGQQTNVFNLSAAEKRQRILDTIDIVRDPISPGEYKPEEDPKLYHSAKTGRGPLGDDWLEAAAGGPLMCAYKLCKVEFRYWGMQSKIEQFIHDVGLRKVMLRAHRQAWCWQDEWTDLTMEDIRQLEEETARMLAQKMAKCGEAEEPPAASPSPEGRPELGAAGGQEGAEAPGTSDASPDDTFAKQWSTSSRSSYSSQHGGGVSPQSLSEWRMQNIARDSENSSEEEFFDAHEDLSDSDEVFAKEMTKWSSNDFLDTLERPAELDEALGEQGGHGLPETLGAAPHTGAVCFLQGGSAESAVQACRIH…	75869	Asarcornis scutulata	Vertebrates	cellular organisms; Eukaryota; Opisthokonta; Metazoa; Eumetazoa; Bilateria; Deuterostomia; Chordata; Craniata; Vertebrata; Gnathostomata; Teleostomi; Euteleostomi; Sarcopterygii; Dipnotetrapodomorpha; Tetrapoda; Amniota; Sauropsida; Sauria; Archelosauria; Archosauria; Dinosauria; Saurischia; Theropoda; Coelurosauria; Aves; Neognathae; Galloanserae; Anseriformes; Anatidae; Anatinae; Asarcornis	nir2-derived
A0A7K7MCG4	DTIDIVRDPISPGEYKPEEDPKLYHSSKTGRGPLGDDWLEAAAASGPLMCAYKLCKVEFRYWGMQSKIEQFIHDVGLRKVMLRAHRQAWCWQDEWTDLTMEDIRQLEEETARMLAQKMAKCGEGEEPPAAGISPEGQPEPDGPGRQEEAELQAGADTPSDDTFAKQWSTSSRSSYSSQHGGGVSPQSLSEWRMQNIARDSENSSEEEFFDAHEDLSDSDEVFAKEMTKWSSNDFLDTLERPAELDEALGEHWGCSGPRSWGRGGTAESTEQMCRIHALFLILHSGNILDQGAGEPGSKQADVQTLAATFDAVTRVHFPEALGHVALRLVPCPPICAAAYALVSKLSPYSHDRDSLSSSQDHIPLAALPLLATSSGTYQHAVGTVITRANQAYAAFLHSG…	182895	Brachypodius atriceps	Vertebrates	cellular organisms; Eukaryota; Opisthokonta; Metazoa; Eumetazoa; Bilateria; Deuterostomia; Chordata; Craniata; Vertebrata; Gnathostomata; Teleostomi; Euteleostomi; Sarcopterygii; Dipnotetrapodomorpha; Tetrapoda; Amniota; Sauropsida; Sauria; Archelosauria; Archosauria; Dinosauria; Saurischia; Theropoda; Coelurosauria; Aves; Neognathae; Passeriformes; Sylvioidea; Pycnonotidae; Brachypodius	nir2-derived
A0A7K7S5B0	MLIKEYHILLPMSLEEYQVAQLYMIQKKSREESSGEGSGVEILANRPYSDGPGGSGQYTHKIYHVGSHIPSWFRALLPKAALQVEEESWNAYPYTRTRYTCPFVEKFSIEIETYYRPDAGQQTNIFNLSAAEKRQRILDTIDIVRDPISPGEYKPEEDPKLYHSSKTGRGPLGDDWLETAAASGPLMCAYKLCKVEFRYWGMQSKIEQFIHDVGLRKVMLRAHRQAWCWQDEWTDLTMEDIRQLEEETARMLAQKMAKCGEGEEPPAAGVSPEGQPEPDGPGGQEETELQAGTDTPSDDTFAKQWSTSSRSSYSSQHGGGVSPQSLSEWRMQNIARDSENSSEEEFFDAHEDLSDSDEVFAKEMTKWSSNDFLDTLERPAELDEALGELWGCSGPKSWG…	381881	Nesospiza acunhae	Vertebrates	cellular organisms; Eukaryota; Opisthokonta; Metazoa; Eumetazoa; Bilateria; Deuterostomia; Chordata; Craniata; Vertebrata; Gnathostomata; Teleostomi; Euteleostomi; Sarcopterygii; Dipnotetrapodomorpha; Tetrapoda; Amniota; Sauropsida; Sauria; Archelosauria; Archosauria; Dinosauria; Saurischia; Theropoda; Coelurosauria; Aves; Neognathae; Passeriformes; Thraupidae; Nesospiza	nir2-derived
A0A7K7TDQ8	MLIKEYHILLPMSLEEYQVAQLYMIQKKSREESSGEGSGVEILANRPYSDGPGGSGQYTHKIYHVGSHIPSWFRALLPKAALQVEEESWNAYPYTRTRYTCPFVEKFSIEIETYYRPDAGQQTNVFNLSAAEKRQRILDTIDIVRDPISPGEYKPEEDPKLYHSSKTGRGPLGDDWLEAAAAEGPLMCAYKLCKVEFRYWGMQSKIEQFIHDVGLRKVMLRAHRQAWCWQDEWTDLTMEDIRQLEEETARMLAQKMAKCGETEEPPTAGISPEGRTELGGPSGQEGVELQGGTDASSDDTFAKQWSTSSRSSYSSQHGGGVSPQSLSEWRMQNIARDSENSSEEEFFDAHEDLSDSDEVFAKEMTKWSSNDFLDTLERPVELDEVLGEDWGGSGPKSWS…	239371	Sapayoa aenigma	Vertebrates	cellular organisms; Eukaryota; Opisthokonta; Metazoa; Eumetazoa; Bilateria; Deuterostomia; Chordata; Craniata; Vertebrata; Gnathostomata; Teleostomi; Euteleostomi; Sarcopterygii; Dipnotetrapodomorpha; Tetrapoda; Amniota; Sauropsida; Sauria; Archelosauria; Archosauria; Dinosauria; Saurischia; Theropoda; Coelurosauria; Aves; Neognathae; Passeriformes; Tyrannidae; Sapayoa	nir2-derived
A0A7K7TJK4	LTQRLSLQKKSREESSGEGSGVEILANRPYSDGPGGSGQYTHKIYHVGSHIPSWFRALLPKAALQVEEESWNAYPYTRTRYTCPFVEKFSIEIETYYRPDAGQQTNIFNLSMAEKRQRILDTIDIVRDPISPGEYKPEEDPKLYHSAKTGRGPLGDDWLEAAAGGPLMCAYKLCKVEFRYWGMQSKIEQFIHDVGLRKVMLRAHRQAWCWQDEWTDLTMEDIRQLEEETARMLAQKMAKCGETEEPPTAGPSPEGRPEQGGASGPEGTEGQGVADASPDDTFAKQWSTSSRSSYSSQHGGGVSPQSLSEWRMQNIARDSENSSEEEFFDAHEDLSDSDEVFAKEMTKWSSNDFLDTLERPAELDEVLGEQWGDPSPKPQHGSTFLPQGGSVESAAQACR…	425643	Ibidorhyncha struthersii	Vertebrates	cellular organisms; Eukaryota; Opisthokonta; Metazoa; Eumetazoa; Bilateria; Deuterostomia; Chordata; Craniata; Vertebrata; Gnathostomata; Teleostomi; Euteleostomi; Sarcopterygii; Dipnotetrapodomorpha; Tetrapoda; Amniota; Sauropsida; Sauria; Archelosauria; Archosauria; Dinosauria; Saurischia; Theropoda; Coelurosauria; Aves; Neognathae; Charadriiformes; Charadriidae; Ibidorhyncha	nir2-derived
A0A7K7VMK6	QLSQPPAPQKKSREESSGEGSGVEILANRPYSDGPGGSGQYTHKIYHVGSHIPSWFRALLPKAALQVEEESWNAYPYTRTRYTCPFVEKFSIEIETYYRPDCGQQTNVFNLSAAEKRQRILDTIDIVRDPISPGEYKAEEDPKLYRSVKTGRGPLGDDWLEAAAGGPLMCAYKLCKVEFRYWGMQSKIEQFIHDVGLRKVMLRAHRQAWCWQDEWTELTMEDIRQLEEETARMLAQKMAKCSEAEEAPAASTSADGCPELGDASGQDSAELQGASDASPDDAFAKQWSTSSRSSYSSQHGGGVSPQSLSEWRMQNIARDSENSSEEEFFDAHEDLSDSDEVFAKEMTKWSSNDFLDTLERPAELDEVLGEMGKGSSAIRDVVALVALVAPLSFPQVGEC…	8805	Eudromia elegans	Vertebrates	cellular organisms; Eukaryota; Opisthokonta; Metazoa; Eumetazoa; Bilateria; Deuterostomia; Chordata; Craniata; Vertebrata; Gnathostomata; Teleostomi; Euteleostomi; Sarcopterygii; Dipnotetrapodomorpha; Tetrapoda; Amniota; Sauropsida; Sauria; Archelosauria; Archosauria; Dinosauria; Saurischia; Theropoda; Coelurosauria; Aves; Palaeognathae; Tinamiformes; Tinamidae; Eudromia	nir2-derived
A0A7K7WPS8	QLSQPLALQKKSREESSGEGSGVEILANRPYSDGPGGSGQYTHKIYHVGSHIPSWFRALLPKAALQVEEESWNAYPYTRTRYTCPFVEKFSIEIETYYRPDCGQQTNVFNLSAAEKRQRILDTIDIVRDPISPGEYKAEEDPKLYRSAKTGRGPLGDDWLEAAAGGPLMCAYKLCKVEFRYWGMQSKIEQFIHDVGLRKVMLRAHRQAWCWQDEWTELTMEDIRQLEEETARMLAQKMAKCSEAEEAPAAGASAEGHPELGDANGQDGAEPQGASDASPDDTFAKQWSTSSRSSYSSQHGGGVSPQSLSEWRMQNIARDSENSSEEEFFDAHEDLSDSDEVFAKEMTKWSSNDFLDTLERPAELDEVLGDRALPGADAPAGPMAALSFSQGGSVESAAQ…	2585813	Nothocercus julius	Vertebrates	cellular organisms; Eukaryota; Opisthokonta; Metazoa; Eumetazoa; Bilateria; Deuterostomia; Chordata; Craniata; Vertebrata; Gnathostomata; Teleostomi; Euteleostomi; Sarcopterygii; Dipnotetrapodomorpha; Tetrapoda; Amniota; Sauropsida; Sauria; Archelosauria; Archosauria; Dinosauria; Saurischia; Theropoda; Coelurosauria; Aves; Palaeognathae; Tinamiformes; Tinamidae; Nothocercus	nir2-derived
A0A7K7Y2Z4	MLIKEYHILLPMSLEEYQVAQLYMIQKKSREESSGEGSGVEILANRPYSDGPGGSGQYTHKIYHVGSHIPSWFRALLPKAALQVEEESWNAYPYTRTRYTCPFVEKFSIEIETYYRPDAGQQTNIFNLSAAEKRQRILDTIDIVRDPISPGEYKPEEDPKLYHSSKTGRGPLGDDWLEAAAASGPLMCAYKLCKVEFRYWGMQSKIEQFIHDVGLRKVMLRAHRQAWCWQDEWTDLTMEDIRQLEEETARMLAQKMAKCGEGEEPPTAGISPEGQPEPDGPGGQEETELQVGTDTPSDDTFAKQWSTSSRSSYSSQHGGGVSPQSLSEWRMQNIARDSENSSEEEFFDAHEDLSDSDEVFAKEMTKWSSNDFLDTLERPAELDEALGDGASVTKGDGEG…	74200	Thryothorus ludovicianus	Vertebrates	cellular organisms; Eukaryota; Opisthokonta; Metazoa; Eumetazoa; Bilateria; Deuterostomia; Chordata; Craniata; Vertebrata; Gnathostomata; Teleostomi; Euteleostomi; Sarcopterygii; Dipnotetrapodomorpha; Tetrapoda; Amniota; Sauropsida; Sauria; Archelosauria; Archosauria; Dinosauria; Saurischia; Theropoda; Coelurosauria; Aves; Neognathae; Passeriformes; Certhiidae; Troglodytinae; Thryothorus	nir2-derived
A0A7K8NUA0	QLSRPLALQKKSREESSGEGSGVEILANRPYSDGPGGSGQYTHKIYHVGSHIPSWFRALLPKAALQVEEESWNAYPYTRTRYTCPFVEKFSIEIETYYRPDSGQQTNVFNLSAAEKRQRILDTIDIVRDPISPGEYKPEEDPKLYHSVKTGRGPLGDDWLEVAAGGPLMCAYKLCKVEFRYWGMQSKIEQFIHDVGLRKVMLRAHRQAWCWQDEWTDLTMEDIRQLEEETARMLAQKMAKCSEAEETPAAGPSTEGRLDLGGANGQDSAEPQGASDASPDDTFAKQWSTSSRSSYSSQHGGGVSPQSLSEWRMQNIARDSENSSEEEFFDAHEDLSDSDEVFAKEMTKWSSNDFLDTLERPVELDEVLGESGTAMAALSFLQGGSVESAAQACRIHALF…	8787	Casuarius casuarius	Vertebrates	cellular organisms; Eukaryota; Opisthokonta; Metazoa; Eumetazoa; Bilateria; Deuterostomia; Chordata; Craniata; Vertebrata; Gnathostomata; Teleostomi; Euteleostomi; Sarcopterygii; Dipnotetrapodomorpha; Tetrapoda; Amniota; Sauropsida; Sauria; Archelosauria; Archosauria; Dinosauria; Saurischia; Theropoda; Coelurosauria; Aves; Palaeognathae; Casuariiformes; Casuariidae; Casuarius	nir2-derived
A0A7K8R6S8	MLIKEYHILLPMSLEEYQVAQLYMIQKKSREESSGEGSGVEILANRPYSDGPGGSGQYTHKIYHVGSHIPSWFRALLPKAALQVEEESWNAYPYTRTRYTCPFVEKFSIEIETYYRPDAGQQTNVFNLSPAEKRQRILDTIDIVRDPISPGEYKPEEDPKLYHSSKTGRGPLGDDWLEAAAAGGPLMCAYKLCKVEFRYWGMQSKIEQFIHDVGLRKVMLRAHRQAWCWQDEWTDLTMEDIRQLEEETARMLAQKMAKCGEAEEPPTAGISPEGRTEPGGPSGHEGVELQGETDASSDDNFAKQWSTSSRSSYSSQHGGGVSPQSLSEWRMQNIARDSENSSEEEFFDAHEDLSDSDEVFAKEMTKWSSNDFLDTLERPAELDEPLGEPQILVWVSWEG…	363769	Smithornis capensis	Vertebrates	cellular organisms; Eukaryota; Opisthokonta; Metazoa; Eumetazoa; Bilateria; Deuterostomia; Chordata; Craniata; Vertebrata; Gnathostomata; Teleostomi; Euteleostomi; Sarcopterygii; Dipnotetrapodomorpha; Tetrapoda; Amniota; Sauropsida; Sauria; Archelosauria; Archosauria; Dinosauria; Saurischia; Theropoda; Coelurosauria; Aves; Neognathae; Passeriformes; Eurylaimidae; Smithornis	nir2-derived
A0A7K8Z0H2	MLIKEYHILLPMSLEEYQVAQLYMIQKKSREESSGEGSGVEILANRPYSDGPGGSGQYTHKIYHVGSHIPSWFRALLPKAALQVEEESWNAYPYTRTRYTCPFVEKFSIEIETYYRPDAGQQTNIFNLNAAEKRQRILDTIDIVRDPISLGEYKPEEDPKLYHSSKTGRGPLGDDWLEAAAAGGPLMCAYKLCKVEFRYWGMQSKIEQFIHDVGLRKVMLRAHRQAWCWQDEWTDLTMEDIRQLEEETARMLAQKMAKCGEAEEPPTAGISPVGRPEPVGPSGQEGAEMQGGTDVSSDDTFAKQWSTSSRSSYSSQHGGGVSPQSLSEWRMQNIARDSENSSEEEFFDAHEDLSDSDEVFAKEMTKWSSNDFLDTLERPAELDEAMSDGASTAKADSEG…	419690	Sakesphorus luctuosus	Vertebrates	cellular organisms; Eukaryota; Opisthokonta; Metazoa; Eumetazoa; Bilateria; Deuterostomia; Chordata; Craniata; Vertebrata; Gnathostomata; Teleostomi; Euteleostomi; Sarcopterygii; Dipnotetrapodomorpha; Tetrapoda; Amniota; Sauropsida; Sauria; Archelosauria; Archosauria; Dinosauria; Saurischia; Theropoda; Coelurosauria; Aves; Neognathae; Passeriformes; Thamnophilidae; Sakesphorus	nir2-derived
A0A7K9CW09	LQKKSREESSGEGSGVEILANRPYSDGPGGSGQYTHKIYHVGSHIPSWFRALLPKAALQVEEESWNAYPYTRTRYTCPFVEKFSIEIETYYRPDAGQQTNIFNLSTAEKRQRIVDTIDIVRDPISPGEYKPEEDPKLYHSAKTGRGPLGDDWLEAAAGGPLMCAYKLCKVEFRYWGMQSKIEQFIHDVGLRKVMLRAHRQAWCWQDEWTDLTMEDIRQLEEETARMLAQKMAKCGEAEEPPSAGPSAQGRLEPGEPSGQEGAEVPEVADASPDDTFAKQWSTSSRSSYSSQHGGERPGPAWRGRPGGLLTHNPLLATAEDLSDSDEVFAKEMTKWSSNDFLDTLERPAELDEVLGECMCPACLLPLAMPPMSPPSIHAPRHGCQWQPLSFPQGDLAESA…	243314	Hemiprocne comata	Vertebrates	cellular organisms; Eukaryota; Opisthokonta; Metazoa; Eumetazoa; Bilateria; Deuterostomia; Chordata; Craniata; Vertebrata; Gnathostomata; Teleostomi; Euteleostomi; Sarcopterygii; Dipnotetrapodomorpha; Tetrapoda; Amniota; Sauropsida; Sauria; Archelosauria; Archosauria; Dinosauria; Saurischia; Theropoda; Coelurosauria; Aves; Neognathae; Caprimulgimorphae; Apodiformes; Apodidae; Hemiprocninae; Hemip…	nir2-derived
A0A7K9I3M7	MLIKEYHILLPMSLEEYQVAQLYMIQKKSREESSGEGSGVEILANQPYSDGPGGSGQYTHKIYHVGSHIPSWFRALLPKAALQVEEESWNAYPYTRTRYTCPFVEKFSIEIETYYRPDAGQQTNVFNLSAAEKRQRILDTIDIVRDPISPGEYKPEEDPKLYHSAKTGRGPLGDDWLETAASGPLMCAYKLCKVEFRYWGMQSKIEQFIHDVGLRKVMLRAHRQAWCWQDEWTDLTMEDIRKLEEETARMLAQKMAKCGDTEEPPTAIASPEGRPEPGAASGQEVTEVQGVADASPDDSFAKQWSTSSRSSYSSQHGGGVSPQSLSEWRMQNIARDSENSSEEEFFDAHEDLSDSDEVFAKEMTKWSSNDFLDTLERPVELDEALGDGASTSKVDGEGL…	135168	Bucco capensis	Vertebrates	cellular organisms; Eukaryota; Opisthokonta; Metazoa; Eumetazoa; Bilateria; Deuterostomia; Chordata; Craniata; Vertebrata; Gnathostomata; Teleostomi; Euteleostomi; Sarcopterygii; Dipnotetrapodomorpha; Tetrapoda; Amniota; Sauropsida; Sauria; Archelosauria; Archosauria; Dinosauria; Saurischia; Theropoda; Coelurosauria; Aves; Neognathae; Galbuliformes; Bucconidae; Bucco	nir2-derived
A0A7K9LHM3	MLIKEYHILLPMSLEEYQVAQLYMIQKKSREESSGEGSGVEILANRPYSDGPGGSGQYTHKIYHVGSHIPSWFRALLPKAALQVEEESWNAYPYTRTRYTCPFVEKFSIEIETYYRPDAGQQTNIFNLSAAEKRQRILDTIDIVRDPISPGEYKPEEDPKLYHSSKTGRGPLGDDWLEAAAAGGPLMCAYKLCKVEFRYWGMQSKIEQFIHDVGLRKVMLRAHRQAWCWQDEWTDLTMEDIRQLEEETARMLAQKMAKCGEDEEPPTAGISPEGQPEPDGPGGQEEVELQAGTDTPSDDTFAKQWSTSSRSSYSSQHGGGVSPQSLSEWRMQNIARDSENSSEEEFFDAHEDLSDSDEVFAKEMTKWSSNDFLDTLERPAELDETLGDGASATKGDGEG…	237438	Rhabdornis inornatus	Vertebrates	cellular organisms; Eukaryota; Opisthokonta; Metazoa; Eumetazoa; Bilateria; Deuterostomia; Chordata; Craniata; Vertebrata; Gnathostomata; Teleostomi; Euteleostomi; Sarcopterygii; Dipnotetrapodomorpha; Tetrapoda; Amniota; Sauropsida; Sauria; Archelosauria; Archosauria; Dinosauria; Saurischia; Theropoda; Coelurosauria; Aves; Neognathae; Passeriformes; Rhabdornithidae; Rhabdornis	nir2-derived
A0A7K9MFA8	QKKSREESSGEGSGVEILANRPYSDGPGGSGQYTHKIYHVGSHIPSWFRALLPKAALQVEEESWNAYPYTRTRYTCPFVEKFSIEIETYYRPDAGQQTNVFNLSAAEKRQRILDTIDIVRDPISPGEYKPEEDPKLYHSAKTGRGPLGDDWLEVAAGGPLMCAYKLCKVEFRYWGMQSKIEQFIHDVGLRKVMLRAHRQAWCWQDEWTDLTMEDIRQLEEETARMLAQKMAKCGEAEEPPTAGPSPEGRLEPGGASGQEGAEVQGVADASPDDTFAKQWSTSSRSSYSSQHGGGVSPQSLSEWRMQNIARDSENSSEEEFFDAHEDLSDSDEVFAKEMTKWSSNDFLDTLERPAELDEALGDGTSAAKVDGEGLGASSFPEGGSAESAAQACRIHALFL…	79633	Oceanodroma tethys	Vertebrates	cellular organisms; Eukaryota; Opisthokonta; Metazoa; Eumetazoa; Bilateria; Deuterostomia; Chordata; Craniata; Vertebrata; Gnathostomata; Teleostomi; Euteleostomi; Sarcopterygii; Dipnotetrapodomorpha; Tetrapoda; Amniota; Sauropsida; Sauria; Archelosauria; Archosauria; Dinosauria; Saurischia; Theropoda; Coelurosauria; Aves; Neognathae; Procellariiformes; Hydrobatidae; Oceanodroma	nir2-derived
A0A7K9NQB7	QKKSREESSGEGSGVEILANRPYSDGPGGSGQYTHKIYHVGSHIPSWFRALLPKAALQVEEESWNAYPYTRTRYTCPFVEKFSIEIETYYRPDAGQQTNVFNLSAAEKRQRILDTIDIVRDPISPGEYKPEEDPKLYHSSKTGRGPLGDDWLEAAAASGPLMCAYKLCKVEFRYWGMQSKIEQFIHDVGLRKVMLRAHRQAWCWQDEWTDLTMEDIRQLEEETARMLAQKMAKCGEGEEPPAAGISPEGRPEPDGPGGQEEVELQAGTDTPSDDTFAKQWSTSSRSSYSSQHGGGVSPQSLSEWRMQNIARDSENSSEEEFFDAHEDLSDSDEVFAKEMTKWSSNDFLDTLERPVELDEALGERWGCSGPRSWDGCPGRGLTPTWRPQLGSTAESTEQM…	2585810	Edolisoma coerulescens	Vertebrates	cellular organisms; Eukaryota; Opisthokonta; Metazoa; Eumetazoa; Bilateria; Deuterostomia; Chordata; Craniata; Vertebrata; Gnathostomata; Teleostomi; Euteleostomi; Sarcopterygii; Dipnotetrapodomorpha; Tetrapoda; Amniota; Sauropsida; Sauria; Archelosauria; Archosauria; Dinosauria; Saurischia; Theropoda; Coelurosauria; Aves; Neognathae; Passeriformes; Corvoidea; Campephagidae; Edolisoma	nir2-derived
A0A7K9SD28	VSVQKKSREESSGEGSGVEILANRPYSDGPGGSGQYTHKIYHVGSHIPSWFRALLPKAALQVEEESWNAYPYTRTRYTCPFVEKFSIEIETYYRPDAGQQTNIFNLSAAEKRQRILDTIDIVRDPISPGEYKPEEDPKLYHSSKTGRGPLGDDWLEAAAARGPLMCAYKLCKVEFRYWGMQSKIEQFIHDVGLRKVMLRAHRQAWCWQDEWTDLTMEDIRQLEEETARMLAQKMAKCGEDEEPPASGISPEGQPEPGGPGRQEEAELQAGTDTPSDDTFAKQWSTSSRSSYSSQHGGGVSPQSLSEWRMQNIARDSENSSEEEFFDAHEDLSDSDEVFAKEMTKWSSNDFLDTLERPAELDEALGECSGCSVPRSWGGTAESTEQMCRIHALFLILHSG…	2585820	Sterrhoptilus dennistouni	Vertebrates	cellular organisms; Eukaryota; Opisthokonta; Metazoa; Eumetazoa; Bilateria; Deuterostomia; Chordata; Craniata; Vertebrata; Gnathostomata; Teleostomi; Euteleostomi; Sarcopterygii; Dipnotetrapodomorpha; Tetrapoda; Amniota; Sauropsida; Sauria; Archelosauria; Archosauria; Dinosauria; Saurischia; Theropoda; Coelurosauria; Aves; Neognathae; Passeriformes; Sylvioidea; Zosteropidae; Sterrhoptilus	nir2-derived
A0A7K9TCI2	MLIKEYHILLPMSLEEYQVAQLYMIQKKSREESSGEGSGVEILANRPYSDGPGGSGQYTHKIYHVGSHIPSWFRALLPKAALQVEEESWNAYPYTRTRYTCPFVEKFSIEIETYYRPDAGQQTNVFNLSAAEKRQRILDTIDIVRDPISPGEYKPEEDPKLYHSAKTGRGPLGDDWLETATSGPLMCAYKLCKVEFRYWGMQSKIEQFIHDVGLRKVMLRAHRQAWCWQDEWTDLTMEDIRQLEEETARMLAQKMAKCGDTEEPPTAGPSSEGRPEPGAASGQEGTEAQVAADASPDDSFAKQWSTSSRSSYSSQHGGGVSPQSLSEWRMQNIARDSENSSEEEFFDAHEDLSDSDEVFAKEMTKWSSNDFLDTLERPVEMDEALGDGASAAKVDGEGL…	1109041	Galbula dea	Vertebrates	cellular organisms; Eukaryota; Opisthokonta; Metazoa; Eumetazoa; Bilateria; Deuterostomia; Chordata; Craniata; Vertebrata; Gnathostomata; Teleostomi; Euteleostomi; Sarcopterygii; Dipnotetrapodomorpha; Tetrapoda; Amniota; Sauropsida; Sauria; Archelosauria; Archosauria; Dinosauria; Saurischia; Theropoda; Coelurosauria; Aves; Neognathae; Galbuliformes; Galbulidae; Galbula	nir2-derived
A0A7K9ZFH8	MLIKEYHILLPMSLEEYQVAQLYMIQKKSREESSGEGSGVEILANRPYNDGPGGSGQYTHKIYHVGSHIPSWFRALLPKAALQVEEESWNAYPYTRTRYTCPFVEKFSIEIETYYRPDAGQQTNIFNLSAAEKRQRILDTIDIVRDPISPGEYKPEEDPKLYHSSKTGRGPLGDDWLEAAVSSGPLMCAYKLCKVEFRYWGMQSKIEQFIHDVGLRKVMLRAHRQAWCWQDEWTDLTMEDIRQLEEETARMLAQKMAKCGEGEEPPAAGISPEGHPEPDRPGGQEEAELQAGTDTPSDDTFAKQWSTSSRSSYSSQHGGGVSPQSLSEWRMQNIARDSENSSEEEFFDAHEDLSDSDEVFAKEMTKWSSNDFLDTLERPAELDEALGDRASATKGDGEG…	450177	Dicrurus megarhynchus	Vertebrates	cellular organisms; Eukaryota; Opisthokonta; Metazoa; Eumetazoa; Bilateria; Deuterostomia; Chordata; Craniata; Vertebrata; Gnathostomata; Teleostomi; Euteleostomi; Sarcopterygii; Dipnotetrapodomorpha; Tetrapoda; Amniota; Sauropsida; Sauria; Archelosauria; Archosauria; Dinosauria; Saurischia; Theropoda; Coelurosauria; Aves; Neognathae; Passeriformes; Corvoidea; Dicruridae; Dicrurus	nir2-derived
A0A7L0ADF4	DTIDIVRDPISPGEYKPEEDPKLYHSAKTGRGPLGDDWLEAAAGGPLMCAYKLCKVEFRYWGMQSKIEQFIHDVGLRKVMLRAHRQAWCWQDEWTDLTMEDIRQLEEETARMLAQKMAKCGEAEEPPSLGPCPPARVPTAVLPFPQGGSAESAAQACRIHALFLILHSGNILDQGAGEPGSKQADVQTLAATFDAVTRVHFPEALGHVALRLVPCPPICAAAYALVSKLSPYSHDRDSLSSSQDHIPLAALPLLATSSGSYQHAMGAVIARANQAYSAFLHSGEGAGFCGQVVLLGDCVGGILGFDALCQSRAGSGGSRSSRLPQRALLGFEPLERPPLAARVSALVRARASPSLLCASPGLSPGCHRCPGHCPIPAGLLAAQAGQPPSPLSAPVAQLR…	52777	Ciconia maguari	Vertebrates	cellular organisms; Eukaryota; Opisthokonta; Metazoa; Eumetazoa; Bilateria; Deuterostomia; Chordata; Craniata; Vertebrata; Gnathostomata; Teleostomi; Euteleostomi; Sarcopterygii; Dipnotetrapodomorpha; Tetrapoda; Amniota; Sauropsida; Sauria; Archelosauria; Archosauria; Dinosauria; Saurischia; Theropoda; Coelurosauria; Aves; Neognathae; Ciconiiformes; Ciconiidae; Ciconia	nir2-derived
A0A7L0EQI3	RLPLLQKKSREESSGEGSGVEILANRPYSDGPGGSGQYTHKIYHVGSHIPSWFRALLPKAALQVEEESWNAYPYTRTRWGLGGAHGGGRRGWKCRRAQPCPRTSPRYTCPFVEKFSIEIETYYRPDAGQQANIFNLSAAEKRQRILDTIDIVRDPISPGEYKPEEDPKLYRSAKTGRGPLGDDWLEAATGGPVMCAYKLCKVEFRYWGMQSKIEQFIHDVGLRKVMLRAHRQAWCWQDEWTDLTMEDIRQLEEETARMLAQKMAKCGEAEEPPVAGPSPKGQLEPGGAGGQEEAEAQEVTDASPDDSFAKQWSTSSRSSYSSQHGGGVSPQSLSEWRMQNIARDSENSSEEEFFDAHEDLSDSDEVFAKEMTKWSSNDFLDTLERPAELDEVLGKSQQG…	56311	Trogon melanurus	Vertebrates	cellular organisms; Eukaryota; Opisthokonta; Metazoa; Eumetazoa; Bilateria; Deuterostomia; Chordata; Craniata; Vertebrata; Gnathostomata; Teleostomi; Euteleostomi; Sarcopterygii; Dipnotetrapodomorpha; Tetrapoda; Amniota; Sauropsida; Sauria; Archelosauria; Archosauria; Dinosauria; Saurischia; Theropoda; Coelurosauria; Aves; Neognathae; Trogoniformes; Trogonidae; Trogon	nir2-derived
A0A7L0FU87	MLIKEYHILLPMSLEEYQVAQLYMIQKKSREESSGEGSGVEILANRPYSDGPGGSGQYTHKIYHVGSHIPSWFRALLPKAALQVEEESWNAYPYTRTRYTCPFVEKFSIEIETYYRPDSGQQTNVFNLSAAEKRQRILDTIDIVRDPISPGEYKPEEDPKLYHSAKTGRGPLGDDWLEVAAGGPLMCAYKLCKVEFRYWGMQSKIEQFIHDVGLRKVMLRAHRQAWCWQDEWTDLTMEDIRQLEEETARMLAQKMAKCGEAEEPPAAGPSPEGRPEPGGASGQEGVEVQGVTDASPDDSFAKQWSTSSRSSYSSQHGGGVSPQSLSEWRMQNIARDSENSSEEEFFDAHEDLSDSDEVFAKEMTKWSSNDFLDTLERPAELDEALGAFPACPLPRTMPP…	103956	Corythaixoides concolor	Vertebrates	cellular organisms; Eukaryota; Opisthokonta; Metazoa; Eumetazoa; Bilateria; Deuterostomia; Chordata; Craniata; Vertebrata; Gnathostomata; Teleostomi; Euteleostomi; Sarcopterygii; Dipnotetrapodomorpha; Tetrapoda; Amniota; Sauropsida; Sauria; Archelosauria; Archosauria; Dinosauria; Saurischia; Theropoda; Coelurosauria; Aves; Neognathae; Musophagiformes; Musophagidae; Corythaixoides	nir2-derived
A0A7L0JG45	MLIKEYHILLPMSLEEYQVAQLYMIQKKSREESSGEGSGVEILANRPYSDGPGGSGQYTHKIYHVGSHIPSWFRALLPKAALQVEEESWNAYPYTRTRYTCPFVEKFSIEIETYYRPDAGQQTNVFNLSAAEKRQRILDTIDIVRDPISPGEYKPEEDPKLYHSSKTGRGPLGDDWLEAAAAGGPLMCAYKLCKVEFRYWGMQSKIEQFIHDVGLRKVMLRAHRQAWCWQDEWTDLTMEDIRQLEEETARMLAQKMAKCSEAEEPPTTSISPEGRPEPGGPSGQEGAELQGGTDASSDDTFAKQWSTSSRSSYSSQHGGGVSPQSLSEWRMQNIARDSENSSEEEFFDAHEDLSDSDEVFAKEMTKWSSNDFLDTLERPAELDEAMGDGASAAKADDEG…	114369	Piprites chloris	Vertebrates	cellular organisms; Eukaryota; Opisthokonta; Metazoa; Eumetazoa; Bilateria; Deuterostomia; Chordata; Craniata; Vertebrata; Gnathostomata; Teleostomi; Euteleostomi; Sarcopterygii; Dipnotetrapodomorpha; Tetrapoda; Amniota; Sauropsida; Sauria; Archelosauria; Archosauria; Dinosauria; Saurischia; Theropoda; Coelurosauria; Aves; Neognathae; Passeriformes; Pipridae; Piprites	nir2-derived
A0A7L0KJL3	LQKKSREESSGEGSGVEILANRPYSDGPGGSGQYTHKIYHVGSHIPSWFRALLPKAALQVEEESWNAYPYTRTRYTCPFVEKFSIEIETYYRPDAGQQTNVFNLSAAEKRQRILDTIDIVRDPISPGEYKPEEDPKLYHSAKTGRGPLGDDWLEMATSGPLMCAYKLCKVEFRYWGMQSKIEQFIHDVGLRKVMLRAHRQAWCWQDEWTDLTMEDIRQLEEETARMLAQKMAKCGEAEEPPAAGPSPEGRPEPGAADGQEGAEAQGASDASPDDTFAKQWSTSSRSSYSSQHGGGVSPQSLSEWRMQNIARDSENSSEEEFFDAHEDLSDSDEVFAKEMTKWSSNDFLDTLERPVELDEALGEQGGHSLPETWGLTPHRHPGSAHRCSLSFLQGGSAES…	30388	Chauna torquata	Vertebrates	cellular organisms; Eukaryota; Opisthokonta; Metazoa; Eumetazoa; Bilateria; Deuterostomia; Chordata; Craniata; Vertebrata; Gnathostomata; Teleostomi; Euteleostomi; Sarcopterygii; Dipnotetrapodomorpha; Tetrapoda; Amniota; Sauropsida; Sauria; Archelosauria; Archosauria; Dinosauria; Saurischia; Theropoda; Coelurosauria; Aves; Neognathae; Galloanserae; Anseriformes; Anhimidae; Chauna	nir2-derived
A0A7L0LVQ6	QKKSREESSGEGSGVEILANRPYSDGPGGSGQYTHKVYHVGSHIPSWFRALLPKAALQVEEESWNAYPYTRTRYTCPFVEKFSIEIETYYRQDAGQQPNIFNLSAAEKRQRILDTIDIVRDPISPGEYKPEEDPKLYHSTKTGRGPLGDDWLESPSTGPLMCAYKLCKVEFRYWGMQSKIEQFIHDVGLRKVMLRAHRQAWCWQDEWTDLTMEDIRQLEDETAQMLAQKMGKCSGAEEPPMAGPSSEGRMEPRRASGQEGAEAQQEADVSPDDTFAKQWSTSSRSSYSSQHGGGVSPQSLSEWRMQNIARDSENSSEEEFFDAHEDLSDSDEVFAKEMTKWSSNDFLDTLEQPVELDEALGEGTSTSKVDGEGLGTSSFSEGSSSDSTAPVCQIHVLFL…	175529	Amazona guildingii	Vertebrates	cellular organisms; Eukaryota; Opisthokonta; Metazoa; Eumetazoa; Bilateria; Deuterostomia; Chordata; Craniata; Vertebrata; Gnathostomata; Teleostomi; Euteleostomi; Sarcopterygii; Dipnotetrapodomorpha; Tetrapoda; Amniota; Sauropsida; Sauria; Archelosauria; Archosauria; Dinosauria; Saurischia; Theropoda; Coelurosauria; Aves; Neognathae; Psittaciformes; Psittacidae; Amazona	nir2-derived
A0A7L0T4P2	QKKSREESSGEGSGVEILANRPYSDGPGGSGQYTHKIYHVGSHIPSWFRALLPKAALQVEEESWNAYPYTRTRYTCPFVEKFSIEIETYYRPDAGQQANVFNLSAAEKRQRILDTIDIVRDPISPGEYKPEEDPKLYHSAKTGRGPLGDDWLEAAAGGPLMCAYKLCKVEFRYWGMQSKIEQFIHDVGLRKVMLRAHRQAWCWQDEWTDLTMEDIRQLEEETARMLAQKMAKCGEAEEPPVAGPSPEGRPELGGASGQEGAEAQGVADASPDDSFAKQWSTSSRSSYSSQHGGGVSPQSLSEWRMQNIARDSENSSEEEFFDAHEDLSDSDEVFAKEMTKWSSNDFLDTLERPAELDESLGEHRGGFPCPPMWVPTAALSFPQGGSADSAAQTCRIHAL…	9252	Podilymbus podiceps	Vertebrates	cellular organisms; Eukaryota; Opisthokonta; Metazoa; Eumetazoa; Bilateria; Deuterostomia; Chordata; Craniata; Vertebrata; Gnathostomata; Teleostomi; Euteleostomi; Sarcopterygii; Dipnotetrapodomorpha; Tetrapoda; Amniota; Sauropsida; Sauria; Archelosauria; Archosauria; Dinosauria; Saurischia; Theropoda; Coelurosauria; Aves; Neognathae; Podicipediformes; Podicipedidae; Podilymbus	nir2-derived
A0A7L0VBJ5	MLIKEYHILLPMSLEEYQVAQLYMIQKKSREESSGEGSGVEILANRPYSDGPGGSGQYTHKIYHVGSHIPSWFRALLPKAALQVEEESWNAYPYTRTRYTCPFVEKFSIEIETYYRPDAGQQTNIFNLSAAEKRQRILDTIDIVRDPISPGEYKPEEDPKLYHSSKTGRGPLGDDWLEAAAVGGPLMCAYKLCKVEFRYWGMQSKIEQFIHDVGLRKVMLRAHRQAWCWQDEWTDLTMEDIRQLEEETAQMLAQKMAKCGEGEEPPTAGVSPKGEPEPDGPGSQEEAELQAGTDTSSDDTFAKQWSTSSRSSYSSQHGGGVSPQSLSEWRMQNIARDSENSSEEEFFDAHEDLSDSDEVFAKEMTKWSSNDFLDTLERPAELDEALGELWGCSGPKSWG…	2585812	Leptocoma aspasia	Vertebrates	cellular organisms; Eukaryota; Opisthokonta; Metazoa; Eumetazoa; Bilateria; Deuterostomia; Chordata; Craniata; Vertebrata; Gnathostomata; Teleostomi; Euteleostomi; Sarcopterygii; Dipnotetrapodomorpha; Tetrapoda; Amniota; Sauropsida; Sauria; Archelosauria; Archosauria; Dinosauria; Saurischia; Theropoda; Coelurosauria; Aves; Neognathae; Passeriformes; Passeroidea; Nectariniidae; Leptocoma	nir2-derived
A0A7L0XWD6	KKSREESSGEGSGVEILANRPYSDGPGGSGQYTHKIYHVGSHIPSWFRALLPKAALQVEEESWNAYPYTRTRYTCPFVEKFSIEIETYYRPDAGQQTNVFNLSAAEKRQRILDTIDIVRDPISPGEYKPEEDPKLYHSSKTGRGPLGDDWLEAAAAGGPLMCAYKLCKVEFRYWGMQSKIEQFIHDVGLRKVMLRAHRQAWCWQDEWTDLTMEDIRQLEEETARMLAQKMAKCGEAEEPPTAGISPEGRPEPGGPSGQEGAELQGGTDTSSDDTFAKQWSTSSRSSYSSQHGGGVSPQSLSEWRMQNIARDSENSSEEEFFDAHEDLSDSDEVFAKEMTKWSSNDFLDTLERPAELDEAMGEHWGDSGPKSWLLSFPQGSAAESTEQMCRIHALFLILH…	137541	Tyrannus savana	Vertebrates	cellular organisms; Eukaryota; Opisthokonta; Metazoa; Eumetazoa; Bilateria; Deuterostomia; Chordata; Craniata; Vertebrata; Gnathostomata; Teleostomi; Euteleostomi; Sarcopterygii; Dipnotetrapodomorpha; Tetrapoda; Amniota; Sauropsida; Sauria; Archelosauria; Archosauria; Dinosauria; Saurischia; Theropoda; Coelurosauria; Aves; Neognathae; Passeriformes; Tyrannidae; Tyrannus	nir2-derived
A0A7L0Y9E5	MLIKEYHILLPMSLEEYQVAQLYMIQKKSREESSGEGSGVEILANRPYSDGPGGSGQYTHKIYHVGSHIPSWFRALLPKAALQVEEESWNAYPYTRTRYTCPFVEKFSIEIETYYRPDAGQQTNIFNLSAVEKRQRILDTIDIVRDPISPGEYKPEEDPKLYHSSKTGRGPLGDDWLEAAATNGPLMCAYKLCKVEFRYWGMQSKIEQFIHDVGLRKVMLRAHRQAWCWQDEWTDLTMEDIRQLEEETARMLAQKMAKCGEGEEPPAAGVSPEGQPEPDGPGGQEEAELQAGTDTPSDDTFAKQWSTSSRSSYSSQHGGGVSPQSLSEWRMQNIARDSENSSEEEFFDAHEDLSDSDEVFAKEMTKWSSNDFLDTLERPAELDEALGDGASATKGDGEG…	441696	Ploceus nigricollis	Vertebrates	cellular organisms; Eukaryota; Opisthokonta; Metazoa; Eumetazoa; Bilateria; Deuterostomia; Chordata; Craniata; Vertebrata; Gnathostomata; Teleostomi; Euteleostomi; Sarcopterygii; Dipnotetrapodomorpha; Tetrapoda; Amniota; Sauropsida; Sauria; Archelosauria; Archosauria; Dinosauria; Saurischia; Theropoda; Coelurosauria; Aves; Neognathae; Passeriformes; Passeroidea; Ploceidae; Ploceinae; Ploceus	nir2-derived
A0A7L0ZMB7	QKKSREESSGEGSGVEILANRPYSDGPGGSGQYTHKIYHVGSHIPSWFRALLPKAALQVEEESWNAYPYTRTRYTCPFVEKFSIEIETYYRPDAGQQTNVFNLSAAEKRQRILDTIDIVRDPISPGEYKPEEDPKLYHSSKTGRGPLGDDWLEAAAAGGPLMCAYKLCKVEFRYWGMQSKIEQFIHDVGLRKVMLRAHRQAWCWQDEWTDLTMEDIRQLEEETARMLAQKMAKCGEAEEPPMAGVSPDGRPEPGGPGGQEEAELQVGTDASSDDTFAKQWSTSSRSSYSSQHGGGVSPQSLSEWRMQNIARDSENSSEEEFFDAHEDLSDSDEVFAKEMTKWSSNDFLDTLERPAELDEAMGDGASAAKVDGEGLGPSGFPEGGAAESAEQMCRIHALF…	114331	Oxyruncus cristatus	Vertebrates	cellular organisms; Eukaryota; Opisthokonta; Metazoa; Eumetazoa; Bilateria; Deuterostomia; Chordata; Craniata; Vertebrata; Gnathostomata; Teleostomi; Euteleostomi; Sarcopterygii; Dipnotetrapodomorpha; Tetrapoda; Amniota; Sauropsida; Sauria; Archelosauria; Archosauria; Dinosauria; Saurischia; Theropoda; Coelurosauria; Aves; Neognathae; Passeriformes; Cotingidae; Oxyruncus	nir2-derived
A0A7L1BWR8	MLIKEYHILLPMSLEEYQVAQLYMIQKKSREESSGEGSGVEILANRPYSDGPGGSGQYTHKIYHVGSHIPSWFRALLPKAALQVEEESWNAYPYTRTRYTCPFVEKFSIEIETYYRPDAGQQTNIFNLSAAEKRQRILDTIDIVRDPISPGEYKPEEDPKLYHSSKTGRGPLGDDWLEAAAASGPLMCAYKLCKVEFRYWGMQSKIEQFIHDVGLRKVMLRAHRQAWCWQDEWTDLTMEDIRQLEEETARMLAQKMAKCGEDEEPPAAGISPEGQPEPDGPGRQEEAELQAGTDTPSDDTFAKQWSTSSRSSYSSQHGGGVSPQSLSEWRMQNIARDSENSSEEEFFDAHEDLSDTDEVFAKEMTKWSSNDFLDTLERPPELDEALGEEASATKGDGEG…	201329	Illadopsis cleaveri	Vertebrates	cellular organisms; Eukaryota; Opisthokonta; Metazoa; Eumetazoa; Bilateria; Deuterostomia; Chordata; Craniata; Vertebrata; Gnathostomata; Teleostomi; Euteleostomi; Sarcopterygii; Dipnotetrapodomorpha; Tetrapoda; Amniota; Sauropsida; Sauria; Archelosauria; Archosauria; Dinosauria; Saurischia; Theropoda; Coelurosauria; Aves; Neognathae; Passeriformes; Sylvioidea; Timaliidae; Illadopsis	nir2-derived
A0A7L1CT20	VVQKKSREESSGEGSGVEILANRPYSDGPGGSGQYTHKIYHVGSHIPSWFRALLPKAALQVEEESWNAYPYTRTRYTCPFVEKFSIEIETYYRPDAGQQANIFNLSAAEKRQRILDTIDIVRDAISPGEYKPEEDPKLYHSSKTGRGPLGDDWLEAAAAGGPLMCAYKLCKVEFRYWGMQSKIEQFIHDVGLRKVMLRAHRQAWCWQDEWTDLTMEDIRQLEEETARMLAQKMAKCGEAEEPPTAGISPEGRTEPGGPSGQERVELQGGADASSDDTFAKQWSTSSRSSYSSQHGGGVSPQSLSEWRMQNIARDSENSSEEEFFDAHEDLSDSDEVFAKEMTKWSSNDFLDTLERPVELDEVLGDGASTAKADGEGLGTSVFPEGGTAESTEQMCRIHA…	239386	Serilophus lunatus	Vertebrates	cellular organisms; Eukaryota; Opisthokonta; Metazoa; Eumetazoa; Bilateria; Deuterostomia; Chordata; Craniata; Vertebrata; Gnathostomata; Teleostomi; Euteleostomi; Sarcopterygii; Dipnotetrapodomorpha; Tetrapoda; Amniota; Sauropsida; Sauria; Archelosauria; Archosauria; Dinosauria; Saurischia; Theropoda; Coelurosauria; Aves; Neognathae; Passeriformes; Eurylaimidae; Serilophus	nir2-derived
A0A7L1EFB2	MLIKEYHILLPMSLEEYQVAQLYMIQKKSREESSGEGSGVEILANRPYSDGPGGSGQYTHKIYHVGSHIPSWFRALLPKAALQVEEESWNAYPYTRTRYTCPFVEKFSIEIETYYRPDAGQQTNIFNLSVAEKRQRILDTIDIVRDPISPGEYKPEEDPKLYHSSKTGRGPLGDDWLEAAAAGGPLMCAYKLCKVEFRYWGMQSKIEQFIHDVGLRKVMLRAHRQAWCWQDEWTDLTMEDIRQLEEETARMLAQKMAKCGEGEEPPIAGISPEGQPEPDGPGGQEEAERQAGTDTPSDDTFAKQWSTSSRSSYSSQHGGGVSPQSLSEWRMQNIARDSENSSEEEFFDAHEDLSDSDEVFAKEMTKWSSNDFLDTLERPAELDEALGDGASATKGDGEG…	279966	Oenanthe oenanthe	Vertebrates	cellular organisms; Eukaryota; Opisthokonta; Metazoa; Eumetazoa; Bilateria; Deuterostomia; Chordata; Craniata; Vertebrata; Gnathostomata; Teleostomi; Euteleostomi; Sarcopterygii; Dipnotetrapodomorpha; Tetrapoda; Amniota; Sauropsida; Sauria; Archelosauria; Archosauria; Dinosauria; Saurischia; Theropoda; Coelurosauria; Aves; Neognathae; Passeriformes; Muscicapidae; Oenanthe	nir2-derived
A0A7L1FRE3	MLIKEYHILLPMSLEEYQVAQLYMXCRGCTWGREESSGEGSGVEILANRPYSDGPGGSGQYTHKIYHVGSHIPSWFRALLPKAALQVEEESWNAYPYTRTRYTCPFVEKFSIEIETYYRPDAGQQTNIFNLSAAEKRQRILDTIDIVRDPISPGEYKPEEDPKLYHSSKTGRGPLGDDWLEAAAATGPLMCAYKLCKVEFRYWGMQSKIEQFIHDVGLRKVMLRAHRQAWCWQDEWTDLTMDDIRQLEEETARMLAQKMAKCGEDEEPPAAGISPEGQPGPDGPGRQEETELQAGTDTPSDDTFAKQWSTSSRSSYSSQHGGGVSPQSLSEWRMQNIARDSENSSEEEFFDAHEDLSDSDEVFAKEMTKWSSNDFLDTLERPAELDEALGEGASATKGD…	73324	Sylvia borin	Vertebrates	cellular organisms; Eukaryota; Opisthokonta; Metazoa; Eumetazoa; Bilateria; Deuterostomia; Chordata; Craniata; Vertebrata; Gnathostomata; Teleostomi; Euteleostomi; Sarcopterygii; Dipnotetrapodomorpha; Tetrapoda; Amniota; Sauropsida; Sauria; Archelosauria; Archosauria; Dinosauria; Saurischia; Theropoda; Coelurosauria; Aves; Neognathae; Passeriformes; Sylvioidea; Sylviidae; Sylviinae; Sylvia	nir2-derived
A0A7L1HN09	QKKSREESSGEGSGVEILANRPYSDGPGGSGQYTHKIYHVGSHIPSWFRALLPKAALQVEEESWNAYPYTRTRYTCPFVEKFSIEIETYYRPDGGQQTNIFNLSAVEKRQRILDTIDIVRDPISPGEYKPEEDPKLYHSAKTGRGPLGDDWLEAAAGGPLMCAYKLCKVEFRYWGMQSKIEQFIHDVGLRKVMLRAHRQAWCWQDEWTDLTMEDIRQLEEETARMLAQKMAKCGEAEEPPAAGPSPEGRPEPGGASGQEGAEVQGASDASPDDTFAKQWSTSSRSSYSSQHGGGVSPQSLSEWRMQNIARDSENSSEEEFFDAHEDLSDSDEVFAKEMTKWSSNDFLDTLERPAELDETLGEPCPPRLLSLAWVPMAALSFLQGVSSESTAQTCRIHAL…	227226	Nycticryphes semicollaris	Vertebrates	cellular organisms; Eukaryota; Opisthokonta; Metazoa; Eumetazoa; Bilateria; Deuterostomia; Chordata; Craniata; Vertebrata; Gnathostomata; Teleostomi; Euteleostomi; Sarcopterygii; Dipnotetrapodomorpha; Tetrapoda; Amniota; Sauropsida; Sauria; Archelosauria; Archosauria; Dinosauria; Saurischia; Theropoda; Coelurosauria; Aves; Neognathae; Charadriiformes; Rostratulidae; Nycticryphes	nir2-derived
A0A7L1LRC5	MLIKEYHILLPMSLEEYQVAQLYMIEKKSREESSGEGSGVEILANRPYSDGPGGSGQYTHKIYHVGSHIPSWFRALLPKAALQVEEESWNAYPYTRTRYTCPFVEKFSIEIETYYRPDAGQQTNIFNLSAAEKRQRILDTIDIVRDPISPGEYKPEEDPKLYHSSKTGRGPLGDDWLEAAAAGGPLMCAYKLCKVEFRYWGMQSKIEQFIHDVGLRKVMLRAHRQAWCWQDEWTDLTMEDIRQLEEETARMLAQKMAKCGEGEEPPAARISPEGQPEPDGPGGQEEAELQAGTDTPSDDTFAKQWSTSSRSSYSSQHGGGVSPQSLSEWRMQNIARDSENSSEEEFFDAHEDLSDSDEVFAKEMTKWSSNDFLDTLERPAELDETLGDGASAAKGDGEG…	125297	Bombycilla garrulus	Vertebrates	cellular organisms; Eukaryota; Opisthokonta; Metazoa; Eumetazoa; Bilateria; Deuterostomia; Chordata; Craniata; Vertebrata; Gnathostomata; Teleostomi; Euteleostomi; Sarcopterygii; Dipnotetrapodomorpha; Tetrapoda; Amniota; Sauropsida; Sauria; Archelosauria; Archosauria; Dinosauria; Saurischia; Theropoda; Coelurosauria; Aves; Neognathae; Passeriformes; Bombycillidae; Bombycilla	nir2-derived
A0A7L1TR61	MLIKEYHILLPMSLEEYQVAQLYMIQKKSREESSGEGSGVEILANRPYSDGPGGSGQYTHKIYHVGSHIPSWFRALLPKAALQVEEESWNAYPYTRTRYTCPFVEKFSIEIETYYRPDAGQQTNIFNLSAAEKRQRILDTIDIVRDPISPGEYKPEEDPKLYHSSKTGRGPLGDDWLEAAAAGGPLMCAYKLCKVEFRYWGMQSKIEQFIHDVGLRKVMLRAHRQAWCWQDEWTDLTMEDIRQLEEETARMLAQKMAKCGEGEEPPTAGISPEGQPEPDGPGGQEEAELQVGTDTPSDDTFAKQWSTSSRSSYSSQHGGGVSPQSLSEWRMQNIARDSENSSEEEFFDAHEDLSDSDEVFAKEMTKWSSNDFLDTLERPAELDEALGEHWGALAPNPGM…	161653	Phainopepla nitens	Vertebrates	cellular organisms; Eukaryota; Opisthokonta; Metazoa; Eumetazoa; Bilateria; Deuterostomia; Chordata; Craniata; Vertebrata; Gnathostomata; Teleostomi; Euteleostomi; Sarcopterygii; Dipnotetrapodomorpha; Tetrapoda; Amniota; Sauropsida; Sauria; Archelosauria; Archosauria; Dinosauria; Saurischia; Theropoda; Coelurosauria; Aves; Neognathae; Passeriformes; Bombycillidae; Phainopepla	nir2-derived
A0A7L1VJD1	MLIKEYHILLPMSLEEYQVAQLYMIQKKSREESSGEGSGVEILANRPYSDGPGGSGQYTHKIYHVGSHIPSWFRALLPKAALQVEEESWNAYPYTRTRYTCPFVEKFSIEIETYYRPDAGQQTNIFNLSAAEKRQRILDTIDIVRDPISPGEYKPEEDPKLYHSSKTGRGPLGDDWLEAAVASGPLMCAYKLCKVEFRYWGMQSKIEQFIHDVGLRKVMLRAHRQAWCWQDEWTDLTMEDIRQLEEETARMLAQKMAKCGEGEEPPTAGISPEGQSEPDGPGGQEEAELQAGTDTPSDDTFAKQWSTSSRSSYSSQHGGGVSPQSLSEWRMQNIARDSENSSEEEFFDAHEDLSDSDEVFAKEMTKWSSNDFLDTLERPVELDEALGDGASATKGDGEG…	50251	Sitta europaea	Vertebrates	cellular organisms; Eukaryota; Opisthokonta; Metazoa; Eumetazoa; Bilateria; Deuterostomia; Chordata; Craniata; Vertebrata; Gnathostomata; Teleostomi; Euteleostomi; Sarcopterygii; Dipnotetrapodomorpha; Tetrapoda; Amniota; Sauropsida; Sauria; Archelosauria; Archosauria; Dinosauria; Saurischia; Theropoda; Coelurosauria; Aves; Neognathae; Passeriformes; Sittidae; Sitta	nir2-derived
A0A7L1VYT9	VQKKSREESSGEGSGVEILANRPYSDGPGGSGQYTHKIYHVGSHIPSWFRALLPKAALQVEEESWNAYPYTRTRYTCPFVEKFSIEIETYYRPDAGQQTNVFNLSAAEKRQRILDTIDIVRDPISPGEYKPEEDPKLYHSSKTGRGPLGDDWLEAAAASGPLMCAYKLCKVEFRYWGMQSKIEQFIHDVGLRKVMLRAHRQAWCWQDEWTDLTMEDIRQLEEETARMLAQKMAKCGEGEEPPTAGISPEGQPEPHGPGGQEEAELQAGTDTPSDDTFAKQWSTSSRSSYSSQHGGGVSPQSLSEWRMQNIARDSENSSEEEFFDAHEDLSDSDEVFAKEMTKWSSNDFLDTLERPAELDEALGDGASVTKGDGEGLGTSSFPEGGAAESTEQMCRIHVL…	73330	Certhia brachydactyla	Vertebrates	cellular organisms; Eukaryota; Opisthokonta; Metazoa; Eumetazoa; Bilateria; Deuterostomia; Chordata; Craniata; Vertebrata; Gnathostomata; Teleostomi; Euteleostomi; Sarcopterygii; Dipnotetrapodomorpha; Tetrapoda; Amniota; Sauropsida; Sauria; Archelosauria; Archosauria; Dinosauria; Saurischia; Theropoda; Coelurosauria; Aves; Neognathae; Passeriformes; Certhiidae; Certhiinae; Certhia	nir2-derived
A0A7L1X0F2	QKKSREESSGEGSGVEILANRPYSDGPGGSGQYTHKIYHVGSHIPSWFRALLPKAALQVEEESWNAYPYTRTRYTCPFVEKFSIEIETFYRPDGGQQTNVFDLSPMEKRQRILDTIDIVRDPISPGEYKPEEDPKLYRSVKTGRGPLGDDWLEVAAGGPLMCAYKLCKVEFRYWGMQSKIEQFIHDVGLRKVMLRAHRQAWCWQDEWTDLTMEDIRKLEEETARMLAQKMAKCGEAEEPLTAEPSPEGRPEPGSSSGQEGAEAQGVSDASPDDTFAKQWSTSSRSSYSSQHGGGVSPQSLSEWRMQNIARDSENSSEEEFFDAHEDLSDSDEVFAKEMTKWSSNDFLDTLERPAELDEALGEGPSTSKVDGEGLGATGFSEGVSSESTAQTCRIHALFL…	161742	Thinocorus orbignyianus	Vertebrates	cellular organisms; Eukaryota; Opisthokonta; Metazoa; Eumetazoa; Bilateria; Deuterostomia; Chordata; Craniata; Vertebrata; Gnathostomata; Teleostomi; Euteleostomi; Sarcopterygii; Dipnotetrapodomorpha; Tetrapoda; Amniota; Sauropsida; Sauria; Archelosauria; Archosauria; Dinosauria; Saurischia; Theropoda; Coelurosauria; Aves; Neognathae; Ciconiiformes; Thinocoridae; Thinocorus	nir2-derived
A0A7L1ZJ90	MLIKEYHILLPMSLEEYQVAQLYMIQKKSREESSGEGSGVEILANRPYSDGPGGSGQYTHKIYHVGSHIPSWFRALLPKAALQVEEESWNAYPYTRTRYTCPFVEKFSIEIETYYRPDAGQQTNIFNLSAAEKRQRILDTIDIVRDPISPGEYKPEEDPKLYHSSKTGRGPLGDDWLEAAAASGPLMCAYKLCKVEFRYWGMQSKIEQFIHDVGLRKVMLRAHRQAWCWQDEWTDLTMEDIRQLEEETARMLAQKMAKCGEDEEPPAAGSSPEGQPEPDGPGRQEETELQAGTDTPSDDTFAKQWSTSSRSSYSSQHGGGVSPQSLSEWRMQNIARDSENSSEEEFFDAHEDLSDSDEVFAKEMTKWSSNDFLDTLERPAEMDEALGEGASTTKGDGEG…	36275	Leiothrix lutea	Vertebrates	cellular organisms; Eukaryota; Opisthokonta; Metazoa; Eumetazoa; Bilateria; Deuterostomia; Chordata; Craniata; Vertebrata; Gnathostomata; Teleostomi; Euteleostomi; Sarcopterygii; Dipnotetrapodomorpha; Tetrapoda; Amniota; Sauropsida; Sauria; Archelosauria; Archosauria; Dinosauria; Saurischia; Theropoda; Coelurosauria; Aves; Neognathae; Passeriformes; Sylvioidea; Leiothrichidae; Leiothrix	nir2-derived
A0A7L2C3H1	MLIKEYHILLPMSLEEYQVAQLYMIQKKSREESSGEGSGVEILANRPYSDGPGGSGQYTHKIYHVGSHIPSWFRALLPKAALQVEEESWNAYPYTRTRYTCPFVEKFSIEIETYYRPDAGQQTNIFNLSAAEKRQRILDTIDIVRDPISPGEYKPEEDPKLYHSSKTGRGPLGDDWLEAAAASGPLMCAYKLCKVEFRYWGMQSKIEQFIHDVGLRKVMLRAHRQAWCWQDEWTDLTMEDIRQLEEETARMLAQKMAKCGEGEEPPAAGTSPEGQPEPDGPGGQEEAELQAGTDTPSDDTFAKQWSTSSRSSYSSQHGGGVSPQSLSEWRMQNIARDSENSSEEEFFDAHEDLSDSDEVFAKEMTKWSSNDFLDTLERPAELDEALGDGASTAKGDGEG…	670337	Alaudala cheleensis	Vertebrates	cellular organisms; Eukaryota; Opisthokonta; Metazoa; Eumetazoa; Bilateria; Deuterostomia; Chordata; Craniata; Vertebrata; Gnathostomata; Teleostomi; Euteleostomi; Sarcopterygii; Dipnotetrapodomorpha; Tetrapoda; Amniota; Sauropsida; Sauria; Archelosauria; Archosauria; Dinosauria; Saurischia; Theropoda; Coelurosauria; Aves; Neognathae; Passeriformes; Sylvioidea; Alaudidae; Alaudala	nir2-derived
A0A7L2F4G3	MLIKEYHILLPMSLEEYQVAQLYMIQKKSREESSGEGSGVEILANRPYSDGPGGSGQYTHKIYHVGSHIPSWFRALLPKAALQVEEESWNAYPYTRTRYTCPFVEKFSIEIETYYRPDAGQQTNIFNLSAAEKRQRILDTIDIVRDPISPGEYKPEEDPKLYHSSKTGRGPLGDDWLEAAAASGPLMCAYKLCKVEFRYWGMQSKIEQFIHDVGLRKVMLRAHRQAWCWQDEWTDLTMEDIRQLEEETARMLAQKMAKCGEGEEPPAAGVSPEGQPEPDGPGSQEEAELQAGTDTPSDDTFAKQWSTSSRSSYSSQHGGGVSPQSLSEWRMQNIARDSENSSEEEFFDAHEDLSDSDEVFAKEMTKWSSNDFLDTLERPAELDEALGDGASATKGDAEG…	64278	Quiscalus mexicanus	Vertebrates	cellular organisms; Eukaryota; Opisthokonta; Metazoa; Eumetazoa; Bilateria; Deuterostomia; Chordata; Craniata; Vertebrata; Gnathostomata; Teleostomi; Euteleostomi; Sarcopterygii; Dipnotetrapodomorpha; Tetrapoda; Amniota; Sauropsida; Sauria; Archelosauria; Archosauria; Dinosauria; Saurischia; Theropoda; Coelurosauria; Aves; Neognathae; Passeriformes; Passeroidea; Icteridae; Quiscalus	nir2-derived
A0A7L2J5R9	MLIKEYHILLPMSLEEYQVAQLYMIQKKSREESSGEGSGVEILANRPYSDGPGGSGQYTHKIYHVGSHIPSWFRALLPKAALQVEEESWNAYPYTRTRYTCPFVEKFSIEIETYYRPDAGQQTNIFNLSAAEKRQRILDTIDIVRDPISPGEYKPEEDPKLYHSSKTGRGPLGDDWLEVAAASGPLMCAYKLCKVEFRYWGMQSKIEQFIHDVGLRKVMLRAHRQAWCWQDEWTDLTMEDIRQLEEETARMLAQKMAKCGEGEEPPTAGISPGGQPESDGPGGQEEAELQAGTDTPSDDTFAKQWSTSSRSSYSSQHGGGVSPQSLSEWRMQNIARDSENSSEEEFFDAHEDLSDSDEVFAKEMTKWSSNDFLDTLERPAELDEALGEQWGCSGPKSWG…	161649	Cinclus mexicanus	Vertebrates	cellular organisms; Eukaryota; Opisthokonta; Metazoa; Eumetazoa; Bilateria; Deuterostomia; Chordata; Craniata; Vertebrata; Gnathostomata; Teleostomi; Euteleostomi; Sarcopterygii; Dipnotetrapodomorpha; Tetrapoda; Amniota; Sauropsida; Sauria; Archelosauria; Archosauria; Dinosauria; Saurischia; Theropoda; Coelurosauria; Aves; Neognathae; Passeriformes; Cinclidae; Cinclus	nir2-derived
A0A7L2KBU2	VFVQKKSREESSGEGSGVEILANRPYSDGPGGSGQYTHKIYHVGSHIPSWFRALLPKAALQVEEESWNAYPYTRTRYTCPFVEKFSIEIETYYRPDAGQQTNIFNLSAAEKRQRILDTIDIVRDPISPGEYKPEEDPKLYHSSKTGRGPLGDDWLEAAAASGPLMCAYKLCKVEFRYWGMQSKIEQFIHDVGLRKVMLRAHRQAWCWQDEWTDLTMEDIRQLEEETARMLAQKMAKCGEDEEPPASGISPEGQPEPGGPGRQEEAELQAGTDTPSDDTFAKQWSTSSRSSYSSQHGGGVSPQSLSEWRMQNIARDSENSSEEEFFDAHEDLSDSDEVFAKEMTKWSSNDFLDTLERPAELDEALGECSGCSVPRSWGGATESTEQMCRIHALFLILHSG…	2485327	Zosterops hypoxanthus	Vertebrates	cellular organisms; Eukaryota; Opisthokonta; Metazoa; Eumetazoa; Bilateria; Deuterostomia; Chordata; Craniata; Vertebrata; Gnathostomata; Teleostomi; Euteleostomi; Sarcopterygii; Dipnotetrapodomorpha; Tetrapoda; Amniota; Sauropsida; Sauria; Archelosauria; Archosauria; Dinosauria; Saurischia; Theropoda; Coelurosauria; Aves; Neognathae; Passeriformes; Sylvioidea; Zosteropidae; Zosterops	nir2-derived
A0A7L2LLE6	VQKKSREESSGEGSGVEILANRPYSDGPGGSGQYTHKIYHVGSHIPSWFRALLPKAALQVEEESWNAYPYTRTRYTCPFVEKFSIEIETYYRPDAGQQTNIFNLSAAEKRQRILDTIDIVRDPISPGEYKPEEDPKLYHSSKTGRGPLGDDWLEAAAASGPLMCAYKLCKVEFRYWGMQSKIEQFIHDVGLRKVMLRAHRQAWCWQDEWTDLTMEDIRQLEEETARMLAQKMAKCGEGEEPPAAGISPEGQPEPDGPGRQEEAELQAGTDTPSDDTFAKQWSTSSRSSYSSQHGGGVSPQSLSEWRMQNIARDSENSSEEEFFDAHEDLSDSDEVFAKEMTKWSSNDFLDTLERPAELDEALGDGASATKGDNEGLGTSSFSEGGTAESTEQMCRIHAL…	68497	Hippolais icterina	Vertebrates	cellular organisms; Eukaryota; Opisthokonta; Metazoa; Eumetazoa; Bilateria; Deuterostomia; Chordata; Craniata; Vertebrata; Gnathostomata; Teleostomi; Euteleostomi; Sarcopterygii; Dipnotetrapodomorpha; Tetrapoda; Amniota; Sauropsida; Sauria; Archelosauria; Archosauria; Dinosauria; Saurischia; Theropoda; Coelurosauria; Aves; Neognathae; Passeriformes; Sylvioidea; Sylviidae; Acrocephalinae; Hippolais	nir2-derived
A0A7L2MGV6	MLIKEYHILLPMSLEEYQVAQLYMIQKKSREESSGEGSGVEILANRPYSDGPGGSGQYTHKIYHVGSHIPSWFRALLPKAALQVEEESWNAYPYTRTRYTCPFVEKFSIEIETYYRPDAGQQTNIFNLSAAEKRQRILDTIDIVRDPISPGEYKPEEDPKLYHSSKTGRGPLGDDWLEAAAASGPLMCAYKLCKVEFRYWGMQSKIEQFIHDVGLRKVMLRAHRQAWCWQDEWTDLTMEDIRQLEEETARMLAQKMAKCGEGEEPPAAGISPEGQPEPDGPGRQEEAELQAGIGTPSDDTFAKQWSTSSRSSYSSQHGGGVSPQSLSEWRMQNIARDSENSSEEEFFDAHEDLSDSDEVFAKEMTKWSSNDFLDTLERPAELDEALGEGASATKGDGEG…	2585818	Rhadina sibilatrix	Vertebrates	cellular organisms; Eukaryota; Opisthokonta; Metazoa; Eumetazoa; Bilateria; Deuterostomia; Chordata; Craniata; Vertebrata; Gnathostomata; Teleostomi; Euteleostomi; Sarcopterygii; Dipnotetrapodomorpha; Tetrapoda; Amniota; Sauropsida; Sauria; Archelosauria; Archosauria; Dinosauria; Saurischia; Theropoda; Coelurosauria; Aves; Neognathae; Passeriformes; Sylvioidea; Phylloscopidae; Rhadina	nir2-derived
A0A7L2NLW7	MLIKEYHILLPMSLEEYQVAQLYMIQKKSREESSGEGSGVEILANRPYSDGPGGSGQYTHKIYHVGSHIPSWFRALLPKAALQVEEESWNAYPYTRTRYTCPFVEKFSIEIETYYRPDAGQQTNIFNLSAAEKRQRILDTIDIVRDPISPGEYKPEEDPKLYHSSKTGRGPLGDDWLEAAAASGPLMCAYKLCKVEFRYWGMQSKIEQFIHDVGLRKVMLRAHRQAWCWQDEWTDLTMEDIRQLEEETARMLAQKMAKCGEGEEPPAAGISPEGQPEPDGPGRQEEAELQAGTDTPSDDTFAKQWSTSSRSSYSSQHGGGVSPQSLSEWRMQNIARDSENSSEEEFFDAHEDLSDSDEVFAKEMTKWSSNDFLDTLERPAELDEALGEGASATKGDGEG…	182897	Pycnonotus jocosus	Vertebrates	cellular organisms; Eukaryota; Opisthokonta; Metazoa; Eumetazoa; Bilateria; Deuterostomia; Chordata; Craniata; Vertebrata; Gnathostomata; Teleostomi; Euteleostomi; Sarcopterygii; Dipnotetrapodomorpha; Tetrapoda; Amniota; Sauropsida; Sauria; Archelosauria; Archosauria; Dinosauria; Saurischia; Theropoda; Coelurosauria; Aves; Neognathae; Passeriformes; Sylvioidea; Pycnonotidae; Pycnonotus	nir2-derived
A0A7L2Q2W7	MLIKEYHILLPMSLEEYQVAQLYMIQKKSREESSGEGSGVEILANRPYSDGPGGSGQYTHKIYHVGSHIPSWFRALLPKAALQVEEESWNAYPYTRTRYTCPFVEKFSIEIETYYRPDAGQQTNIFNLSAAEKRQRILDTIDIVRDPISPGEYKPEEDPKLYHSSKTGRGPLGDDWLEAAAASGPLMCAYKLCKVEFRYWGMQSKIEQFIHDVGLRKVMLRAHRQAWCWQDEWTDLTMEDIRQLEEETARMLAQKMAKCGEGEEPPVAGVSPEGQPEPDGPGGQEEAELQAGTDTPSDDTFAKQWSTSSRSSYSSQHGGGVSPQSLSEWRMQNIARDSENSSEEEFFDAHEDLSDSDEVFAKEMTKWSSNDFLDTLERPVELDEALGDRASATKGDGEG…	589841	Hypocryptadius cinnamomeus	Vertebrates	cellular organisms; Eukaryota; Opisthokonta; Metazoa; Eumetazoa; Bilateria; Deuterostomia; Chordata; Craniata; Vertebrata; Gnathostomata; Teleostomi; Euteleostomi; Sarcopterygii; Dipnotetrapodomorpha; Tetrapoda; Amniota; Sauropsida; Sauria; Archelosauria; Archosauria; Dinosauria; Saurischia; Theropoda; Coelurosauria; Aves; Neognathae; Passeriformes; Sylvioidea; Zosteropidae; Hypocryptadius	nir2-derived
A0A7L2V293	VNQRLSLQKKSREESSGEGSGVEILANRPYSDGPGGSGQYTHKIYHVGSHIPSWFRALLPKAALQVEEESWNAYPYTRTRYTCPFVEKFSIEIETYYRPDAGQQTNIFNLSAAEKRQRILDTIDIVRDPISPGEYKPEEDPKLYHSAKTGRGPLGDDWLEAAAGGPLMCAYKLCKVEFRYWGMQSKIEQFIHDVGLRKVMLRAHRQAWCWQDEWTDLTMEDIRQLEEETARMLAQKMAKCGEPEEPPAAGPTPEGRPEPGGPCGQEGTEAQGVVDVSPDDSFAKQWSTSSRSSYSSQHGGGVSPQSLSEWRMQNIARDSENSSEEEFFDAHEDLSDSDEVFAKEMTKWSSNDFLDTLERPVELDEALGEHLRGVCAPSPSSRAHHGCPPRVPTPVLSSP…	135165	Brachypteracias leptosomus	Vertebrates	cellular organisms; Eukaryota; Opisthokonta; Metazoa; Eumetazoa; Bilateria; Deuterostomia; Chordata; Craniata; Vertebrata; Gnathostomata; Teleostomi; Euteleostomi; Sarcopterygii; Dipnotetrapodomorpha; Tetrapoda; Amniota; Sauropsida; Sauria; Archelosauria; Archosauria; Dinosauria; Saurischia; Theropoda; Coelurosauria; Aves; Neognathae; Coraciiformes; Brachypteraciidae; Brachypteracias	nir2-derived
A0A7L2WVW9	QKKSREESSGEGSGVEILANRPYSDGPGGSGQYTHKIYHVGSHIPSWFRALLPKAALQVEEESWNAYPYTRTRWDLAEPKGGLRGRPCHRAQPRPCVSPRYTCPFVEKFSIEIETYYRPDAGQQTNVFNLSAAEKRQRILDTIDIVRDPISPGEYKPEEDPKLYHSAKTGRGPLGDDWLEAAAGGPLMCAYKLCKVEFRYWGMQSKIEQFIHDVGLRKVMLRAHRQAWCWQDEWTDLTMEDIRQLEEETARMLAQKMAKCGELEEPPTAGPSPEGRPEPGGASGQEGAEVQGVGDASPDDTFAKQWSTSSRLGLLGGLXDPVLVAGGVSPQSLSEWRMQNIARDSENSSEEEFFDAHEDLSDSDEVFAKEMTKWSSNDFLDTLERPAELDEALGEWRGG…	56262	Pandion haliaetus	Vertebrates	cellular organisms; Eukaryota; Opisthokonta; Metazoa; Eumetazoa; Bilateria; Deuterostomia; Chordata; Craniata; Vertebrata; Gnathostomata; Teleostomi; Euteleostomi; Sarcopterygii; Dipnotetrapodomorpha; Tetrapoda; Amniota; Sauropsida; Sauria; Archelosauria; Archosauria; Dinosauria; Saurischia; Theropoda; Coelurosauria; Aves; Neognathae; Accipitriformes; Pandionidae; Pandion	nir2-derived
A0A7L3A1R2	IKEYHILLPMSLEEYQVAQLYMIQKKSREESSGEGSGVEILANRPYSDGPGGSGQYTHKIYHVGSHIPSWFRALLPKAALQVEEESWNAYPYTRTRYTCPFVEKFSIEIETYYRPDAGQQTNIFNLSAAEKRQRILDTIDIVRDPISPGEYKPEEDPKLYHSSKTGRGPLGDDWLEAAAAGGPLMCAYKLCKVEFRYWGMQSKIEQFIHDVGLRKVMLRAHRQAWCWQDEWTDLTMEDIRQLEEETARMLAQKMAKCGEGEEPPTAGVSPEGQPEPDGPGGQEEAELQAGTETPSDDTFAKQWSTSSRSSYSSQHGGGVSPQSLSEWRMQNIARDSENSSEEEFFDAHEDLSDSDEVFAKEMTKWSSNDFLDTLERPAELDEALGDGASTTKGDGEGLG…	670355	Prunella fulvescens	Vertebrates	cellular organisms; Eukaryota; Opisthokonta; Metazoa; Eumetazoa; Bilateria; Deuterostomia; Chordata; Craniata; Vertebrata; Gnathostomata; Teleostomi; Euteleostomi; Sarcopterygii; Dipnotetrapodomorpha; Tetrapoda; Amniota; Sauropsida; Sauria; Archelosauria; Archosauria; Dinosauria; Saurischia; Theropoda; Coelurosauria; Aves; Neognathae; Passeriformes; Passeroidea; Passeridae; Prunella	nir2-derived
A0A7L3CVC9	LSQQLSLQKKSREESSGEGSGVEILANRPYSDGPGGSGQYTHKIYHVGSHIPSWFRALLPKAALQVEEESWNAYPYTRTRWEPAGMWGGLRRRPCRRAQPRPHASPRYTCPFVEKFSIEIETYYRPDAGQQTNVFNLSAAEKRQRILDTIDIVRDPISPGEYKPEEDPKLYHSAKTGRGPLGDDWLEAAAGGPLMCAYKLCKVEFRYWGMQSKIEQFIHDVGLRKVMLRAHRQAWCWQDEWTDLTMEDIRQLEEETARMLAQKMAKCGEAEEPPTAGPSSEGRPEPGGASGQEGAEAQGVADASPDDTFAKQWSTSSRSSYSSQHGGGVSPQSLSEWRMQNIARDSENSSEEEFFDAHEDLSDSDEVFAKEMTKWSSNDFLDTLERPAELDEALGEWTL…	227228	Pluvianellus socialis	Vertebrates	cellular organisms; Eukaryota; Opisthokonta; Metazoa; Eumetazoa; Bilateria; Deuterostomia; Chordata; Craniata; Vertebrata; Gnathostomata; Teleostomi; Euteleostomi; Sarcopterygii; Dipnotetrapodomorpha; Tetrapoda; Amniota; Sauropsida; Sauria; Archelosauria; Archosauria; Dinosauria; Saurischia; Theropoda; Coelurosauria; Aves; Neognathae; Charadriiformes; Charadriidae; Pluvianellus	nir2-derived
A0A7L3FVA6	QKKSREESSGEGSGVEILANRPYSDGPGGSGQYTHKIYHVGSHIPSWFRALLPKAALQVEEESWNAYPYTRTRYTCPFVEKFSIEIETYYRPDAGQQTNVFNLSAAEKRQRILDTIDIVRDPISPGEYKPEEDPKLYHSAKTGRGPLGDDWLEVAAGGPLMCAYKLCKVEFRYWGMQSKIEQFIHDVGLRKVMLRAHRQAWCWQDEWTDLTMEDIRQLEEETARMLAQKMAKCGDAEEPPATGPIPEGRLEPGGASGQEGPEAQGVADVSPDDSFAKQWSTSSRSSYSSQHGGGVSPQSLSEWRMQNIARDSENSSEEEFFDAHEDLSDSDEVFAKEMTKWSSNDFLDTLERPAELDEGLAVPPAPALTAALSFPQGGSAESTAQACRIHALFLILHSG…	2585822	Zapornia atra	Vertebrates	cellular organisms; Eukaryota; Opisthokonta; Metazoa; Eumetazoa; Bilateria; Deuterostomia; Chordata; Craniata; Vertebrata; Gnathostomata; Teleostomi; Euteleostomi; Sarcopterygii; Dipnotetrapodomorpha; Tetrapoda; Amniota; Sauropsida; Sauria; Archelosauria; Archosauria; Dinosauria; Saurischia; Theropoda; Coelurosauria; Aves; Neognathae; Gruiformes; Rallidae; Zapornia	nir2-derived
A0A7L3K8L2	MLIKEYHILLPMSLEENQGAQLYMIQKKSREESSGEGSGVEILANRPYSDGPGGSGQYTHKIYHVGSHIPSWFRALLPKAALQVEEESWNAYPYTRTRYTCPFVEKFSIEIETYYRPDAGQQTNIFNLSTAEKRQRILDTIDIVRDPISPGEYKPEEDPKLYHSSKTGRGPLGDDWLEAAAASGPLMCAYKLCKVEFRYWGMQSKIEQFIHDVGLRKVMLRAHRQAWCWQDEWTDLTMEDIRQLEEETARMLAQKMAKCGEGEEPPTAGISPEGQSEPDGPGGQEEAELQAGTDTPSDDNFAKQWSTSSRSSYSSQHGGGVSPQSLSEWRMQNIARDSENSSEEEFFDAHEDLSDSDEVFAKEMTKWSSNDFLDTLERPAELDEALGDGASATKGDGEG…	626378	Drymodes brunneopygia	Vertebrates	cellular organisms; Eukaryota; Opisthokonta; Metazoa; Eumetazoa; Bilateria; Deuterostomia; Chordata; Craniata; Vertebrata; Gnathostomata; Teleostomi; Euteleostomi; Sarcopterygii; Dipnotetrapodomorpha; Tetrapoda; Amniota; Sauropsida; Sauria; Archelosauria; Archosauria; Dinosauria; Saurischia; Theropoda; Coelurosauria; Aves; Neognathae; Passeriformes; Petroicidae; Drymodes	nir2-derived
A0A7L3QQB4	MLIKEYHILLPMSLEEYQVAQLYMIQKKSREESSGEGSGVEILANRPYSDGPGGSGQYTHKIYHVGSHIPSWFRALLPKAALQVEEESWNAYPYTRTRYTCPFVEKFSIEIETYYRPDAGQQTNIFNLSAAEKRQRILDTIDIVRDPISPGEYKPEEDPKLYHSSKTGRGPLGDDWLEAAAASGLLMCAYKLCKVEFRYWGMQSKIEQFIHDVGLRKVMLRAHRQAWCWQDEWTDLTMEDIRQLEEETARMLAQKMAKCGEGEEPPTAGISPEGQPEPDGPGRQEEAELQAGTDTPSDDTFAKQWSTSSRSSYSSQHGGGVSPQSLSEWRMQNIARDSENSSEEEFFDAHEDLSDSDEVFAKEMTKWSSNDFLDTLERPAELDEALGEGWGCPGGTAES…	68486	Cettia cetti	Vertebrates	cellular organisms; Eukaryota; Opisthokonta; Metazoa; Eumetazoa; Bilateria; Deuterostomia; Chordata; Craniata; Vertebrata; Gnathostomata; Teleostomi; Euteleostomi; Sarcopterygii; Dipnotetrapodomorpha; Tetrapoda; Amniota; Sauropsida; Sauria; Archelosauria; Archosauria; Dinosauria; Saurischia; Theropoda; Coelurosauria; Aves; Neognathae; Passeriformes; Sylvioidea; Sylviidae; Acrocephalinae; Cettia	nir2-derived
A0A7L3SCQ5	LTQRLSLQKKSREESSGEGSGVEILANRPYSDGPGGSGQYTHKIYHVGSHIPSWFRALLPKAALQVEEESWNAYPYTRTRWELAGMWGGLWGRLCYRAHPDPHVFPRYTCPFVEKFSIEIETYYRPDAGQQTNVFNLNAAEKRQRILDTIDIVRDPISPGEYKPEEDPKLYHSAKTGRGPLGDDWLEAAASGPLMCAYKLCKVEFRYWGMQSKIEQFIHDVGLRKVMLRAHRQAWCWQDEWTDLTMEDIRQLEEETARMLAQKMAKCGEAEEPPTAGPSPEGRPEPGGASGQEGAEVQGSSDASPDDTFAKQWSTSSRSSYSSQHGGGVSPQSLSEWRMQNIARDSENSSEEEFFDAHEDLSDSDEVFAKEMTKWSSNDFLDTLERPAELDEALGECVP…	28697	Cepphus grylle	Vertebrates	cellular organisms; Eukaryota; Opisthokonta; Metazoa; Eumetazoa; Bilateria; Deuterostomia; Chordata; Craniata; Vertebrata; Gnathostomata; Teleostomi; Euteleostomi; Sarcopterygii; Dipnotetrapodomorpha; Tetrapoda; Amniota; Sauropsida; Sauria; Archelosauria; Archosauria; Dinosauria; Saurischia; Theropoda; Coelurosauria; Aves; Neognathae; Charadriiformes; Alcidae; Cepphus	nir2-derived
A0A7L4E8B8	MLIKEYHILLPMSLEEYQVAQLYMIQKKSREESSGEGSGVEILANRPYNDGPGGSGQYTHKIYHVGSHIPSWFRALLPKAALQVEEESWNAYPYTRTRYTCPFVEKFSIEIETYYRPDAGQQTNIFNLSAAEKRQRILDTIDIVRDPISPGEYKPEEDPKLYHSSKTGRGPLGDDWLEAAAASGPLMCAYKLCKVEFRYWGMQSKIEQFIHDVGLRKVMLRAHRQAWCWQDEWTDLTMEDIRQLEEETARMLAQKMAKCGEGEEPPAAGISPEGQPEPGGPGRQEEAELQAGTDTPSDDTFAKQWSTSSRSSYSSQHGGGVSPQSLSEWRMQNIARDSENSSEEEFFDAHEDLSDSDEVFAKEMTKWSSNDFLDTLERPVELDEALGDGAGAAKGDGEG…	43150	Hirundo rustica	Vertebrates	cellular organisms; Eukaryota; Opisthokonta; Metazoa; Eumetazoa; Bilateria; Deuterostomia; Chordata; Craniata; Vertebrata; Gnathostomata; Teleostomi; Euteleostomi; Sarcopterygii; Dipnotetrapodomorpha; Tetrapoda; Amniota; Sauropsida; Sauria; Archelosauria; Archosauria; Dinosauria; Saurischia; Theropoda; Coelurosauria; Aves; Neognathae; Passeriformes; Sylvioidea; Hirundinidae; Hirundo	nir2-derived
A0A7L4FFL7	MLIKEYHVLLPMSVDEYQVAQLYMIQKKSREESSGEGSGVEILANRPYSDGPGGSGQYTHKIYHVGSHIPSWFRALLPKAALQVEEESWNAYPYTRTRYTCPFVEKFSIDIETYYRPDAGQQTNVFNLSAAEKRQRILDTIDIVRDPISPGEYKPEEDPKLYRSAKTGRGPLGDDWLETAASGTLMCAYKLCKVEFRYWGMQSKIEQFIHDVGLRKVMLRAHRQAWCWQDEWTDLTMEDIRQLEEETARMLAQKMAKRGEAEEPPTAGPSCEGRPEPGGPSEQDEGAEAQVGADASPDDSFTKQWSTSSRSSYSSQHGGGVSPQSLSEWRMQNIARDSENSSEEEFFDAHEDLSDSDEVFAKEMTKWSSNDFLDTLEWPAELDEVLGESSSPRLCRVPP…	262131	Alopecoenas beccarii	Vertebrates	cellular organisms; Eukaryota; Opisthokonta; Metazoa; Eumetazoa; Bilateria; Deuterostomia; Chordata; Craniata; Vertebrata; Gnathostomata; Teleostomi; Euteleostomi; Sarcopterygii; Dipnotetrapodomorpha; Tetrapoda; Amniota; Sauropsida; Sauria; Archelosauria; Archosauria; Dinosauria; Saurischia; Theropoda; Coelurosauria; Aves; Neognathae; Columbiformes; Columbidae; Alopecoenas	nir2-derived
A0A7L4GWG6	MLIKEYHILLPMSLEEYQVAQLYMIQKKSREESSGEGSGVEILANRPYTDGPGGSGQYTHKIYHVGSHIPSWFRALLPKAALQVEEESWNAYPYTRTRWDPGGAAGWAVGLAVPPGSFLSPARYTCPFVEKFSIEIETYYRPDAGQQTNIFNLSAAEKRQRILDTIDIVRDPISPGEYKPEEDPKLYHSAKTGRGPLGDAWLEEAAGGPVMCAYKLCKVEFRYWGMQSKIEQFIHDVGLRKVMLRAHRQAWCWQDEWTDLTMEDIRQLEEETARMLAQKMAKCGEAEEPPTAGPSPEGRLEPGGANGQEGAEVQGVGDASPDDSFAKQWSTSSRSSYSSQHGGGVSPQSLSEWRMQNIARDSENSSEEEFFDAHEDLSDSDEVFAKEMTKWSSNDFLDT…	8905	Podargus strigoides	Vertebrates	cellular organisms; Eukaryota; Opisthokonta; Metazoa; Eumetazoa; Bilateria; Deuterostomia; Chordata; Craniata; Vertebrata; Gnathostomata; Teleostomi; Euteleostomi; Sarcopterygii; Dipnotetrapodomorpha; Tetrapoda; Amniota; Sauropsida; Sauria; Archelosauria; Archosauria; Dinosauria; Saurischia; Theropoda; Coelurosauria; Aves; Neognathae; Caprimulgimorphae; Caprimulgiformes; Podargidae; Podargus	nir2-derived
A0A7L4JDP9	MLIKEYHILLPMSLEEYQVAQLYMIQKKSREESSGEGSGVEILANRPYSDGPGGSGQYTHKIYHVGSHIPSWFRALLPKAALQVEEESWNAYPYTRTRYTCPFVEKFSIEIETYYRPDAGQQTNIFNLSAAEKRQRILDTIDIVRDPISPGEYKPEEDPKLYHSSKTGRGPLGDDWLEAAVASGPLMCAYKLCKVEFRYWGMQSKIEQFIHDVGLRKVMLRAHRQAWCWQDEWTDLTMEDIRQLEEETARMLAQKMAKCGEDEEPPAAGISPEGQPEPDGPGRQEEAELQAGTDTPSDDTFAKQWSTSSRSSYSSQHGGGVSPQSLSEWRMQNIARDSENSSEEEFFDAHEDLSDSDEVFAKEMTKWSSNDFLDTLERPAELDEALGEGASTTKGDGEG…	932028	Pomatorhinus ruficollis	Vertebrates	cellular organisms; Eukaryota; Opisthokonta; Metazoa; Eumetazoa; Bilateria; Deuterostomia; Chordata; Craniata; Vertebrata; Gnathostomata; Teleostomi; Euteleostomi; Sarcopterygii; Dipnotetrapodomorpha; Tetrapoda; Amniota; Sauropsida; Sauria; Archelosauria; Archosauria; Dinosauria; Saurischia; Theropoda; Coelurosauria; Aves; Neognathae; Passeriformes; Sylvioidea; Timaliidae; Pomatorhinus	nir2-derived
A0A7L4L4X3	MLIKEYHILLPMSLEEYQVAQLYMIQKKSREESSGEGSGVEILANRPYSDGPGGSGQYTHKIYHVGSHIPSWFRALLPKAALQVEEESWNAYPYTRTRYTCPFVEKFSIEIETYYRPDAGQQTNIFNLSAAEKRQRILDTIDIVRDPISPGEYKPEEDPKLYHSSKTGRGPLGDDWLEAAAAGGPLMCAYKLCKVEFRYWGMQSKIEQFIHDVGLRKVMLRAHRQAWCWQDEWTDLTMEDIRQLEEETARMLAQKMAKCGEGEEPPAAGISPEGQPEPDGPGGQEEAELQAGTDTPSDDTFAKQWSTSSRSSYSSQHGGVVSPQSLSEWRMQNIARDSENSSEEEFFDAHEDLSDSDEVFAKEMTKWSSNDFLDTLERPAELDEALGDGASATKGDGEG…	1347786	Callaeas wilsoni	Vertebrates	cellular organisms; Eukaryota; Opisthokonta; Metazoa; Eumetazoa; Bilateria; Deuterostomia; Chordata; Craniata; Vertebrata; Gnathostomata; Teleostomi; Euteleostomi; Sarcopterygii; Dipnotetrapodomorpha; Tetrapoda; Amniota; Sauropsida; Sauria; Archelosauria; Archosauria; Dinosauria; Saurischia; Theropoda; Coelurosauria; Aves; Neognathae; Passeriformes; Corvoidea; Callaeidae; Callaeas	nir2-derived
E1B9I9	MTWRSGTPEPHRLGQGCQRPAAGQTWDGEALPPPWAPGSQGRRSWGWDSCHISIAHWRAGPGWRKDPRVSGDPKEHGRTKQRQHLEKGLFPHRRGEGRKVGAALRRRGRGGPDPAGVGRAALPGRGRGGRSDAAVGGEGPEGCRRADREEGRGHGPALRLQRVRPLLESAAGAGGARGSDPRPVGPRPYRVRGVHPRTRGAAEAARGRPSAFRMLIKEYHILLPMSLDEYQVAQLYMIQKKSREESSGEGSGVEILANRPYTDGPGGSGQYTHKVYHVGSHIPGWFRALLPKAALQVEEESWNAYPYTRTRYTCPFVEKFSIEIETYYLPDGGQQPNVFNLSGAERRQRILDTIDIVRDAVAPGEYKAEEDPRLYRSAKTGRGPLADDWARTAAQTGPL…	9913	Bos taurus	Mammals	cellular organisms; Eukaryota; Opisthokonta; Metazoa; Eumetazoa; Bilateria; Deuterostomia; Chordata; Craniata; Vertebrata; Gnathostomata; Teleostomi; Euteleostomi; Sarcopterygii; Dipnotetrapodomorpha; Tetrapoda; Amniota; Mammalia; Theria; Eutheria; Boreoeutheria; Laurasiatheria; Artiodactyla; Ruminantia; Pecora; Bovidae; Bovinae; Bos	nir2-derived
P43125	MLIKEYRIPLPLTVEEYRIAQLYMIAKKSREESHGEGSGVEIIINEPYKDGPGGNGQYTKKIYHVGNHLPGWIKSLLPKSALTVEEEAWNAYPYTRTRYTCPFVEKFSLDIETYYYPDNGYQDNVFQLSGSDLRNRIVDVIDIVKDQLWGGDYVKEEDPKHFVSDKTGRGPLAEDWLEEYWREVKGKKQPTPRNMSLMTAYKICRVEFRYWGMQTKLEKFIHDVALRKMMLRAHRQAWAWQDEWFGLTIEDIRELERQTQLALAKKMGGGEECSDDSVSEPYVSTAATAASTTGSERKKSAPAVPPIVTQQPPSAEASSDEEGEEEEDDDEDENDAIGTGVDLSANQGGSAQRSRSQSIQMAQKGKFGSKGALHSPVGSAHSFDLQVANWRMERLEVDS…	7227	Drosophila melanogaster	Fly	cellular organisms; Eukaryota; Opisthokonta; Metazoa; Eumetazoa; Bilateria; Protostomia; Ecdysozoa; Panarthropoda; Arthropoda; Mandibulata; Pancrustacea; Hexapoda; Insecta; Dicondylia; Pterygota; Neoptera; Endopterygota; Diptera; Brachycera; Muscomorpha; Eremoneura; Cyclorrhapha; Schizophora; Acalyptratae; Ephydroidea; Drosophilidae; Drosophilinae; Drosophilini; Drosophila; Sophophora; melanogast…	nir2-derived
G1KJQ7	MLIKEYHILLPMSLTEYQVAQLYMIQKKSREESSGEGSGVEILSNRPYSDGPGGNGQYTHKIYHVGSHIPSWFRALLPKAALQVEEESWNAYPYTRTRYTCPFVEKFSIEIETYYRPDAGKQNNIFDLNAAERRQRIVDTIDIVRDPISPSEYKVEEDPRLYRSVKTGRGPLGDDWLENATNGSLMCAYKLCKVEFRYWGMQSKIEQFIHDVGLRKVMLRAHRQAWCWQDEWIDLTMDDIRRLEEETARMLAQKMATCIEPDTGPTQPSPEHPDELGVNDKQERVDSLRAPDSSPDDPFAKQWSASSRSSYSSQHGAAVSPHSLSEWRMQNIARDSENSSEEEFFDAHEDLSDSDDVFAKEITKWNSNDFLDTLERPSEPDDVLVDAVGVAKPDSDGVA…	28377	Anolis carolinensis	Vertebrates	cellular organisms; Eukaryota; Opisthokonta; Metazoa; Eumetazoa; Bilateria; Deuterostomia; Chordata; Craniata; Vertebrata; Gnathostomata; Teleostomi; Euteleostomi; Sarcopterygii; Dipnotetrapodomorpha; Tetrapoda; Amniota; Sauropsida; Sauria; Lepidosauria; Squamata; Bifurcata; Unidentata; Episquamata; Toxicofera; Iguania; Dactyloidae; Anolis	nir2-derived
G1MXW3	LQKKSREESSGEGSGVEILANRPYSDGPGGSGQYTHKIYHVGSHIPSWFRALLPKAALQVEEESWNAYPYTRTRYTCPFVEKFSIEIETYYRPDAGQQTNIFNLSAAEKRQRILDTIDIVRDPISPGEYKPEEDPKLYRSAKTGRGPLGDNWLEAASSGPLMCAYKLCKVEFRYWGMQSKIEQFIHDVGLRKVMLRAHRQAWCWQDEWTDLTMEDIRQLEEETARMLAQKMAKCGEAEEPSTAGPSPEGRLEPGGASGQEGTEAQGTADVSPDDSFAKQWSTSSRSSYSSQHGGGVSPQSLSEWRMQNIARDSENSSEEEFFDAHEDLSDSDEVFAKEMTKWSSNDFLDTLERPAELDENLGEGHSTSRTDGKEQPASSFSEGSSAESTVQACRIHVLF…	9103	Meleagris gallopavo	Vertebrates	cellular organisms; Eukaryota; Opisthokonta; Metazoa; Eumetazoa; Bilateria; Deuterostomia; Chordata; Craniata; Vertebrata; Gnathostomata; Teleostomi; Euteleostomi; Sarcopterygii; Dipnotetrapodomorpha; Tetrapoda; Amniota; Sauropsida; Sauria; Archelosauria; Archosauria; Dinosauria; Saurischia; Theropoda; Coelurosauria; Aves; Neognathae; Galloanserae; Galliformes; Phasianidae; Meleagridinae; Meleagr…	nir2-derived
G3R3S8	MLIKEYHILLPMSLDEYQVAQLYMIQKKSREESSGEGSGVEILANRPYTDGPGGSGQYTHKVYHVGSHIPGWFRALLPKAALQVEEESWNAYPYTRTRYTCPFVEKFSIEIETYYLPDGGQQPNVFNLSGAERRQRILDTIDIVRDAVAPGEYKAEEDPRLYRSVKTGRGPLSDDWARTAAQTGPLMCAYKLCKVEFRYWGMQAKIEQFIHDVGLRRVMLRAHRQAWCWQDEWTELSMADIRALEEETARMLAQRMAKCNTGSEGSEAQPPGKPSTEARSAASNTGTPDGPEAPPGPDASPDASFGKQWSSSSRSSYSSQHGGAVSPQSLSEWRMQNIARDSENSSEEEFFDAHEGFSDSEEVFPKEMTKWNSNDFIDAFASPMEAEGTPEPGAEAAKG…	9595	Gorilla gorilla gorilla	Primates	cellular organisms; Eukaryota; Opisthokonta; Metazoa; Eumetazoa; Bilateria; Deuterostomia; Chordata; Craniata; Vertebrata; Gnathostomata; Teleostomi; Euteleostomi; Sarcopterygii; Dipnotetrapodomorpha; Tetrapoda; Amniota; Mammalia; Theria; Eutheria; Boreoeutheria; Euarchontoglires; Primates; Haplorrhini; Simiiformes; Catarrhini; Hominoidea; Hominidae; Homininae; Gorilla; Gorilla gorilla	nir2-derived
G5EED9	MLIKEYRILLPMTVQEYRIAQLYMIQKKSRLDSHGQDSGVEIISNKPYTDGPGGSGQYTFKIYHIGSRIPAWIRTVLPTNALEAHEESWNAYPVTKTRYSTPMMDRFSLEVETLYFDDHGQQENVFNLNEKDKSTRIIDYMDFVKDPISSHDYCAEEDPKLYRSETTNRGPLNDDWVAEHLKKGLPIMCAYKLCKVEFRYWGMQTRAERWIHDLALRNTMMRAHRQAWAWQDEWTGLTMNDIRKLEAEAALHLSKVMSVKENEDGHQDENDTDDDMDAGDAVSDDLYFDCTDTSPIPTQKPSIIRWSSELELEIQDDNSPPLTPHNGSTEVALLIMVFHGDFSPDNPADSKTTDTNTFSSTIETCVQRHYPQLRNRLHIVNVSCGHEMTQVVSKLSNIS…	6239	Caenorhabditis elegans	Nematode-worm	cellular organisms; Eukaryota; Opisthokonta; Metazoa; Eumetazoa; Bilateria; Protostomia; Ecdysozoa; Nematoda; Chromadorea; Rhabditida; Rhabditina; Rhabditomorpha; Rhabditoidea; Rhabditidae; Peloderinae; Caenorhabditis	nir2-derived
H2Y8N6	MLIKEYRIPMPLSVQEYRIAQLYMIQKKSREESQGTESGVEIIQNKPYEDGPGGSGQYTQKIYHISKHIPGWLVAILPKDALIVEEEAWNAYPYTRTRYTCPFIEKFSIDIETRYFDDTGEKENVFDLPKSDFGRRIVDEIDLVNEQSSDYKKEEDPRHYVSKKTGRGPLSEDWLSIAKKSSPKSRGNFMCAYKQCKVEFKYWGMQSKIEKFIHDTGLRKVMLRAHKQAWCWQDEWHGLTINDIRRLEKETQLALQIKFGVNTSDSDNTLVDLEESENNVENNSFSQTNLSSRQTGKSVIIATTDAVFLHKQSSNISSHSNHSKHSSLDVHSQMHEPGIEGIRRYSSDISSDDEFFDAQGKFVCLLRLAAHSKTKTSTYDMASNSSFISLSTRRWGSSM…	51511	Ciona savignyi	Ciona	cellular organisms; Eukaryota; Opisthokonta; Metazoa; Eumetazoa; Bilateria; Deuterostomia; Chordata; Tunicata; Ascidiacea; Phlebobranchia; Cionidae; Ciona	nir2-derived
H3C380	MLIKEYRIPMPMSVEEYRIAQLYMIQKKSREESCGEGSGVEILENKPYKDGPGGSGQYTHKVYHIGMHIPSWFRSILPKAALRVEEESWNAYPYTRTRYTCPFVEKFSIDIETYYKPDTGDQVDVFNLSAADKRQRTIDPIDIVTDPIPPHEYKAEEDTRLYKSVKTQRGPLRDDWIEEYKNNPGKTPIMCAYKLCKVEFRYWGMQTKIERFIHDVGLRKVMVRAHRQAWCWQDEWYGLTMEDIRQLELETQLALAMKMAQFSQAEEATEANGAAPSPDKNEEVKEAMGSLEAEEVVPRGVLTKQWSTSSRSSRSSKRGASPSRHSISEWRMQSIARDSDDSSDEEFFDAHEDFSDNEDSLPKEITKWNSNELMDKIEAVDTEEASSELLKDMTVDYER…	99883	Tetraodon nigroviridis	Vertebrates	cellular organisms; Eukaryota; Opisthokonta; Metazoa; Eumetazoa; Bilateria; Deuterostomia; Chordata; Craniata; Vertebrata; Gnathostomata; Teleostomi; Euteleostomi; Actinopterygii; Actinopteri; Neopterygii; Teleostei; Osteoglossocephalai; Clupeocephala; Euteleosteomorpha; Neoteleostei; Eurypterygia; Ctenosquamata; Acanthomorphata; Euacanthomorphacea; Percomorphaceae; Eupercaria; Tetraodontiformes;…	nir3-derived
O35954	MLIKEYHILLPMSLDEYQVAQLYMIQKKSREESSGEGSGVEILANRPYTDGPGGNGQYTHKVYHVGSHIPGWFRALLPKAALQVEEESWNAYPYTRTRYTCPFVEKFSIEIETYYLPDGGQQPNVFNLSGAERRQRIVDTIDIVRDAVAPGEYKAEEDPRLYRSAKTGRGPLADDWARTAAQTGPLMCAYKLCKVEFRYWGMQAKIEQFIHDVGLRRVMLRAHRQAWCWQDEWIELSMADIRALEEETARMLAQRMAKCNTGSEGPEAQTPGKSSTEARPGTSTAGTPDGPEAPPGPDASPDASFGKQWSSSSRSSYSSQHGGGVSPQSLSEWRMQNIARDSENSSEEEFFDAHEGFSDSDEVFPKEMTKWNSNDFIDAFASPTEVEGVPDPTVMATKG…	10090	Mus musculus	Rodents	cellular organisms; Eukaryota; Opisthokonta; Metazoa; Eumetazoa; Bilateria; Deuterostomia; Chordata; Craniata; Vertebrata; Gnathostomata; Teleostomi; Euteleostomi; Sarcopterygii; Dipnotetrapodomorpha; Tetrapoda; Amniota; Mammalia; Theria; Eutheria; Boreoeutheria; Euarchontoglires; Glires; Rodentia; Myomorpha; Muroidea; Muridae; Murinae; Mus; Mus	nir2-derived
S9XAQ9	MLIKEYHILLPMSLDEYQVAQLYMIQKKSREESSGEGSGVEILANRPYTDGPGGSGQYTHKVYHVGSHIPGWFRALLPKAALQVEEESWNAYPYTRTRYTCPFVEKFSIEIETYYLPDGGQQPNVFNLSGAERRQRILDTIDIVRDAVAPGEYKAEEDPRLYRSAKTGRGPLTDDWARTAAQTGPLMCAYKLCKVEFRYWGMQAKIEQFIHDVGLRRVMLRAHRQAWCWQDEWTELSMADIRALEDETARMLAQRMAKCNTGSEGPEAQPPGKPSSEARAGASHAGTPDGPEVPPGPDASPDASFSKQWSSSSRSSYSSQHGGGVSPQSLSEWRMQNIARDSENSSEEEFFDAHEGFSDSDEVFPKEMTKWNSNDFIDAFASPMEAEGAPDPGTEATKD…	419612	Camelus ferus	Mammals	cellular organisms; Eukaryota; Opisthokonta; Metazoa; Eumetazoa; Bilateria; Deuterostomia; Chordata; Craniata; Vertebrata; Gnathostomata; Teleostomi; Euteleostomi; Sarcopterygii; Dipnotetrapodomorpha; Tetrapoda; Amniota; Mammalia; Theria; Eutheria; Boreoeutheria; Laurasiatheria; Artiodactyla; Tylopoda; Camelidae; Camelus	nir2-derived
U3CSB1	MLIKEYHILLPMSLDEYQVAQLYMIQKKSREESSGEGSGVEILANRPYTDGPGGSGQYTHKVYHVGSHIPGWFRALLPKAALQVEEESWNAYPYTRTRYTCPFVEKFSIEIETYYLPDGGQQPNVFNLSGAERRQRILDTIDIVRDAVAPGEYKAEEDPRLYRSVKTGRGPLADDWARTAAQTGPLMCAYKLCKVEFRYWGMQAKIEQFIHDVGLRRVMLRAHRQAWCWQDEWTELSMADIRALEEETARMLAQRMAKCNTGSEGPEAQPPGKQSTEARSGTSNTGTPDGPEAPPGPDASPDASFGKQWSSSSRSSYSSQHGAGPAGAVSPQSLSEWRMQNIARDSENSSEEEFFDAHEGFSDSEEVFPKEMTKWNSNDFIDAFASPMEAEGTSEPGAE…	9483	Callithrix jacchus	Primates	cellular organisms; Eukaryota; Opisthokonta; Metazoa; Eumetazoa; Bilateria; Deuterostomia; Chordata; Craniata; Vertebrata; Gnathostomata; Teleostomi; Euteleostomi; Sarcopterygii; Dipnotetrapodomorpha; Tetrapoda; Amniota; Mammalia; Theria; Eutheria; Boreoeutheria; Euarchontoglires; Primates; Haplorrhini; Simiiformes; Platyrrhini; Cebidae; Callitrichinae; Callithrix; Callithrix	nir2-derived
U3J2K4	MLNLWGQQDLSPKPTSLTRCFLLCLASHLLTQLYQKKSREESSGEGSGVEILANRPYSDGPGGSGQYTHKIYHVGSHIPSWFRALLPKAALQVEEESWNAYPYTRTRYTCPFVEKFSIEIETYYRPDAGQQTNVFNLSAAEKRQRILDTIDIVRDPISPGEYKPEEDPKLYHSAKTGRGPLGDDWLEAAAGGPLMCAYKLCKVEFRYWGMQSKIEQFIHDVGLRKVMLRAHRQAWCWQDEWTDLTMEDIRQLEEETARMLAQKMAKCGEAEEPPAAGPSPEGRPEPGAAGGQEGAEAPGTSDASPDDTFAKQWSTSSRSSYSSQHGGGVSPQSLSEWRMQNIARDSENSSEEEFFDAHEDLSDSDEVFAKEMTKWSSNDFLDTLERPAELDEALGEGPS…	8840	Anas platyrhynchos platyrhynchos	Vertebrates	cellular organisms; Eukaryota; Opisthokonta; Metazoa; Eumetazoa; Bilateria; Deuterostomia; Chordata; Craniata; Vertebrata; Gnathostomata; Teleostomi; Euteleostomi; Sarcopterygii; Dipnotetrapodomorpha; Tetrapoda; Amniota; Sauropsida; Sauria; Archelosauria; Archosauria; Dinosauria; Saurischia; Theropoda; Coelurosauria; Aves; Neognathae; Galloanserae; Anseriformes; Anatidae; Anatinae; Anas; Anas pla…	nir2-derived
U3JF35	MSRSEGPVRSGAGAAPAAAMLIKEYHILLPMSLEEYQVAQLYMIQKKSREESSGEGSGVEILANRPYSDGPGGSGQYTHKIYHVGSHIPSWFRALLPKAALQVEEESWNAYPYTRTRYTCPFVEKFSIEIETYYRPDAGQQTNIFNLSAAEKRQRILDTIDIVRDPISPGEYKPEEDPKLYHSSKTGRGPLGDDWLEAAAAGGPLMCAYKLCKVEFRYWGMQSKIEQFIHDVGLRKVMLRAHRQAWCWQDEWTDLTMEDIRQLEEETARMLAQKMAKCGEGEEPPTAGISPEGQPEPDGPGGQEEAELQAGTDTPSDDTFAKQWSTSSRSSYSSQHGGGVSPQSLSEWRMQNIARDSENSSEEEFFDAHEDLSDSDEVFAKEMTKWSSNDFLDTLERPA…	59894	Ficedula albicollis	Vertebrates	cellular organisms; Eukaryota; Opisthokonta; Metazoa; Eumetazoa; Bilateria; Deuterostomia; Chordata; Craniata; Vertebrata; Gnathostomata; Teleostomi; Euteleostomi; Sarcopterygii; Dipnotetrapodomorpha; Tetrapoda; Amniota; Sauropsida; Sauria; Archelosauria; Archosauria; Dinosauria; Saurischia; Theropoda; Coelurosauria; Aves; Neognathae; Passeriformes; Muscicapidae; Ficedula	nir2-derived
V8NHG1	MLIKEYHILLPMSLTEYQVAQLYMIQVKSKKSREESSGEGSGVEILSNRPYDDGPGGSGQYTHKIYHVGSHIPSWFRALLPKAALQVEEESWNAYPYTRTRYTCPFVEKFSIEIETYYRPDAGKQTNIFNLNTTERRQRIVDTIDIVRDPISPSEYKIEEDPRLYHSVKTGRGPLGDDWLDSGNTGPFMCAYKLCKVEFRYWGMQSKIEQFIHDVGLRKVMLRAHRQAWCWQDEWIDLTMDDIRRLEEETARMLAQKMATCVEPELGPGVPSPECPTELGGHETQDRVDSLRAPDSSPDDPFAKQWSTSSRSSYSSQHAEDLSDSDDVFAKEITKWNSNDFLDTLERPNERDEVLVDVTGATKSDSDGAPVPGPPEVGSEGLSGTCRIHALFLILHSGN…	8665	Ophiophagus hannah	Vertebrates	cellular organisms; Eukaryota; Opisthokonta; Metazoa; Eumetazoa; Bilateria; Deuterostomia; Chordata; Craniata; Vertebrata; Gnathostomata; Teleostomi; Euteleostomi; Sarcopterygii; Dipnotetrapodomorpha; Tetrapoda; Amniota; Sauropsida; Sauria; Lepidosauria; Squamata; Bifurcata; Unidentata; Episquamata; Toxicofera; Serpentes; Colubroidea; Elapidae; Elapinae; Ophiophagus	nir2-derived
A0A060XCU6	MSPAEKRLRTLDPIDIVKDPITPHEYLQEEDPRIYTSDKTKRGPLQEDWIEEYNNNPGKTPIMCAYKLCKVEFRYWGMQSKIERFIHDVGLRKVMVRAHRQAWCWQDEWYGLTIEDIRQLELETQLALAQKMAHFSQTEEATEANGAVSSPDKNQVVKDTINSLEAEEVVSAGGGGDTLQTKRAGLTKQWSTSSRSSRSSKRGASPSRHSLSEWRMQSIARDSEDSSEEEFFDAHEDLSGDEEVFPKEIAKWNSNDLMDKIESADAEDTPGELYKDMAGDYEREAGDERLDEDLSSQQCLQPSKTHVLILVLHGGNILDTGGGDQTSKQGDVNTISTAFDTVMRLHYPTALGRIAIRLVPCPAICAEAFSLVSNLSPYSYDESCLSSSQDHIPLAALPL…	8022	Oncorhynchus mykiss	Vertebrates	cellular organisms; Eukaryota; Opisthokonta; Metazoa; Eumetazoa; Bilateria; Deuterostomia; Chordata; Craniata; Vertebrata; Gnathostomata; Teleostomi; Euteleostomi; Actinopterygii; Actinopteri; Neopterygii; Teleostei; Osteoglossocephalai; Clupeocephala; Euteleosteomorpha; Protacanthopterygii; Salmoniformes; Salmonidae; Salmoninae; Oncorhynchus	nir3-derived
A0A3L7HPI1	MPGLGECCGRRVLNDKRTWDLLAVSAFRWKGLQGYGEFTEPCHSKDLQEREQAAVITLRLRHWQPLQEVGVVRTGLPYPAAGLKKGTTFSRLFGPQYLLLPWYCPGSEVSHLKYPAERHPTVMPRSACWAMVSGDKTCGGLAVTSVAPQVRGLGPSAELEESCLGSPHKQAVPCRREVVDSKMIIKEYRIPLPLTVEEYRIAQLYMIQKKSRNETHGQGSGVEILENRPYTDGPGGSGQYTHKVYHVGMHIPGWFRSILPKAALRVVEESWNAYPYTRTRFTCPFVEKFSIDIETFYKTDTGENDDVFSLSPGEKNQLITDIIDIVKDPVPPSEYKTEEDPKLFQSVKTHRGPLSDNWIEEYKKRLLPIMCAYKLCKVEFRYWGMQSKIERFIHDTGLR…	10029	Cricetulus griseus	Rodents	cellular organisms; Eukaryota; Opisthokonta; Metazoa; Eumetazoa; Bilateria; Deuterostomia; Chordata; Craniata; Vertebrata; Gnathostomata; Teleostomi; Euteleostomi; Sarcopterygii; Dipnotetrapodomorpha; Tetrapoda; Amniota; Mammalia; Theria; Eutheria; Boreoeutheria; Euarchontoglires; Glires; Rodentia; Myomorpha; Muroidea; Cricetidae; Cricetinae; Cricetulus	nir3-derived
A0A087Y015	MLIKEYRIPMPLSVEEYRIAQLYMIQKKSREESCGEGSGVEILENKPYTDGPGGVGQYTHKVYHIGMHIPGWFRSILPKAALRVEEESWNAYPYTRTRYTCPFVEKFSIDIETYYKPDTGNQADVFNLSAADKRQTTIDVIDIVADPIPPHEYTSEEDPKLYASAKTQRGPLQDDWIEEYKNNPGKTPIMCAYKLCKVEFRYWGMQSKIERFIHDVGLRKVMVHAHRQAWCWQDEWYGLTMDDIRQLELETQLALARKMAKFLHGEELSESNGSTVSPDKEQEAKEAISSIEAEETATRSVETLQPRGVLTKQWSTSSRSSRSSKRGVSPSRHSISEWRMQSIARDSDDSSDEEFFDAHEDLSDGEEVFPKEIAKWNSNDFMDKIETVDTEESSENFKE…	48698	Poecilia formosa	Vertebrates	cellular organisms; Eukaryota; Opisthokonta; Metazoa; Eumetazoa; Bilateria; Deuterostomia; Chordata; Craniata; Vertebrata; Gnathostomata; Teleostomi; Euteleostomi; Actinopterygii; Actinopteri; Neopterygii; Teleostei; Osteoglossocephalai; Clupeocephala; Euteleosteomorpha; Neoteleostei; Eurypterygia; Ctenosquamata; Acanthomorphata; Euacanthomorphacea; Percomorphaceae; Ovalentaria; Atherinomorphae; …	nir3-derived
A0A091D035	MIVKEYRIPLPMTVEEYRIAQLYMIQKKSRNETYGEGSGVEILENRPYTDGPGGSGQYTHKVYHVGMHIPGWFRSILPKAALRVVEESWNAYPYTRTRFTCPFVEKFSIDIETFYKTDAGDSLDVFSLSPVEKSQLTTDIIDIVKDPVPPNEYKTEEDPKLFQSVKTHRGPLSDNWIEEYKKRLLPVMCAYKLCKVEFRYWGMQSKIERFIHDTGLRRVMVRAHRQAWCWQDEWYGLSMEHIRELEREAQLMLSRKMAQFNEDEAGTELTKDPASQDQASGPAPEPSSSNGEPLVGRGLKKQWSTSSKSSRSSKRGASPSRHSISEWRMQSIARDSDESSDDEFFDAQEDLSDSEDMFPKDITKWSSNDLMDKMESPEPEDAQDSLYHHSGPEFRVASS…	885580	Fukomys damarensis	Rodents	cellular organisms; Eukaryota; Opisthokonta; Metazoa; Eumetazoa; Bilateria; Deuterostomia; Chordata; Craniata; Vertebrata; Gnathostomata; Teleostomi; Euteleostomi; Sarcopterygii; Dipnotetrapodomorpha; Tetrapoda; Amniota; Mammalia; Theria; Eutheria; Boreoeutheria; Euarchontoglires; Glires; Rodentia; Hystricomorpha; Bathyergidae; Fukomys	nir3-derived
A0A091MNE1	GLRKVMVRAHRQAWCWQDEWYGLTIEDIRQLEKEAQLMLAQKMAQFCSENDAEQHGVKDTPDEKDVEANTVSPVDTEDAAGNSETASGRSLTKQWSTSSKSSRSSKRGASPSRHSISEWRMQSIARDSDDSSDDEFFDAHEDLSDNEEMFPKEITKWSSNDLMDKIETPECDDVPGDLYHETSAEYHVGSSVERLSIIEDESVQPLMQPSKIHVLLLVLHGGNILDSGSGDQSSKQGDVNTITTVFDTVMRVHYPAALGHIAIRLVPCPAICSEAFSLVSSLSPYSYDEGCLSNSQDHIPLAALPLLATSSPQYQEAVATVIVRANQAYSEFIRSQEGTSFNGQVCLVGDCVGGILGFDALCYSNQTVSESQNSSRRGSVVSVQDTDLLSPGITVNNSY…	54380	Cariama cristata	Vertebrates	cellular organisms; Eukaryota; Opisthokonta; Metazoa; Eumetazoa; Bilateria; Deuterostomia; Chordata; Craniata; Vertebrata; Gnathostomata; Teleostomi; Euteleostomi; Sarcopterygii; Dipnotetrapodomorpha; Tetrapoda; Amniota; Sauropsida; Sauria; Archelosauria; Archosauria; Dinosauria; Saurischia; Theropoda; Coelurosauria; Aves; Neognathae; Cariamiformes; Cariamidae; Cariama	nir3-derived
A0A096N8X0	MIIKEYRIPLPMTVEEYRIAQLYMIQKKSRNETYGEGSGVEILENRPYTDGPGGSGQYTHKVYHVGMHIPSWFRSILPKAALRVVEESWNAYPYTRTRFTCPFVEKFSIDIETFYKTDAGENPDVFNLSPVEKNQLTIDFIDIVKDPVPHNEYKTEEDPKLFQSTKTQRGPLSDNWIEEYKKQVFPIMCAYKLCKVEFRYWGMQSKIERFIHDTGLRRVMVRAHRQAWCWQDEWYGLSMENIRELEKEAQLMLSRKMAQFNEDGEEATELVKHEAASDQASGEPPEPSSSNGEPLVGRGLKKQWSTSSKSSRSSKRGASPSRHSISEWRMQSIARDSDESSDDEFFDAHEDLSDTEEMFPKDITKWSSNDLMDKIESPEPEDTQDGLYRQSAPEFRVAS…	9555	Papio anubis	Primates	cellular organisms; Eukaryota; Opisthokonta; Metazoa; Eumetazoa; Bilateria; Deuterostomia; Chordata; Craniata; Vertebrata; Gnathostomata; Teleostomi; Euteleostomi; Sarcopterygii; Dipnotetrapodomorpha; Tetrapoda; Amniota; Mammalia; Theria; Eutheria; Boreoeutheria; Euarchontoglires; Primates; Haplorrhini; Simiiformes; Catarrhini; Cercopithecoidea; Cercopithecidae; Cercopithecinae; Papio	nir3-derived
A0A0D9S522	MIIKEYRIPLPMTVEEYRIAQLYMIQKKSRNETYGEGSGVEILENRPYTDGPGGSGQYTHKVYHVGMHIPSWFRSILPKAALRVVEESWNAYPYTRTRFTCPFVEKFSIDIETFYKTDAGENPDVFNLSPVEKNQLTIDFIDIVKDPVPHNEYKTEEDPKLFQSTKTQRGPLSDNWIEEYKKQVFPIMCAYKLCKVEFRYWGMQSKIERFIHDTGLRRVMVRAHRQAWCWQDEWYGLSMENIRELEKEAQLMLSRKMAQFNEDGEEATELVKNEAASDQASGEPPEPSSSNGEPLVGRGLKKQWSTSSKSSRSSKRGVSPSRHSISEWRMQSIARDSDESSDDEFFDAHEDLSDTEEMFPKDITKWSSNDLMDKIESPEPEDTQDGLYRQSAPEFRVAS…	60711	Chlorocebus sabaeus	Primates	cellular organisms; Eukaryota; Opisthokonta; Metazoa; Eumetazoa; Bilateria; Deuterostomia; Chordata; Craniata; Vertebrata; Gnathostomata; Teleostomi; Euteleostomi; Sarcopterygii; Dipnotetrapodomorpha; Tetrapoda; Amniota; Mammalia; Theria; Eutheria; Boreoeutheria; Euarchontoglires; Primates; Haplorrhini; Simiiformes; Catarrhini; Cercopithecoidea; Cercopithecidae; Cercopithecinae; Chlorocebus	nir3-derived
Q5U2N3	MLIKEYHILLPMSLDEYQVAQLYMIQKKSREESSGEGSGVEILANRPYTDGPGGNGQYTHKVYHVGSHIPGWFRALLPKAALQVEEESWNAYPYTRTRYTCPFVEKFSIEIETYYLPDGGQQPNVFNLSGAERRQRILDTIDIVRDAVAPGEYKAEEDPRLYRSVKTGRGPLADDWARTAAQTGPLMCAYKLCKVEFRYWGMQAKIEQFIHDVGLRRVMLRAHRQAWCWQDEWIELSMADIRALEEETARMLAQRMAKCNTGSEGPEAQTPGKPSTETQPGTRTAGTPDGPEAPPGPDASPDASFGKQWSSSSRSSYSSQHGGGVSPQSLSEWRMQNIARDSENSSEEEFFDAHEGFSDSDEVFPKEMTKWNSNDFIDAFASPTEVEGVPDPAIMATKG…	10116	Rattus norvegicus	Rodents	cellular organisms; Eukaryota; Opisthokonta; Metazoa; Eumetazoa; Bilateria; Deuterostomia; Chordata; Craniata; Vertebrata; Gnathostomata; Teleostomi; Euteleostomi; Sarcopterygii; Dipnotetrapodomorpha; Tetrapoda; Amniota; Mammalia; Theria; Eutheria; Boreoeutheria; Euarchontoglires; Glires; Rodentia; Myomorpha; Muroidea; Muridae; Murinae; Rattus	nir2-derived
A0A0P6J6G6	MATGGGGRGLRGKEVSAPSRCGSEAGKRGRHFWARLCLPGGGPRHGVPGPEPFSWCTGLLRVVRCRPTLTVASCPAPGGAEALAASGRPRAFRMLIKEYHIVLPMSLDEYQVAQLYMIQKKSREESSGEGSGVEILANQPYTDGPGGSGQYTHKVYHVGSHIPGWFRALLPKAALQVEEESWNAYPYTRTRYTCPFVEKFSIEIETYYLPDGGQQPNVFNLNGAERRQRILDTIDIVRDAVAPGEYKAEEDPRLYRSVKTGRGPLADDWARTAAQTGPLMCAYKLCKVEFRYWGMQAKIEQFIHDVGLRRVMLRAHRQAWCWQDEWTELSMADIRALEEETARMLAQRMAKCNTGSEGPEVQPLGKPSTEAQPGTSNASIPDGPKDPPDPDASPDASFG…	10181	Heterocephalus glaber	Rodents	cellular organisms; Eukaryota; Opisthokonta; Metazoa; Eumetazoa; Bilateria; Deuterostomia; Chordata; Craniata; Vertebrata; Gnathostomata; Teleostomi; Euteleostomi; Sarcopterygii; Dipnotetrapodomorpha; Tetrapoda; Amniota; Mammalia; Theria; Eutheria; Boreoeutheria; Euarchontoglires; Glires; Rodentia; Hystricomorpha; Bathyergidae; Heterocephalus	nir2-derived
A0A0Q3TST4	MSCVTIVFLSLGEAGCTLGFANSPGLPPGLVVWPQGFGKPIGHQAELPAPNPASCRNGGCLLIPACRVSLFKHLWLPIAMGWMRMLIKEYRIPLPMSVEEYRIAQLYMIQKKSREETCGEGSGVEILENRPYVDGPGGNGQYTHKVYHIGMHIPSWFRYTCPFVEKFSIDIETYYKTDPGDHVNVFNLSPAEKRQTVLDPXDIVKDPIPPHEYKVEEDPKLYKSVKTKRGPLSEDWIQEYKNNPGKYPIMXAYKLCKVEFRYWGMQSKIERFIHDVGLRKVMVRAHRQAWCWQDEWYGLTIEDIRQLEKEAQLMLAQKMAQFCSENDAEQHGVKEGPGEKDAEANTVSPADTEDATGNSETASGRSLTKQWSTSSKSSRSSKRGASPSRHSISEWRMQS…	12930	Amazona aestiva	Vertebrates	cellular organisms; Eukaryota; Opisthokonta; Metazoa; Eumetazoa; Bilateria; Deuterostomia; Chordata; Craniata; Vertebrata; Gnathostomata; Teleostomi; Euteleostomi; Sarcopterygii; Dipnotetrapodomorpha; Tetrapoda; Amniota; Sauropsida; Sauria; Archelosauria; Archosauria; Dinosauria; Saurischia; Theropoda; Coelurosauria; Aves; Neognathae; Psittaciformes; Psittacidae; Amazona	nir3-derived
A0A3Q2THL2	MLIKEYRIPMPMSVEEYRIAQLYMIQKKSREETCGEGSGVEILKNKPYTDGPGGAGQYTHKVYHIGMHIPSWFRSILPKAALRVEEESWNAYPYTRTRYTCPFVEKFSIDIETYYKPDTGNQADVFNLSATDKRQRTIDPIDIVTDPIPPHEYKAEEDPRLYKSVKTQRGPLQDDWIEEYNNNSGKTPIMCAYKLCKVEFRYWGMQSKIERFIHDVGLRKVMVRAHRQAWCWQDEWYGLTIEDIRQLELETQLALATKMAQFCQAEEATEANGSAPSPDKEQEAKEAISSIEAEETVTRSVETLQPRGVLTKQWSTSSRSSRSSKRGVSPSRHSLSEWRMQSIARDSDDSSDEEFFDAHEDLSDGEEVFPKEITKWNSNDLMDKIDAAETEETPEHFKE…	8078	Fundulus heteroclitus	Vertebrates	cellular organisms; Eukaryota; Opisthokonta; Metazoa; Eumetazoa; Bilateria; Deuterostomia; Chordata; Craniata; Vertebrata; Gnathostomata; Teleostomi; Euteleostomi; Actinopterygii; Actinopteri; Neopterygii; Teleostei; Osteoglossocephalai; Clupeocephala; Euteleosteomorpha; Neoteleostei; Eurypterygia; Ctenosquamata; Acanthomorphata; Euacanthomorphacea; Percomorphaceae; Ovalentaria; Atherinomorphae; …	nir3-derived
A0A151NT47	MLIKEYRIPLPMSVEEYRIAQLYMIQKKSREETSGEGSGVEILENRPYMDGPGGNGQYTHKVYHIGMHIPSWFRSILPKAALRVEEESWNAYPYTRTRYTCPFVEKFSIDIETYYKADPGELFNVFNLSPAEKRQTTLDPIDIVKDSIPLHEYKAEEDPKLYKSLKTRRGPLSEDWIEEYTNNPGKYPIMCAYKLCKVEFRYWGMQSKIERFIHDVGLRKVMVRAHRQAWCWQDEWYGLTIEDIRQLEKEAQLMLAQKMAQFCFNENETEQHSNKDSPGEKDAEAKALSSADAEHATDNSEAGSGRGLTKQWSTSSKSSRSSKRGASPSRHSISEWRMQSIARDSDDSSDDEFFDAHEDLSDNEELFPKEITKWSSNDLMDKIETPECDDVQDDLYHEP…	8496	Alligator mississippiensis	Vertebrates	cellular organisms; Eukaryota; Opisthokonta; Metazoa; Eumetazoa; Bilateria; Deuterostomia; Chordata; Craniata; Vertebrata; Gnathostomata; Teleostomi; Euteleostomi; Sarcopterygii; Dipnotetrapodomorpha; Tetrapoda; Amniota; Sauropsida; Sauria; Archelosauria; Archosauria; Crocodylia; Alligatoridae; Alligatorinae; Alligator	nir3-derived
A0A1A6GSP1	MIIKEYRIPLPLTVEEYRIAQLYMIQKKSRNETYGQGSGVEILENRPYTDGPGGSGQYTHKVYHVGMHIPSWFRSILPKAALRVVEESWNAYPYTRTRFTCPFVEKFSIDIETFYKADTGGNNDVFSLSPVEKNQLITDIIDIVKDPVPPSEYKTEEDPKLFQSLKTHRGPLSENWIEEYKKRLLPIMCAYKLCKVEFRYWGMQSKIERFIHDTGLRRVMVRAHRQAWCWQDEWYGLSMENIRELEREVQLMLSRKMAQFVEEEGTSELCKDSTAQEQASGATSEPSGSNGESLGRGLKKQWSTSSKSSRSSKRGGQTVTRGVCLPASPSRHSISEWRMQSIARDSDEGSEEEFFDAQVPTEVPLSPSEEVFPKDITKWNSNDLMDKMENPEPEDPQDG…	56216	Neotoma lepida	Rodents	cellular organisms; Eukaryota; Opisthokonta; Metazoa; Eumetazoa; Bilateria; Deuterostomia; Chordata; Craniata; Vertebrata; Gnathostomata; Teleostomi; Euteleostomi; Sarcopterygii; Dipnotetrapodomorpha; Tetrapoda; Amniota; Mammalia; Theria; Eutheria; Boreoeutheria; Euarchontoglires; Glires; Rodentia; Myomorpha; Muroidea; Cricetidae; Neotominae; Neotoma	nir3-derived
A0A1A7X347	MLIKEYHIPMPMSVEEYRIAQLYMIQKKSREESCGEGSGVEILENKPYTDGPGGTGQYTHKVYHIGMHIPSWFRSILPKAALRVEEESWNAYPYTRTRYTCPFVEKFSIDIETYYKSDTGDQGNVFNLSAADKRQRDVDQIDIVTDPIPAHEYKAEEDPRLYKSVKTQRGPLRDDWIEEYKNNPGKTPIMCAYKLCKVEFRYWGMQSKIERFIHDVGLRKVMVRAHRQAWCWQDEWWGLTIEDIRRLELETQLALARKMAQFCQAEEATEVNGGAPSPDKDQEAKEAISAIEAQEVVARSVETLQPRGVLTKQWSTSSRSSRSSKRGVSPSRHSISEWRMQSIARDSDDSSDEEFFDAHEDLSDGEEVFPKEIAKWNSNDLMDKIEAADPEETPDEPFK…	60296	Iconisemion striatum	Vertebrates	cellular organisms; Eukaryota; Opisthokonta; Metazoa; Eumetazoa; Bilateria; Deuterostomia; Chordata; Craniata; Vertebrata; Gnathostomata; Teleostomi; Euteleostomi; Actinopterygii; Actinopteri; Neopterygii; Teleostei; Osteoglossocephalai; Clupeocephala; Euteleosteomorpha; Neoteleostei; Eurypterygia; Ctenosquamata; Acanthomorphata; Euacanthomorphacea; Percomorphaceae; Ovalentaria; Atherinomorphae; …	nir3-derived
A0A1A8BWF4	MLIKEYHIPMPMSVEEYRIAQLYMIQKKSREESCGEGSGVEILENKPYTDGPGGTGQYTHKVYHIGMHIPSWFRSILPKAALRVEEESWNAYPYTRTRYTCPFVEKFSIDIETYYKPDTGDQGNVFNLSAADKRQRDIDQIDIVADPIPTHEYKAEEDPRLYKSVKTQRGPLRDDWIEEYKNNPGKTPIMCAYKLCKVEFRYWGMQSKIERFIHDVGLRKVMVRAHRQAWCWQDEWCGLTIEDIRLLELETQLALARKMAQFCQAEEATEVNGGAPSPDKDQEAKEAISAIEAQEVVTRSVETLQPRGVLTKQWSTSSRSSRSSKRGVSPSRHSISEWRMQSIARDSDDSSDEEFFDAHEDLSDGEEVFPKEIAKWNSNDLMDKIEAADTEETPDEPFK…	1051664	Nothobranchius kadleci	Vertebrates	cellular organisms; Eukaryota; Opisthokonta; Metazoa; Eumetazoa; Bilateria; Deuterostomia; Chordata; Craniata; Vertebrata; Gnathostomata; Teleostomi; Euteleostomi; Actinopterygii; Actinopteri; Neopterygii; Teleostei; Osteoglossocephalai; Clupeocephala; Euteleosteomorpha; Neoteleostei; Eurypterygia; Ctenosquamata; Acanthomorphata; Euacanthomorphacea; Percomorphaceae; Ovalentaria; Atherinomorphae; …	nir3-derived
A0A1A8ENR9	MLIKEYHIPMPMSVEEYRIAQLYMIQKKSREESCGEGSGVEILENKPYTDGPGGTGQYTHKVYHIGMHIPSWFRSILPKAALRVEEESWNAYPYTRTRYTCPFVEKFSIDIETYYKPDTGDQGNVFNLSAADKRQREIDQIDIVADPIPTHEYKAEEDPRLYKSVKTQRGPLRDDWIEEYKNNPGKAPIMCAYKLCKVEFRYWGMQSKIERFIHDVGLRKVMVRAHRQAWCWQDEWCGLTIEDIRLLELETQLALARKMAQFCQAEEATEVNGGAPSPDKDQEAKEAISAIEAQEVVTRSVETLQPRGVLTKQWSTSSRSSRSSKRGVSPSRHSISEWRMQSIARDSDDSSDEEFFDAHEDLSDGEEVFPKEIAKWNSNDLMDKIEAADTEETPDEPFK…	1143690	Nothobranchius korthausae	Vertebrates	cellular organisms; Eukaryota; Opisthokonta; Metazoa; Eumetazoa; Bilateria; Deuterostomia; Chordata; Craniata; Vertebrata; Gnathostomata; Teleostomi; Euteleostomi; Actinopterygii; Actinopteri; Neopterygii; Teleostei; Osteoglossocephalai; Clupeocephala; Euteleosteomorpha; Neoteleostei; Eurypterygia; Ctenosquamata; Acanthomorphata; Euacanthomorphacea; Percomorphaceae; Ovalentaria; Atherinomorphae; …	nir3-derived
A0A1A8J1M3	MLIKEYHIPMPMSVEEYRIAQLYMIQKKSREESCGEGSGVEILENKPYTDGPGGTGQYTHKVYHIGMHIPSWFRSILPKAALRVEEESWNAYPYTRTRYTCPFVEKFSIDIETYYKPDTGDQGNVFNLSAADKRQRDIDQIDIVTDPIPTHEYKAEEDPRLYKSVKTQRGPLRDDWIEEYKNNPGKTPIMCAYKLCKVEFRYWGMQSKIERFIHDVGLRKVMVRAHRQAWCWQDEWCGLTIEDIRLLELETQLALARKMAQFCQAEEATEVNGGAPSPDKDQEAKEAISAIEAQEVVTRSVETLQPRGVLTKQWSTSSRSSRSSKRGVSPSRHSISEWRMQSIARDSDDSSDEEFFDAHEDLSDGEEVFPKEIAKWNSNDLMDKIEAADTEETPDEPFK…	321403	Nothobranchius kuhntae	Vertebrates	cellular organisms; Eukaryota; Opisthokonta; Metazoa; Eumetazoa; Bilateria; Deuterostomia; Chordata; Craniata; Vertebrata; Gnathostomata; Teleostomi; Euteleostomi; Actinopterygii; Actinopteri; Neopterygii; Teleostei; Osteoglossocephalai; Clupeocephala; Euteleosteomorpha; Neoteleostei; Eurypterygia; Ctenosquamata; Acanthomorphata; Euacanthomorphacea; Percomorphaceae; Ovalentaria; Atherinomorphae; …	nir3-derived
A0A1A8N055	LPVLQDSTMLIKEYHIPMPMSVEEYRIAQLYMIQKKSREESCGEGSGVEILENKPYTDGPGGTGQYTHKVYHIGMHIPSWFRSILPKAALRVEEESWNAYPYTRTRYTCPFVEKFSIDIETYYKPDTGDQGNVFNLSAADKRQRDIDQIDIVADPIPTHEYKAEEDPRLYKSVKTQRGPLRDDWIEEYKNNPGKTPIMCAYKLCKVEFRYWGMQSKIERFIHDVGLRKVMVRAHRQAWCWQDEWCGLTIEDIRLLELETQLALARKMAQFCQAEEATEVNGGAPSPDKDQEAKEAISAIEAQEVVTRSVETLQPRGVLTKQWSTSSRSSRSSKRGVSPSRHSISEWRMQSIARDSDDSSDEEFFDAHEDLSDGEEVFPKEIAKWNSNDLMDKIEAADTE…	704102	Nothobranchius pienaari	Vertebrates	cellular organisms; Eukaryota; Opisthokonta; Metazoa; Eumetazoa; Bilateria; Deuterostomia; Chordata; Craniata; Vertebrata; Gnathostomata; Teleostomi; Euteleostomi; Actinopterygii; Actinopteri; Neopterygii; Teleostei; Osteoglossocephalai; Clupeocephala; Euteleosteomorpha; Neoteleostei; Eurypterygia; Ctenosquamata; Acanthomorphata; Euacanthomorphacea; Percomorphaceae; Ovalentaria; Atherinomorphae; …	nir3-derived
A0A1A8SE94	MLIKEYHIPMPMSVEEYRIAQLYMIQKKSREESCGEGSGVEILENKPYTDGPGGTGQYTHKVYHIGMHIPSWFRSILPKAALRVEEESWNAYPYTRTRYTCPFVEKFSIDIETYYKPDTGDQGNVFNLSAADKRQRDIDQIDIVADPIPTHEYKAEEDPRLYKSVKTQRGPLRDDWIEEYKNNPGKTPIMCAYKLCKVEFRYWGMQSKIERFIHDVGLRKVMVRAHRQAWCWQDEWCGLTIEDIRLLELETQLALARKMAQFCQAEEATEVNGGAPSPDKDQEAKEAISAIEAQEVVTRSVETLQPRGVLTKQWSTSSRSSRSSKRGVSPSRHSISEWRMQSIARDSDDSSDEEFFDAHEDLSDGEEVFPKEIAKWNSNDLMDKIEAADTEETPDEPFK…	451742	Nothobranchius rachovii	Vertebrates	cellular organisms; Eukaryota; Opisthokonta; Metazoa; Eumetazoa; Bilateria; Deuterostomia; Chordata; Craniata; Vertebrata; Gnathostomata; Teleostomi; Euteleostomi; Actinopterygii; Actinopteri; Neopterygii; Teleostei; Osteoglossocephalai; Clupeocephala; Euteleosteomorpha; Neoteleostei; Eurypterygia; Ctenosquamata; Acanthomorphata; Euacanthomorphacea; Percomorphaceae; Ovalentaria; Atherinomorphae; …	nir3-derived
A0A1A8VCE4	MLIKEYHIPMPMSVEEYRIAQLYMIQKKSREESCGEGSGVEILENKPYTDGPGGTGQYTHKVYHIGMHIPSWFRSILPKAALRVEEESWNAYPYTRTRYTCPFVEKFSIDIETYYKPDTGDQGNVFNLSAADKRQRDIDQIDIVADPIPTHEYKAEEDPRLYKSVKTQRGPLRDDWIEEYKNNPGKTPIMCAYKLCKVEFRYWGMQSKIERFIHDVGLRKVMVRAHRQAWCWQDEWCGLTIEDIRLLELETQLALARKMAQFCQAEEATEVNGGAPSPDKDQEAKEAISAIEAQEVVTRSVETLQPRGVLTKQWSTSSRSSRSSKRGVSPSRHSISEWRMQSIARDSDDSSDEEFFDAHEDLSDGEEVFPKEIAKWNSNDLMDKIEAADTEETPDEPFK…	105023	Nothobranchius furzeri	Vertebrates	cellular organisms; Eukaryota; Opisthokonta; Metazoa; Eumetazoa; Bilateria; Deuterostomia; Chordata; Craniata; Vertebrata; Gnathostomata; Teleostomi; Euteleostomi; Actinopterygii; Actinopteri; Neopterygii; Teleostei; Osteoglossocephalai; Clupeocephala; Euteleosteomorpha; Neoteleostei; Eurypterygia; Ctenosquamata; Acanthomorphata; Euacanthomorphacea; Percomorphaceae; Ovalentaria; Atherinomorphae; …	nir3-derived
A0A1D5NXZ3	MLIKEYRIPLPMSVEEYRIAQLYMIQKKSREETCGEGSGVEILENRPYMDGPGGNGQYTHKVYHIGMHIPSWFRSILPKAALRVEEESWNAYPYTRTRYTCPFVEKFSIDIETYYKTDPGEHVNVFNLSPAEKRQTILDPIDIVKDPIPPHEYKAEEDPKLYKSVKTKRGPLSEDWIQEYKNNPGKYPIMCAYKLCKVEFRYWGMQSKIERFIHDVGLRKVMVRAHRQAWCWQDEWYGLTIEDIRQLEKEAQLMLAQKMAQFCGENDPEQHGVKDAPGEKDVEADTVSPVDPEDASGNSETASGRSLTKQWSTSSKSSRSSKRGASPSRHSISEWRMQSIARDSDDSSDDEFFDAHEDLSDNEEMFPKEITKWSSNDLMDKIETPECDDVQGDLYHETS…	9031	Gallus gallus	Vertebrates	cellular organisms; Eukaryota; Opisthokonta; Metazoa; Eumetazoa; Bilateria; Deuterostomia; Chordata; Craniata; Vertebrata; Gnathostomata; Teleostomi; Euteleostomi; Sarcopterygii; Dipnotetrapodomorpha; Tetrapoda; Amniota; Sauropsida; Sauria; Archelosauria; Archosauria; Dinosauria; Saurischia; Theropoda; Coelurosauria; Aves; Neognathae; Galloanserae; Galliformes; Phasianidae; Phasianinae; Gallus	nir3-derived
F7AK07	MIIKEYRIPLPMTVEEYRIAQLYMIQKKSRNETYGEGSGVEILENRPYTDGPGGSGQYTHKVYHVGMHIPSWFRSILPKAALRVVEESWNAYPYTRTRFTCPFVEKFSIDIETFYKTDAGENPDVFNLSPVEKNQLTIDFIDIVKDPVPHHEYKTEEDPKLFQSTKTQRGPLSDNWIEEYKKQVFPIMCAYKLCKVEFRYWGMQSKIERFIHDTGLRRVMVRAHRQAWCWQDEWYGLSMENIRELEKEAQLMLSRKMAQFNEDGEEATELVKHEAASDQASGEPPEPSSSNGEPLVGRGLKKQWSTSSKSSRSSKRGASPSRHSISEWRMQSIARDSDESSDDEFFDAHEDLSDTEEMFPKDITKWSSNDLMDKIESPEPEDTQDGLYRQSAPEFRVAS…	9544	Macaca mulatta	Primates	cellular organisms; Eukaryota; Opisthokonta; Metazoa; Eumetazoa; Bilateria; Deuterostomia; Chordata; Craniata; Vertebrata; Gnathostomata; Teleostomi; Euteleostomi; Sarcopterygii; Dipnotetrapodomorpha; Tetrapoda; Amniota; Mammalia; Theria; Eutheria; Boreoeutheria; Euarchontoglires; Primates; Haplorrhini; Simiiformes; Catarrhini; Cercopithecoidea; Cercopithecidae; Cercopithecinae; Macaca	nir3-derived
A0A1L8I180	MLIKEYRIPLPMTVEEYRIAQLYMIQKKSREETCGEGSGVEILENRPYTDGPGGTGQYTHKVYHIGMHIPSWFRSILPKAALRVEEESWNAYPYTRTRYTCPFVEKFSIDIETYYKSDSGDLANVFNLSPAEKRQTTLDPIDIVKDPIPPHEYKPEEDPKLYKSTKTKRGPLSEDWIEDHRDNIGKYPIMCAYKLCKVEFRYWGMQSKIERFIHDVGLRKVMVRAHRQAWCWQDEWYGLTIEDIRQLEKETQLMLAQKMAQFSLNENETEQHGAKESPSEKDTESKAMISIETTEETTGMTESLSGRGLTKQWSTSSRSSRSSKRGASPSRHSISEWRMQSIARDSDESSDDEFFDAYEDLSDNEEVLPKEITKWSSNDLMDKIETAENDELQDDSYHE…	8355	Xenopus laevis	Vertebrates	cellular organisms; Eukaryota; Opisthokonta; Metazoa; Eumetazoa; Bilateria; Deuterostomia; Chordata; Craniata; Vertebrata; Gnathostomata; Teleostomi; Euteleostomi; Sarcopterygii; Dipnotetrapodomorpha; Tetrapoda; Amphibia; Batrachia; Anura; Pipoidea; Pipidae; Xenopodinae; Xenopus; Xenopus	nir3-derived
A0A1S3FRC5	MIIKEYRIPLPMTVEEYRIAQLYMIQKKSRNETHGEGSGVEILENRPYTDGPGGSGQYTHKVYHVGMHIPSWFRSILPKAALRVVEESWNAYPYTRTRFTCPFVEKFSIDIETYYKTDAGENPDVFSLSPVEKNQLITDFIDIVKDPVPPNEYKTEEDPKLFQSVKTHRGPLSDNWIEEYKRRLLPIMCAYKLCKVEFRYWGMQSKIERFIHDTGLRRVMVRAHRQAWCWQDEWYGLSMENIRELEREAQLMLSRKMAQFTDDEGAMELAKDHTTQDQASGVPPEPSSSNGEPLVGRGLKKQWSTSSKSSRSSKRGASPSRHSISEWRMQSIARDSDESSDDEFFDAHEDLSDSEEMFPKDITKWSSNDLVDKVESPEPEDTQDSLYRQSSPEFRVASS…	10020	Dipodomys ordii	Rodents	cellular organisms; Eukaryota; Opisthokonta; Metazoa; Eumetazoa; Bilateria; Deuterostomia; Chordata; Craniata; Vertebrata; Gnathostomata; Teleostomi; Euteleostomi; Sarcopterygii; Dipnotetrapodomorpha; Tetrapoda; Amniota; Mammalia; Theria; Eutheria; Boreoeutheria; Euarchontoglires; Glires; Rodentia; Castorimorpha; Heteromyidae; Dipodomyinae; Dipodomys	nir3-derived
A0A1S3PGL9	MLIKEYRIPMPMSVDEYRIAQLYMIQKKSRDETCGEGSGVEILENKPYDDGPGGIGQYTHKVYHIGMHIPSWFRSILPKAALRVEEESWNAYPYTRTRYTCPFVEKFSIDIETYYKPDTGNQPDVFNMSPVEKRLRTLDPIDIVKDPIPPHEYMQEEDPRIYRSDKTKRGPLQEDWIEEYNNNPGKTPIMCAYKLCKVEFRYWGMQSKIERFIHDVGLRKVMVRAHRQAWCWQDEWYGLTIEDIRQLELETQLALAQKMAQFSQAEEATEANGAASSPDKNQEAKDTISSLETEEVVSAVGGGDTLQTKRAGLTKQWSTSSRSSRSSKRGASPSRHSLSEWRMQSIARDSDDSSEEEFFDAHEDLSDDEQIFPKEIAKWNSNDLMDKIEAADAEDIPGE…	8030	Salmo salar	Vertebrates	cellular organisms; Eukaryota; Opisthokonta; Metazoa; Eumetazoa; Bilateria; Deuterostomia; Chordata; Craniata; Vertebrata; Gnathostomata; Teleostomi; Euteleostomi; Actinopterygii; Actinopteri; Neopterygii; Teleostei; Osteoglossocephalai; Clupeocephala; Euteleosteomorpha; Protacanthopterygii; Salmoniformes; Salmonidae; Salmoninae; Salmo	nir3-derived
A0A1S3W246	MIIKEYRIPLPMTVEEYRIAQLYMIQKKSRNETYGEGSGVEILENRPYTDGPGGSGQYTHKVYHVGMHIPSWFRSILPKAALRVVEESWNAYPYTRTRFTCPFVEKFSIDIETFYKTDAGENSDVFSLSPVEKNQLTIDFIDIVKDPVPPNEYRTEEDPKLFHSVKTQRGPLSDNWIEEYKQQVFPIMCAYKLCKVEFRYWGMQSKIERFIHDTGLRKVMVRAHRQAWCWQDEWHGLNMENIRELEKEAQLMLSRKMAQFIQDEEGETSMLSKDEVVPEQACMESQPSSGTVEPLAGRGLKKQWSTSSKSSRSSKRGASPSRHSISEWRMQSIARDSDESSDDEFFDAHEDLSDSEEIFPKDISKWNSDDLMDKIESPEPEETQDGLYRQRTPEFSVAS…	9365	Erinaceus europaeus	Mammals	cellular organisms; Eukaryota; Opisthokonta; Metazoa; Eumetazoa; Bilateria; Deuterostomia; Chordata; Craniata; Vertebrata; Gnathostomata; Teleostomi; Euteleostomi; Sarcopterygii; Dipnotetrapodomorpha; Tetrapoda; Amniota; Mammalia; Theria; Eutheria; Boreoeutheria; Laurasiatheria; Eulipotyphla; Erinaceidae; Erinaceinae; Erinaceus	nir3-derived
A0A3Q0D7H0	MIIKEYRIPLPLTVEEYRIAQLYMIQKKSRNETYGQDSGVEILENRPYTDGPGGSGQYTHKVYHVGMHIPGWFRSILPKAALRVVEESWNAYPYTRTRYTCPFVEKFSIDIETFYKNDTGENNDVFSLSPGEKNQLITDIIDIVKDPVPPSEYKTEEDPKLFQSVKTHRGPLSDNWIEEYKKRLLPIMCAYKLCKVEFRYWGMQSKIERFIHDTGLRRVMVRAHRQAWCWQDEWYGLNMENIRELEREVQLMLSRKMAQFAEEEGVSELCKDSTTQDQASGATSEPSGSNGESLGRGLKKQWSTSSKSSRSSKRGASPSRHSISEWRMQSIARDSDEGSDEEFFDAQEDLYNQEVFPKDITKWNSNDLMDKMENPEPEDPQDGLYHQSGPEFRVASSVE…	10036	Mesocricetus auratus	Rodents	cellular organisms; Eukaryota; Opisthokonta; Metazoa; Eumetazoa; Bilateria; Deuterostomia; Chordata; Craniata; Vertebrata; Gnathostomata; Teleostomi; Euteleostomi; Sarcopterygii; Dipnotetrapodomorpha; Tetrapoda; Amniota; Mammalia; Theria; Eutheria; Boreoeutheria; Euarchontoglires; Glires; Rodentia; Myomorpha; Muroidea; Cricetidae; Cricetinae; Mesocricetus	nir3-derived
A0A1U7R0G4	MLIKEYRIPLPMSVEEYRIAQLYMIQKKSREETSGEGSGVEILENRPYMDGPGGNGQYTHKVYHIGMHIPSWFRSILPKAALRVEEESWNAYPYTRTRYTCPFVEKFSIDIETYYKADPGELFNVFNLSPAEKRQTTLDPIDIVKDSIPLHEYKAEEDPKLYKSLKTRRGPLSEDWIEEYTNNPGKYPIMCAYKLCKVEFRYWGMQSKIERFIHDVGLRKVMVRAHRQAWCWQDEWYGLTIEDIRQLEKEAQLMLAQKMAQFCFNENETEQHSNKDSPGEKDAEAKALSSADAEHATDNSEAGSGRGLTKQWSTSSKSSRSSKKGASPSRHSISEWRMQSIARDSDDSSDDEFFDAHEDLSDNEELFPKEITKWSSNDLMDKIETPECDDVQDDLYHEP…	38654	Alligator sinensis	Vertebrates	cellular organisms; Eukaryota; Opisthokonta; Metazoa; Eumetazoa; Bilateria; Deuterostomia; Chordata; Craniata; Vertebrata; Gnathostomata; Teleostomi; Euteleostomi; Sarcopterygii; Dipnotetrapodomorpha; Tetrapoda; Amniota; Sauropsida; Sauria; Archelosauria; Archosauria; Crocodylia; Alligatoridae; Alligatorinae; Alligator	nir3-derived
A0A1U7V254	MIIKEYRIPLPMTVEEYRIAQLYMIQKKSRNETYGEGSGVEILENRPYTDGPGGSGQYTHKVYHVGMHIPGWFRSILPKAALRVVEESWNAYPYTRTRFTCPFVEKFSIDIETFYKTDAGENSDVFSLSPVEKNQLTIDFIDIVKDPVPPNEYKTEEDPKLFQSTKTQRGPLSDNWIEEYKKQVFPIMCAYKLCKVEFRYWGMQSKIERFIHDTGLRRVMLRAHRQAWCWQDEWYGLSMENIRELEKEAQLMLSRKMAQFNEDGEEAVELAKDEVTPDQASREPPEPSSSNGEPLVGRGLKKQWSTSSKSSRSSKRGASPSRHSISEWRMQSIARDSDESSDDEFFDAHEDLSDSEEMFPEDITKWSSNDLMDKIESPEPEDTQDGLYRQSTPEFRVAS…	1868482	Carlito syrichta	Primates	cellular organisms; Eukaryota; Opisthokonta; Metazoa; Eumetazoa; Bilateria; Deuterostomia; Chordata; Craniata; Vertebrata; Gnathostomata; Teleostomi; Euteleostomi; Sarcopterygii; Dipnotetrapodomorpha; Tetrapoda; Amniota; Mammalia; Theria; Eutheria; Boreoeutheria; Euarchontoglires; Primates; Haplorrhini; Tarsiiformes; Tarsiidae; Carlito	nir3-derived
A0A1V4JSC3	MHIPSWFRSILPKAALRVEEESWNAYPYTRTRYTCPFVEKFSIDIETYYKTDSGENVNVFNLSPAEKRQTILDPIDIVKDPIPPHEYKAEEDPKLYKSVKTKRGPLSEDWIQEYKNNPGKYPIMCAYKLCKVEFRYWGMQSKIERFIHDVGLRKVMVRAHRQAWCWQDEWYGLTIEDIRQLEKEAQLMLAQKMAQFCSENDAEQHGVKDNPGEKDVEANTVSPVDTEDATGNSETASGRSLTKQWSTSSKSSRSSKRGASPSRHSISEWRMQSIARDSDDSSDDEFFDAHEDLSDNEEMFPKEITKWSSNDLMDKIETPECDDVQGDLYHEPSAEYRVGSSVERLSIIEDESVQPLMQPSKIHVLLLVLHGGNILDSGSGDQSSKQGDVNTITTVFDTV…	372326	Patagioenas fasciata monilis	Vertebrates	cellular organisms; Eukaryota; Opisthokonta; Metazoa; Eumetazoa; Bilateria; Deuterostomia; Chordata; Craniata; Vertebrata; Gnathostomata; Teleostomi; Euteleostomi; Sarcopterygii; Dipnotetrapodomorpha; Tetrapoda; Amniota; Sauropsida; Sauria; Archelosauria; Archosauria; Dinosauria; Saurischia; Theropoda; Coelurosauria; Aves; Neognathae; Columbiformes; Columbidae; Patagioenas; Patagioenas fasciata	nir3-derived
A0A1W7RFW6	MLIKEYRIPLPMSVDEYRIAQLYMIQKKSREETCGEGSGVEILENRPYTDGPGGDGQYTHKVYHIGMHIPSWFRSILPKAALRVEEESWNAYPYTRTRYTCPFVEKFSIDIETYYISDSGEQANVFNLSPAEKRQTVLDPIDIVKDPVPPHEYKSEEDPKIFKSAKTARGPLPEDWIKEHKNKPGKYPIMCAYKLCKVEFRYWGMQSKIERFIHDVGLRKVMVRAHRQAWCWQDEWYGLTIEDIRQLEKEVQLMLAQKMAQFSINEPDLEPHLPQDSLNERSVESKAISPSIEGVDATSNIDKSLPGRVLTKQWSTSSKSSSKRGASPSRHNISEWRMESIARDSEESSDEEFFDAHEDLSENEEVFPKEITKWSSNDLMDKIETAETDEVSDDPGLES…	8713	Agkistrodon contortrix contortrix	Vertebrates	cellular organisms; Eukaryota; Opisthokonta; Metazoa; Eumetazoa; Bilateria; Deuterostomia; Chordata; Craniata; Vertebrata; Gnathostomata; Teleostomi; Euteleostomi; Sarcopterygii; Dipnotetrapodomorpha; Tetrapoda; Amniota; Sauropsida; Sauria; Lepidosauria; Squamata; Bifurcata; Unidentata; Episquamata; Toxicofera; Serpentes; Colubroidea; Viperidae; Crotalinae; Agkistrodon; Agkistrodon contortrix	nir3-derived
A0A1X7UIJ7	MLIKEYHIPLPLTLEEYKIAQLYMIQKKSREESEGTESGVEIIENRPYTDGPFGEGQYTYKVYHIGRHIPGWLRGMVPKTALEVHEESWNAYPRTKTKFSVPFVEKFTLEIDTVFQQDGGTQSLSLSLCLSLCLSVSLPLPPPSLSPSLDTIDIVNDSLVGSDYKEEEDPSLYVSDKTGRGPLPDNWISNPPNGVIMCSYKLIKVEFRYWGLQSRIERFIHDYGLRRVMLRAHRQAWAWQDEWVGLTMDDIRRLERETKLILQRKLGKAEGGEAEGEEIEEDEGPGGAGGGEGTVANRPMSDIGGADPDIDLRMMKETFEDVYSKHYQNSLSKVVLKFVLCPKITSGVCDLLQSILPPSSPQGNPNFPLTALPLLLLEDQSYHASVNSLIEKLNSVYCQ…	400682	Amphimedon queenslandica	Sponge	cellular organisms; Eukaryota; Opisthokonta; Metazoa; Porifera; Demospongiae; Heteroscleromorpha; Haplosclerida; Niphatidae; Amphimedon	nir3-derived
A0A218UN86	MLIKEYRIPLPMSVEEYRIAQLYMIQKKSREETCGEGSGVEILENRPYVDGPGGSGQYTHKVYHIGMHIPSWFRSILPKAALRVEEESWNAYPYTRTRYTCPFVEKFSIDIETYYKTDPGDHNNVFNLSAAEKRQTILDPIDIVKDPIPPHEYKAEEDPKLYKSVKTKRGPLSEDWIQEYKNNPGKYPIMCAYKLCKVEFRYWGMQSKIERFIHDVGLRKVMVRAHRQAWCWQDEWYGLTIEDIRQLEKEAQLMLAQKMAQFCGENDPEQHGVKDTPGEKDVEPSTGSPADAEDASANSDAASGRSLTKQWSTSSKSSRSSKRGASPSRHSISEWRMQSIARDSDDSSDDEFFDAHEDLSDNEEMFPKEITKWSSNDLMDKIETPECDDVQGDLYQETS…	299123	Lonchura striata domestica	Vertebrates	cellular organisms; Eukaryota; Opisthokonta; Metazoa; Eumetazoa; Bilateria; Deuterostomia; Chordata; Craniata; Vertebrata; Gnathostomata; Teleostomi; Euteleostomi; Sarcopterygii; Dipnotetrapodomorpha; Tetrapoda; Amniota; Sauropsida; Sauria; Archelosauria; Archosauria; Dinosauria; Saurischia; Theropoda; Coelurosauria; Aves; Neognathae; Passeriformes; Passeroidea; Estrildidae; Estrildinae; Lonchura…	nir3-derived
A0A226N9C8	MSVEEYRIAQLYMIQVITSEVLQDFNDLHFGGKWLEKCIHSGFSTLTARVLLQFWCLYETVVNRSPRNHPPSSCALRPQCIQYVGMINSVVYFPFQKKSREETCGEGSGVEILENRPYMDGPGGNGQYTHKVYHIGMHIPSWFRSILPKAALRVEEESWNAYPYTRTRYTCPFVEKFSIDIETYYKTDPGEHVNVFNLSPAEKRQTILDPIDIVKDPIPPHEYKAEEDPKLYKSVKTKRGPLSEDWIQEYKNNPGKYPIMCAYKLCKVEFRYWGMQSKIERFIHDVGLRKVMVRAHRQAWCWQDEWYGLTIEDIRQLEKEAQLMLAQKMAQFCGENDPEQHGVKDAPGEKDVEADTVSPVDPEDASVNSETTSGRSLTKQWSTSSKSSRSSKRGASPSR…	9009	Callipepla squamata	Vertebrates	cellular organisms; Eukaryota; Opisthokonta; Metazoa; Eumetazoa; Bilateria; Deuterostomia; Chordata; Craniata; Vertebrata; Gnathostomata; Teleostomi; Euteleostomi; Sarcopterygii; Dipnotetrapodomorpha; Tetrapoda; Amniota; Sauropsida; Sauria; Archelosauria; Archosauria; Dinosauria; Saurischia; Theropoda; Coelurosauria; Aves; Neognathae; Galloanserae; Galliformes; Odontophoridae; Callipepla	nir3-derived
A0A226PZ76	MSVEEYRIAQLYMIQKKSREETCGEGSGVEILENRPYMDGPGGNGQYTHKVYHIGMHIPSWFRSILPKAALRVEEESWNAYPYTRTRYTCPFVEKFSIDIETYYKTDPGEHVNVFNLSPAEKRQTILDPIDIVKDPIPPHEYKAEEDPKLYKSVKTKRGPLSEDWIQEYKNNPGKYPIMCAYKLCKVEFRYWGMQSKIERFIHDVGLRKVMVRAHRQAWCWQDEWYGLTIEDIRQLEKEAQLMLAQKMAQFCGENDPEQHGVKDAPGEKDVEADTVSPVDPEDASGNSETASGRSLTKQWSTSSKSSRSSKRGASPSRHSISEWRMQSIARDSDDSSDDEFFDAHEDLSDNEEMFPKEITKWSSNDLMDKIETPECDDVQGDLYHETSAEYHVGSSVER…	9014	Colinus virginianus	Vertebrates	cellular organisms; Eukaryota; Opisthokonta; Metazoa; Eumetazoa; Bilateria; Deuterostomia; Chordata; Craniata; Vertebrata; Gnathostomata; Teleostomi; Euteleostomi; Sarcopterygii; Dipnotetrapodomorpha; Tetrapoda; Amniota; Sauropsida; Sauria; Archelosauria; Archosauria; Dinosauria; Saurischia; Theropoda; Coelurosauria; Aves; Neognathae; Galloanserae; Galliformes; Odontophoridae; Colinus	nir3-derived
A0A250Y7D6	MIIKEYRIPLPMTVEEYRIAQLYMIQKKSRNETYGEGSGVEILENRPYTDGPGGSGQYTHKVYHVGMHIPGWFRSILPKAALRVVEESWNAYPYTRTRFTCPFVEKFSIDIETFYKTDAGENPNVFSLSPVEKNQLTTDFIDIVKDPVPPNEYKTEEDPKLFQSTKTHRGPLSDNWIEEYKRRLLPVMCAYKLCKVEFRYWGMQSKIERFIHDTGLRRVMVRAHRQAWCWQDEWYGLSMENIRELEREAQLMLSRKMAHFTEDEGAAELAKDHAAQDQESGVPPETSSSNGEPLVGRGLKKQWSTSSKSSRSSKRGASPSRHSISEWRMQSIARDSDESSDDEFFDAHEDLSDSEEMFPEDITKWSSNDLMDKMESPEPEDTQDGPYRQSGPEFTVASS…	51338	Castor canadensis	Rodents	cellular organisms; Eukaryota; Opisthokonta; Metazoa; Eumetazoa; Bilateria; Deuterostomia; Chordata; Craniata; Vertebrata; Gnathostomata; Teleostomi; Euteleostomi; Sarcopterygii; Dipnotetrapodomorpha; Tetrapoda; Amniota; Mammalia; Theria; Eutheria; Boreoeutheria; Euarchontoglires; Glires; Rodentia; Castorimorpha; Castoridae; Castor	nir3-derived
A0A286XN79	MIIKEYRIPLPMTVEEYRIAQLYMIQKKSRNETYGEGSGVEILENRPYTDGPGGSGQYTHKVYHVGMHIPGWFRSILPKAALRVVEESWNAYPYTRTRFTCPFVEKFSIDIETFYKTDAGDSPDVFSLSPVEKSQLTTDIIDIVKDPVPPHEYKTEEDPRLFQSIKTHRGPLSDNWIEEYKRRLLPVMCAYKLCKVEFRYWGMQSKIERFIHDTGLRRVMVRAHRQAWCWQDEWHGLSMENIRELEREAQLMLSRKMAQFSEDEAGAELTKDIADQDQASGPPPEPSSSNGEPLVGRGLKKQWSTSSKSSRSSKRGASPSRHSISEWRMQSIARDSDESSDDEFFDAHEDLSDSEDMFPKDITKWNSNDLMDKMESPELEDTQDSLYRPSGPEFRVASS…	10141	Cavia porcellus	Rodents	cellular organisms; Eukaryota; Opisthokonta; Metazoa; Eumetazoa; Bilateria; Deuterostomia; Chordata; Craniata; Vertebrata; Gnathostomata; Teleostomi; Euteleostomi; Sarcopterygii; Dipnotetrapodomorpha; Tetrapoda; Amniota; Mammalia; Theria; Eutheria; Boreoeutheria; Euarchontoglires; Glires; Rodentia; Hystricomorpha; Caviidae; Cavia	nir3-derived
A0A287B1Z3	MIIKEYRIPLPMTVEEYRIAQLYMIQKKSRNETYGEGSGVEILENRPYTDGPGGSGQYTHKVYHVGMHIPSWFRSILPKAALRVVEESWNAYPYTRTRFTCPFVEKFSIDIETFYKTDAGENPNVFSLSPVEKNQLTIDFIDIVKDPVPPSEYKTEEDPKLFHSTKTQRGPLSENWIEEYKQQVFPIMCAYKLCKVEFRYWGMQSKIERFIHDTGLRKVMVRAHRQAWCWQDEWFGLNMDNIRELEKEAQLMLSRKMAQFNEGDKEAAELAKDEATQDQAPRESPQPSGSSGEPLAGRGLKKQWSTSSKSSRSSKRGASPSRHSISEWRMQSIARDSDESSDDEFFDAHEDLSDSEEMFPKDITKWNSNDLMDKIESPEPEDTQDGLYRQSAPEFRVAS…	9823	Sus scrofa	Mammals	cellular organisms; Eukaryota; Opisthokonta; Metazoa; Eumetazoa; Bilateria; Deuterostomia; Chordata; Craniata; Vertebrata; Gnathostomata; Teleostomi; Euteleostomi; Sarcopterygii; Dipnotetrapodomorpha; Tetrapoda; Amniota; Mammalia; Theria; Eutheria; Boreoeutheria; Laurasiatheria; Artiodactyla; Suina; Suidae; Sus	nir3-derived
I3MFG5	MIIKEYRIPLPMTVEEYRIAQLYMIQKKSRNETYGEGSGVEILENRPYTDGPGGSGQYTHKVYHVGMHIPGWFRSILPKAALRVVEESWNAYPYTRTRFTCPFVEKFSIDIETFYKTDAGENPDVFSLSPVEKNQLMTDFIDIVKDPVPPNEYKAEEDPKLFQSTKTHRGPLSDNWIEEYKKQLLPVMCAYKLCKVEFRYWGMQSKIERFIHDTGLRRVMVRAHRQAWCWQDEWYGLSMENIRELEREAQLMLSRKMAQFSEDEGATELAKDQDTQDQASGVPPEPSSSHGEPLVGRGLKKQWSTSSKSSRSSKRGASPSRHSISEWRMQSIARDSDESSDDEFFDAHEDLSDSEEMFPKDITKWSSNDLMDTIESPEPEDTQESLYGQSSPEFRVASS…	43179	Ictidomys tridecemlineatus	Rodents	cellular organisms; Eukaryota; Opisthokonta; Metazoa; Eumetazoa; Bilateria; Deuterostomia; Chordata; Craniata; Vertebrata; Gnathostomata; Teleostomi; Euteleostomi; Sarcopterygii; Dipnotetrapodomorpha; Tetrapoda; Amniota; Mammalia; Theria; Eutheria; Boreoeutheria; Euarchontoglires; Glires; Rodentia; Sciuromorpha; Sciuridae; Xerinae; Marmotini; Ictidomys	nir3-derived
A0A2D0SPA7	MLIKEYRIPMPMSVEEYRIAQLYMIQKKSREESEGEGSGVEILENRPYTDGPGGSGQYTHKVYHIGQHIPSWFRSILPKAALRVEEESWNAYPYTRTRYTCPFVEKFSIDIETYYKPDTGNQNNVFNLSSAEKRQRDIDPIDIVKDVIAPHEYLAEEDPKLYKSVKTQRGPLSDNWIQEIGHNPGKIPIMCAYKLCKVEFRYWGMQSKIERFIHDVGLRKVMVRAHRQAWCWQDEWYGLTMEDIRQLELETQLALAKKMAQFSCSEDGDEDNASPAKEQDAKEAINAIENEGATRSLGDTLQARGELTKQWSTSSRSSRSSKRGAASPSRHSISEWRMQSIARDSDDSTDDEFFDAHEDLSDGEEMFVKEITKWNSNDLMDKIETAEADEPQSDLYQDS…	7998	Ictalurus punctatus	Vertebrates	cellular organisms; Eukaryota; Opisthokonta; Metazoa; Eumetazoa; Bilateria; Deuterostomia; Chordata; Craniata; Vertebrata; Gnathostomata; Teleostomi; Euteleostomi; Actinopterygii; Actinopteri; Neopterygii; Teleostei; Osteoglossocephalai; Clupeocephala; Otomorpha; Ostariophysi; Otophysi; Characiphysae; Siluriformes; Siluroidei; Ictaluridae; Ictalurus	nir3-derived
A0A2I0M882	MIQKKSREETCGEGSGVEILENRPYMDGPGGNGQYTHKVYHIGMHIPSWFRSILPKAALRVEEESWNAYPYTRTRYTCPFVEKFSIDIETYYKTDPGENVNVFNLSPAEKRQTILDPIDIVKDPIPPHEYKAEEDPKLYKSVKTKRGPLSEDWIQEYKNNPGKYPIMCAYKLCKVEFRYWGMQSKIERFIHDVGLRKVMVRAHRQAWCWQDEWYGLTIEDIRQLEKEAQLMLAQKMAQFCSENDTEQHGVKDNPGEKDVEANTVSPVDTEDAAGNSETASGRSLTKQWSTSSKSSRSSKRGASPSRHSISEWRMQSIARDSDDSSDDEFFDAHEDLSDNEEMFPKEITKWSSNDLMDKIETPECDDVQGDLYHEPSAEYRVGSSVERLSIIEDESVQPL…	8932	Columba livia	Vertebrates	cellular organisms; Eukaryota; Opisthokonta; Metazoa; Eumetazoa; Bilateria; Deuterostomia; Chordata; Craniata; Vertebrata; Gnathostomata; Teleostomi; Euteleostomi; Sarcopterygii; Dipnotetrapodomorpha; Tetrapoda; Amniota; Sauropsida; Sauria; Archelosauria; Archosauria; Dinosauria; Saurischia; Theropoda; Coelurosauria; Aves; Neognathae; Columbiformes; Columbidae; Columba	nir3-derived
A0A5F5XHH2	MIIKEYRIPLPMTVEEYRIAQLYMIQKKSRNETYGQGSGVEILENRPYTDGPGGSGQYTHKVYHVGMHIPSWFRSILPKAALRVVEESWNAYPYTRTRFTCPFVEKFSIDIETFYKTDAGENPNVFSLSPVEKSQLTIDFIDIVKDPVPPSEYKTEEDPKLFRSIKTQRGPLSDNWIEEYKQQVFPIMCAYKLCKVEFRYWGMQSKIERFIHDTGLRKVMVRAHRQAWCWQDEWYGLNMENIRELEKEAQLMLSRKMARFNEDDEEAVQLAKDEAIQVQVAGEPAQPSSSSSSSGEPLAGRGLKKQWSTSSKSSRSSKRGASPSRHSISEWRMQSIARDSDEGSEDEYFDAHEDLSDSEEIFPKDITKWNSNDLMDKIESPEPEDTQDGLYRQSAPEFR…	9685	Felis catus	Mammals	cellular organisms; Eukaryota; Opisthokonta; Metazoa; Eumetazoa; Bilateria; Deuterostomia; Chordata; Craniata; Vertebrata; Gnathostomata; Teleostomi; Euteleostomi; Sarcopterygii; Dipnotetrapodomorpha; Tetrapoda; Amniota; Mammalia; Theria; Eutheria; Boreoeutheria; Laurasiatheria; Carnivora; Feliformia; Felidae; Felinae; Felis	nir3-derived
A0A2I4BE87	MTRLSLASGITSIRGGSTCNAPPHTHTSPRFTMLIKEYRIPMPMSVEEYRIAQLYMIQKKSREESCGEGSGVEILENKPYTDGPGGTGQYTHKVYHIGMHIPSWFRSILPKAALRVEEESWNAYPYTRTRYTCPFVEKFSIDIETYYKPDTGNQADVFNLSTADKRQRTIDPIDIVADPIPPHEYKAEEDPRLYKSVKTQRGPLRDDWIEEYNNNPGKTPIMCAYKLCKVEFRYWGMQSKIERFIHDVGLRKVMVRAHRQAWCWQDEWYGLTIEDIRQLELETQLALARKMAQFCQAEEAAEANGGAPSPDKDQEVKEAISSIEAEEVVARTGVETLQPRGVLTKQWSTSSRSSRSSKRGVSPSRHSISEWRMQSIARDSEDSSDEEFFDAHEDLSDGE…	52670	Austrofundulus limnaeus	Vertebrates	cellular organisms; Eukaryota; Opisthokonta; Metazoa; Eumetazoa; Bilateria; Deuterostomia; Chordata; Craniata; Vertebrata; Gnathostomata; Teleostomi; Euteleostomi; Actinopterygii; Actinopteri; Neopterygii; Teleostei; Osteoglossocephalai; Clupeocephala; Euteleosteomorpha; Neoteleostei; Eurypterygia; Ctenosquamata; Acanthomorphata; Euacanthomorphacea; Percomorphaceae; Ovalentaria; Atherinomorphae; …	nir3-derived
A0A2J8MCW4	MIIKEYRIPLPMTVEEYRIAQLYMIQKKSRNETYGEGSGVEILENRPYTDGPGGSGQYTHKVYHVGMHIPSWFRSILPKAALRVVEESWNAYPYTRTRFTCPFVEKFSIDIETFYKTDAGENPDVFNLSPVEKNQLTIDFIDIVKDPVPHNEYKTEEDPKLFQSTKTQRGPLSENWIEEYKKQVFPIMCAYKLCKVEFRYWGMQSKIERFIHDTGLRRVMVRAHRQAWCWQDEWYGLSMENIRELEKEAQLMLSRKMAQFNEDGEEATELVKHEAISDQTSGEPPEPSSSNGEPLVGRGLKKQWSTSSKSSRSSKRGASPSRHSISEWRMQSIARDSDESSDDEFFDAHEDLSDTEEMFPKDISKWSSNDLMDKIESPEPEDTQDGLYRQGAPEFRVAS…	9598	Pan troglodytes	Primates	cellular organisms; Eukaryota; Opisthokonta; Metazoa; Eumetazoa; Bilateria; Deuterostomia; Chordata; Craniata; Vertebrata; Gnathostomata; Teleostomi; Euteleostomi; Sarcopterygii; Dipnotetrapodomorpha; Tetrapoda; Amniota; Mammalia; Theria; Eutheria; Boreoeutheria; Euarchontoglires; Primates; Haplorrhini; Simiiformes; Catarrhini; Hominoidea; Hominidae; Homininae; Pan	nir3-derived
A0A2J8XJ74	MIIKEYRIPLPMTVEEYRIAQLYMIQKKSRNETYGEGSGVEILENRPYTDGPGGSGQYTHKVYHVGMHIPSWFRSILPKAALRVVEESWNAYPYTRTRFTCPFVEKFSIDIETFYKTDAGENPDVFNLSPVEKNQLTIDFIDIVKDPVPHNEYKTEEDPKLFQSTKTQRGPLSENWIEEYKKQVFPIMCAYKLCKVEFRYWGMQSKIERFIHDTGLRRVMVRAHRQAWCWQDEWYGLSMENIRELEKEAQLMLSRKMAQFNEDGEEATELVKHEAASDQASGEPPEPSSSNGEPLVGRGLKKQWSTSSKSSRSSKRGASPSRHSISEWRMQSIARDSDESSDDEFFDAHEDLSDTEEMFPKDITKWSSNDLMDKIESPEPEDTQDGLYRQSAPEFRVAS…	9601	Pongo abelii	Primates	cellular organisms; Eukaryota; Opisthokonta; Metazoa; Eumetazoa; Bilateria; Deuterostomia; Chordata; Craniata; Vertebrata; Gnathostomata; Teleostomi; Euteleostomi; Sarcopterygii; Dipnotetrapodomorpha; Tetrapoda; Amniota; Mammalia; Theria; Eutheria; Boreoeutheria; Euarchontoglires; Primates; Haplorrhini; Simiiformes; Catarrhini; Hominoidea; Hominidae; Ponginae; Pongo	nir3-derived
A0A2K5DM77	MIIKEYRIPLPMTVEEYRIAQLYMIQKKSRNETYGEGSGVEILENRPYTDGPGGSGQYTHKVYHVGMHIPSWFRSILPKAALRVVEESWNAYPYTRTRFTCPFVEKFSIDIETFYKTDAGENPDVFSLSPLEKNQLTIDFIDIVKDPVPHNEYKTEEDPKLFQSTKTQRGPLSDNWIEEYKKQVFPIMCAYKLCKVEFRYWGMQSKIERFIHDTGLRRVMVRAHRQAWCWQDEWYGLSMENIRELEKEAQLMLSRKMAQFSEDGEEATELAKDEAAPDQASGEPPEPSSSNGEPLVGRGLKKQWSTSSKSSRSSKRGVSPSRHSISEWRMQSIARDSDESSDDEFFDAHEDLSDTEEMFPKDITKWSSNDLMDKIESPEPEDTQDGLYRQSTPEFRVAS…	37293	Aotus nancymaae	Primates	cellular organisms; Eukaryota; Opisthokonta; Metazoa; Eumetazoa; Bilateria; Deuterostomia; Chordata; Craniata; Vertebrata; Gnathostomata; Teleostomi; Euteleostomi; Sarcopterygii; Dipnotetrapodomorpha; Tetrapoda; Amniota; Mammalia; Theria; Eutheria; Boreoeutheria; Euarchontoglires; Primates; Haplorrhini; Simiiformes; Platyrrhini; Aotidae; Aotus	nir3-derived
A0A2K5IHI4	MIIKEYRIPLPMTVEEYRIAQLYMIQKKSRNETYGEGSGVEILENRPYTDGPGGSGQYTHKVYHVGMHIPSWFRSILPKAALRVVEESWNAYPYTRTRFTCPFVEKFSIDIETFYKTDAGENPDVFNLSPVEKNQLTIDFIDIVKDPVPHNEYKTEEDPKLFQSTKTQRGPLSDNWIEEYKKQVFPIMCAYKLCKVEFRYWGMQSKIERFIHDTGLRRVMVRAHRQAWCWQDEWYGLSMENIRELEKEAQLMLSRKMAQFNEDGEEATELVKHEAASDQASGEPPEPSSSNGEPLVGRGLKKQWSTSSKSSRSSKRGASPSRHSISEWRMQSIARDSDESSDDEFFDAHEDLSDTEEMFPEDITKWSSNDLMDKIESPEPEDTQDGLYRQSTPEFRVAS…	336983	Colobus angolensis palliatus	Primates	cellular organisms; Eukaryota; Opisthokonta; Metazoa; Eumetazoa; Bilateria; Deuterostomia; Chordata; Craniata; Vertebrata; Gnathostomata; Teleostomi; Euteleostomi; Sarcopterygii; Dipnotetrapodomorpha; Tetrapoda; Amniota; Mammalia; Theria; Eutheria; Boreoeutheria; Euarchontoglires; Primates; Haplorrhini; Simiiformes; Catarrhini; Cercopithecoidea; Cercopithecidae; Colobinae; Colobus; Colobus angole…	nir3-derived
A0A2K5KNS0	MIIKEYRIPLPMTVEEYRIAQLYMIQKKSRNETYGEGSGVEILENRPYTDGPGGSGQYTHKVYHVGMHIPSWFRSILPKAALRVVEESWNAYPYTRTRFTCPFVEKFSIDIETFYKTDAGENPDVFNLSPVEKNQLTIDFIDIVKDPVPHNEYKTEEDPKLFQSTKTQRGPLSDNWIEEYKKQVFPIMCAYKLCKVEFRYWGMQSKIERFIHDTGLRRVMVRAHRQAWCWQDEWYGLSMENIRELEKEAQLMLSRKMAQFNEDGEEATELVKHEAASDQASGEPPEPSSSNGEPLVGRGLKKQWSTSSKSSRSSKRGASPSRHSISEWRMQSIARDSDESSDDEFFDAHEDLSDTEEMFPKDITKWSSNDLMDKIESPEPEDTQDGLYRQSAPEFRVAS…	9531	Cercocebus atys	Primates	cellular organisms; Eukaryota; Opisthokonta; Metazoa; Eumetazoa; Bilateria; Deuterostomia; Chordata; Craniata; Vertebrata; Gnathostomata; Teleostomi; Euteleostomi; Sarcopterygii; Dipnotetrapodomorpha; Tetrapoda; Amniota; Mammalia; Theria; Eutheria; Boreoeutheria; Euarchontoglires; Primates; Haplorrhini; Simiiformes; Catarrhini; Cercopithecoidea; Cercopithecidae; Cercopithecinae; Cercocebus	nir3-derived
A0A2K5RVR9	MIIKEYRIPLPMTVEEYRIAQLYMIQKKSRNETYGEGSGVEILENRPYTDGPGGSGQYTHKVYHVGMHIPSWFRSILPKAALRVVEESWNAYPYTRTRFTCPFVEKFSIDIETFYKTDAGENPDVFSLSPVEKNQLTIDFIDIVKDPVPHNEYKIEEDPKLFQSTKTQRGPLSDNWIEEYKKQVFPIMCAYKLCKVEFRYWGMQSKIERFIHDTGLRRVMVRAHRQAWCWQDEWYGLSMENIRELEKEAQLMLSRKMAQFSEDGEEATELTKDEAAPDQASGEPPEPSSSNGEPLVGRGLKKQWSTSSKSSRSSKRGVSPSRHSISEWRMQSIARDSDESSDDEFFDAHEDLSDTEEMFPKDITKWSSNDLMDNIESPEPEDTQDGLYRQSAPEFRVAS…	2715852	Cebus imitator	Primates	cellular organisms; Eukaryota; Opisthokonta; Metazoa; Eumetazoa; Bilateria; Deuterostomia; Chordata; Craniata; Vertebrata; Gnathostomata; Teleostomi; Euteleostomi; Sarcopterygii; Dipnotetrapodomorpha; Tetrapoda; Amniota; Mammalia; Theria; Eutheria; Boreoeutheria; Euarchontoglires; Primates; Haplorrhini; Simiiformes; Platyrrhini; Cebidae; Cebinae; Cebus	nir3-derived
A0A2K5Y0X5	MIIKEYRIPLPMTVEEYRIAQLYMIQKKSRNETYGEGSGVEILENRPYTDGPGGSGQYTHKVYHVGMHIPSWFRSILPKAALRVVEESWNAYPYTRTRFTCPFVEKFSIDIETFYKTDAGENPDVFNLSPVEKNQLTIDFIDIVKDPVPHNEYKTEEDPKLFQSTKTQRGPLSDNWIEEYKKQVFPIMCAYKLCKVEFRYWGMQSKIERFIHDTGLRRVMVRAHRQAWCWQDEWYGLSMENIRELEKEAQLMLSRKMAQFNEDGEEATELVKHEAASDQASGEPLEPSSSNGEPLVGRGLKKQWSTSSKSSRSSKRGASPSRHSISEWRMQSIARDSDESSDDEFFDAHEDLSDTEEMFPKDITKWSSNDLMDKIESPEPEDTQDGLYRQSAPEFRVAS…	9568	Mandrillus leucophaeus	Primates	cellular organisms; Eukaryota; Opisthokonta; Metazoa; Eumetazoa; Bilateria; Deuterostomia; Chordata; Craniata; Vertebrata; Gnathostomata; Teleostomi; Euteleostomi; Sarcopterygii; Dipnotetrapodomorpha; Tetrapoda; Amniota; Mammalia; Theria; Eutheria; Boreoeutheria; Euarchontoglires; Primates; Haplorrhini; Simiiformes; Catarrhini; Cercopithecoidea; Cercopithecidae; Cercopithecinae; Mandrillus	nir3-derived
A0A2K6D338	MIIKEYRIPLPMTVEEYRIAQLYMIQKKSRNETYGEGSGVEILENRPYTDGPGGSGQYTHKVYHVGMHIPSWFRSILPKAALRVVEESWNAYPYTRTRFTCPFVEKFSIDIETFYKTDAGENPDVFNLSPVEKNQLTIDFIDIVKDPVPHNEYKTEEDPKLFQSMKTQRGPLSDNWIEEYKKQVFPIMCAYKLCKVEFRYWGMQSKIERFIHDTGLRRVMVRAHRQAWCWQDEWYGLSMENIRELEKEAQLMLSRKMAQFNEDGEEATELVKHEAASDQASGEPPEPSSSNGEPLVGRGLKKQWSTSSKSSRSSKRGASPSRHSISEWRMQSIARDSDESSDDEFFDAHEDLSDTEEMFPKDITKWSSNDLMDKIESPEPEDTQDGLYRQSAPEFRVAS…	9545	Macaca nemestrina	Primates	cellular organisms; Eukaryota; Opisthokonta; Metazoa; Eumetazoa; Bilateria; Deuterostomia; Chordata; Craniata; Vertebrata; Gnathostomata; Teleostomi; Euteleostomi; Sarcopterygii; Dipnotetrapodomorpha; Tetrapoda; Amniota; Mammalia; Theria; Eutheria; Boreoeutheria; Euarchontoglires; Primates; Haplorrhini; Simiiformes; Catarrhini; Cercopithecoidea; Cercopithecidae; Cercopithecinae; Macaca	nir3-derived
A0A2K6G8T7	MIIKEYRIPLPMTLEEYRIAQLYMIQKKSRNETYGEGNGVEILENRPYTDGPGGSGQYTHKVYHVGMHIPGWFRSILPKAALRVVEESWNAYPYTRTRFTCPFVEKFSIDIETFYKTDAGENPNVFSLSPVEKDQLTIDFIDIVKDPVPPNEYKTEEDPKLFQSAKTQRGPLSDNWIEEYKKRVFPIMCAYKLCKVEFRYWGMQSKIERFIHDTGLRRVMVRAHRQAWCWQDEWYGLSMEHIRELEKEAQLMLSRKMAQFNEEDEGAAELAKDKAAQDQASREPPEPSSNNGEPLVGRGLKKQWSTSSKSSRSSKRGASPSRHSISEWRMQSIARDSDESSDDEFFDAHEDLSDQEEMFPKDITKWSSNDLMDKIESPEPEDAQDGLYRQSAPEFRVAS…	379532	Propithecus coquereli	Primates	cellular organisms; Eukaryota; Opisthokonta; Metazoa; Eumetazoa; Bilateria; Deuterostomia; Chordata; Craniata; Vertebrata; Gnathostomata; Teleostomi; Euteleostomi; Sarcopterygii; Dipnotetrapodomorpha; Tetrapoda; Amniota; Mammalia; Theria; Eutheria; Boreoeutheria; Euarchontoglires; Primates; Strepsirrhini; Lemuriformes; Indriidae; Propithecus	nir3-derived
A0A2K6N6G1	MIIKEYRIPLPMTVEEYRIAQLYMIQKKSRNETYGEGSGVEILENRPYTDGPGGSGQYTHKVYHVGMHIPSWFRSILPKAALRVVEESWNAYPYARTRFTCPFVEKFSIDIETFYKTDAGENPDVFNLSPVEKNQLTIGNQEGQSPTGLYSGFPTHRPLLSCPFSPHLEYKKQVFPIMCAYKLCKVEFRYWGMQSKIERFIHDTGEHTPFRVGSGRAAQPLCLLSPKQRRGQGLDGCDDVTTSIPRAKPSDTLSTILFPEGLPQCQSAAGRGARPPHCSQSHLSFPLSSPEDLSDTEEMFPKDITKWSSNDLMDKIESPEPEDTQDGLYRQSSPEFRVASSVEQLNIIEDEVSQPLAAPPSKIHVLLLVLHGGTILDTGAGDPSSKKGDANTIANVFDT…	61621	Rhinopithecus bieti	Primates	cellular organisms; Eukaryota; Opisthokonta; Metazoa; Eumetazoa; Bilateria; Deuterostomia; Chordata; Craniata; Vertebrata; Gnathostomata; Teleostomi; Euteleostomi; Sarcopterygii; Dipnotetrapodomorpha; Tetrapoda; Amniota; Mammalia; Theria; Eutheria; Boreoeutheria; Euarchontoglires; Primates; Haplorrhini; Simiiformes; Catarrhini; Cercopithecoidea; Cercopithecidae; Colobinae; Rhinopithecus	nir3-derived
A0A2K6NBZ0	MLIKEYHILLPMSLDEYQVAQLYMIQKKSREESSGEGSGVEILANRPYTDGPGGSGQYTHKVYHVGSHIPGWFRALLPKAALQVEEESWNAYPYTRTRYTCPFVEKFSIEIETYYLPDGGQQPNVFNLSGAERRQRILDTIDIVRDAVAPGEYKAEEDPRLYRSVKTGRGPLADDWARTAAQTGPLMCAYKLCKVEFRYWGMQAKIEQFIHDVGLRRVMLRAHRQAWCWQDEWTELSMADIRALEEETARMLAQRMAKCNTGSEGSEAQPPGKPSTEARSGASNTGTPDGPEAPPGPDASPDASFGKQWSSSSRSSYSSQHGGAVSPQSLSEWRMQNIARDSENSSEEEFFDAHEGFSDSEEVFPKEMTKWNSNDFIDAFASPMEAEGTPEPGAEAAKG…	61622	Rhinopithecus roxellana	Primates	cellular organisms; Eukaryota; Opisthokonta; Metazoa; Eumetazoa; Bilateria; Deuterostomia; Chordata; Craniata; Vertebrata; Gnathostomata; Teleostomi; Euteleostomi; Sarcopterygii; Dipnotetrapodomorpha; Tetrapoda; Amniota; Mammalia; Theria; Eutheria; Boreoeutheria; Euarchontoglires; Primates; Haplorrhini; Simiiformes; Catarrhini; Cercopithecoidea; Cercopithecidae; Colobinae; Rhinopithecus	nir2-derived
A0A2K6TWA9	MIIKEYRIPLPMTVEEYRIAQLYMIQKKSRNETYGEGSGVEILENRPYTDGPGGSGQYTHKVYHVGMHIPSWFRSILPKAALRVVEESWNAYPYTRTRFTCPFVEKFSIDIETFYKTDAGENPDVFSLSPVEKNQLTIDFIDIVKDPVPHNEYKTEEDPKLFQSTKTQRGPLSDNWIEEYKKQVFPIMCAYKLCKVEFRYWGMQSKIERFIHDTGLRRVMVRAHRQAWCWQDEWYGLSMENIRELEKEAQLMLSRKMAQFSEDGEEATELAKDEAAPDQAPGEPPEPSSSNGEPLVGRGLKKQWSTSSKSSRSSKRGVSPSRHSISEWRMQSIARDSDESSDDEFFDAHEDLSDTEEMFPKDITKWSSNDLMDKIESPEPEDTQDGLYRQSAPEFRVAS…	39432	Saimiri boliviensis boliviensis	Primates	cellular organisms; Eukaryota; Opisthokonta; Metazoa; Eumetazoa; Bilateria; Deuterostomia; Chordata; Craniata; Vertebrata; Gnathostomata; Teleostomi; Euteleostomi; Sarcopterygii; Dipnotetrapodomorpha; Tetrapoda; Amniota; Mammalia; Theria; Eutheria; Boreoeutheria; Euarchontoglires; Primates; Haplorrhini; Simiiformes; Platyrrhini; Cebidae; Saimiriinae; Saimiri; Saimiri boliviensis	nir3-derived
A0A2P4TGN1	MLIKEYRIPLPMSVEEYRIAQLYMIQKKSREETCGEGSGVEILENRPYMDGPGGNGQYTHKVYHIGMHIPSWFRSILPKAALRVEEESWNAYPYTRTRYTCPFVEKFSIDIETYYKTDPGEHVNVFNLSPAEKRQTILDPIDIVKDPIPPHEYKAEEDPKLYKSVKTKRGPLSEDWIQEYKNNPGKYPIMCAYKLCKVEFRYWGMQSKIERFIHDVGLRKVMVRAHRQAWCWQDEWYGLTIEDIRQLEKEAQLMLAQKMAQFCGENDPEQHGVKDAPGEKDIEADTVSPVDQEDASGNSETASGRSLTKQWSTSSKSSRSSKRGASPSRHSISEWRMQSIARDSDDSSDDEFFDAHEDLSDNEEMFPKEITKWSSNDLMDKIETPECDDVQGDLYHETS…	9083	Bambusicola thoracicus	Vertebrates	cellular organisms; Eukaryota; Opisthokonta; Metazoa; Eumetazoa; Bilateria; Deuterostomia; Chordata; Craniata; Vertebrata; Gnathostomata; Teleostomi; Euteleostomi; Sarcopterygii; Dipnotetrapodomorpha; Tetrapoda; Amniota; Sauropsida; Sauria; Archelosauria; Archosauria; Dinosauria; Saurischia; Theropoda; Coelurosauria; Aves; Neognathae; Galloanserae; Galliformes; Phasianidae; Perdicinae; Bambusicola	nir3-derived
A0A2R8Q6W4	MLIKEYRIPMPLSVEEYRIAQLYMIQKKSREESEGEGSGVEILENRPYTDGPGGSGQYTRKVYHIGQHIPSWFRSILPKAALRVEEESWNAYPYTRTRHTCPFVEKFSIDIETYYKPDTGSQNDVFNLSSAEKRQRDIDPIDIVKDFIAPHEYLVEEDPKLYKSNKTQRGPLSDDWITEINNNPGKTPVMCAYKLCKVEFRYWGMQSKIERFIHDVGLRKVMVRAHRQAWCWQDEWYGLTMEDIRQLELETQLALAQKMAQYSEEAEGGGAPCGQQKESEDRVEADGEARSGGDTLQARGELTKQWSTSSRSSRSSKRGGSPSRHSISEWRMQSIARDSEDSTDDEFFDAHEDFSDNEEIFAKEITKWSSNDLMDKIETAEAEEAQEDLFQESGGEFSG…	7955	Danio rerio	Vertebrates	cellular organisms; Eukaryota; Opisthokonta; Metazoa; Eumetazoa; Bilateria; Deuterostomia; Chordata; Craniata; Vertebrata; Gnathostomata; Teleostomi; Euteleostomi; Actinopterygii; Actinopteri; Neopterygii; Teleostei; Osteoglossocephalai; Clupeocephala; Otomorpha; Ostariophysi; Otophysi; Cypriniphysae; Cypriniformes; Cyprinoidei; Danionidae; Danioninae; Danio	nir3-derived
A0A2R9BD73	MIIKEYRIPLPMTVEEYRIAQLYMIQKKSRNETYGEGSGVEILENRPYTDGPGGSGQYTHKVYHVGMHIPSWFRSILPKAALRVVEESWNAYPYTRTRFTCPFVEKFSIDIETFYKTDAGENPDVFNLSPVEKNQLTIDFIDIVKDPVPHNEYKTEEDPKLFQSTKTQRGPLSENWIEEYKKQVFPIMCAYKLCKVEFRYWGMQSKIERFIHDTGLRRVMVRAHRQAWCWQDEWYGLSMENIRELEKEAQLMLSRKMAQFNEDGEEATELVKHEAVSDQTSGEPPEPSSSNGEPLVGRGLKKQWSTSSKSSRSSKRGASPSRHSISEWRMQSIARDSDESSDDEFFDAHEDLSDTEEMFPKDISKWSSNDLMDKIESPEPEDTQDGLYRQGAPEFRVAS…	9597	Pan paniscus	Primates	cellular organisms; Eukaryota; Opisthokonta; Metazoa; Eumetazoa; Bilateria; Deuterostomia; Chordata; Craniata; Vertebrata; Gnathostomata; Teleostomi; Euteleostomi; Sarcopterygii; Dipnotetrapodomorpha; Tetrapoda; Amniota; Mammalia; Theria; Eutheria; Boreoeutheria; Euarchontoglires; Primates; Haplorrhini; Simiiformes; Catarrhini; Hominoidea; Hominidae; Homininae; Pan	nir3-derived
A0A2U3VM60	MIIKEYRIPLPMTVEEYRIAQLYMIQKKSRNETYGEGSGVEILENRPYTDGPGGSGQYTHKVYHVGMHIPSWFRSILPKAALRVVEESWNAYPYTRTRFTCPFVEKFSIDIETFYKTDAGENPNVFSLSPVEKNQLTVDFIDIVKDPVPPNEYKTEEDPKLFRSIKTQRGPLPDNWIEEYKQQVFPIMCAYKLCKVEFRYWGMQSKIERFIHDTGLRKVMVRAHRQAWCWQDEWYGLNMENIRELEKEAQLMLSRKMAQFNEDDEEAAELAKDEASQAQVPGEAPQPSSSGGEPLAGRGLKKQWSTSSKSSRSSTRGASPSRHSISEWRMQSIARDSDESSDEEYFDAHEDLSDSEEIFPKDITKWNSNDLMDKIESPEPEDTQDSLYRQSAPEFRVAS…	9708	Odobenus rosmarus divergens	Mammals	cellular organisms; Eukaryota; Opisthokonta; Metazoa; Eumetazoa; Bilateria; Deuterostomia; Chordata; Craniata; Vertebrata; Gnathostomata; Teleostomi; Euteleostomi; Sarcopterygii; Dipnotetrapodomorpha; Tetrapoda; Amniota; Mammalia; Theria; Eutheria; Boreoeutheria; Laurasiatheria; Carnivora; Caniformia; Odobenidae; Odobenus; Odobenus rosmarus	nir3-derived
A0A2U9BT92	MLIKEYRIPMPMSVEEYRIAQLYMIQKKSREESCGEGSGVEILENKPYTDGPGGIGQYTHKVYHIGMHIPSWFRSILPKAALRVEEESWNAYPYTRTRYTCPFVEKFSIDIETYYKPDTGNQADVFNMSAVEKRQRSIDPIDIVTDPIATHEYKAEEDPRLYKSAKTQRGPLRDDWIEEYNNNPGKTPIMCAYKLCKVEFRYWGMQSKIERFIHDVGLRKVMVRAHRQAWCWQDEWYGLTMEDIRQLELETQLALASKMAQFSQADEATEANGGAPSPDKDQEVKEAISSIEAEEVVVSSRGETLQPRGVLTKQWSTSSRSSRSSKRGVSPSRHSISEWRMQSIARDSDDSSDEEFFDAHEDLSDGEEVFPKEIAKWNSNDLMDKIETADAEETQDERF…	52904	Scophthalmus maximus	Vertebrates	cellular organisms; Eukaryota; Opisthokonta; Metazoa; Eumetazoa; Bilateria; Deuterostomia; Chordata; Craniata; Vertebrata; Gnathostomata; Teleostomi; Euteleostomi; Actinopterygii; Actinopteri; Neopterygii; Teleostei; Osteoglossocephalai; Clupeocephala; Euteleosteomorpha; Neoteleostei; Eurypterygia; Ctenosquamata; Acanthomorphata; Euacanthomorphacea; Percomorphaceae; Carangaria; Pleuronectiformes;…	nir3-derived
A0A2Y9RTS7	MIIKEYRIPLPMTVEEYRIAQLYMIQKKSRNETYGEGSGVEILENRPYSDGPGGSGQYTHKVYHVGMHIPGWFRSILPKAALRVVEESWNAYPYTRTRFTCPFVEKFSIDIETFYKADAGENPAVFSLSPAEKSQLTIDFIDIVKDSIPPSEYKTEEDPKLFHSTKTQRGPLSDNWIEEYKKHVFPIMCAYKLCKVEFRYWGMQSKIERFIHDTGLRRVMVRAHRQAWCWQDEWYGLSMEKIRELEKEAQLMLSRKMAQFSEDEDETMELSREEAAQDQASREPAEPSSNKNGEPLAGRGLKKQWSTSSKSSRSSKRGASPSRHSISEWRMQSIARDSDESSDDEFFDAHEDLSDSEDMFPKDISKWNSNDLMDKIESPAPEDAQEGLYRQNTPGFRVD…	127582	Trichechus manatus latirostris	Mammals	cellular organisms; Eukaryota; Opisthokonta; Metazoa; Eumetazoa; Bilateria; Deuterostomia; Chordata; Craniata; Vertebrata; Gnathostomata; Teleostomi; Euteleostomi; Sarcopterygii; Dipnotetrapodomorpha; Tetrapoda; Amniota; Mammalia; Theria; Eutheria; Afrotheria; Sirenia; Trichechidae; Trichechus; Trichechus manatus	nir3-derived
A0A2Y9EME5	MIIKEYRIPLPMTVEEYRIAQLYMIQKKSRNETFGEGSGVEILENRPYTDGPGGSGQYTHKVYHVGMHIPSWFRSILPKAALRVVEESWNAYPYTRTRFTCPFVEKFSIDIETFYKTDAGENPNVFSLSPVEKNQLTIDFIDIVKDPVPPNEYKTEEDPKLFHSTKTQRGPLSENWIEEYKQQVFPIMCAYKLCKVEFRYWGMQSKIERFIHDTGLRKVMVRAHRQAWCWQDEWYGLNMDNIRELEKEAQLMLSRKMAQFNEDDRGAAELAKDEAAQDQAPREPPQASSGGGEPLVGRGLKKQWSTSSKSSRSSKRGASPSRHSISEWRMQSIARDSDESSDDEFFDAHEDLSDSEEMFPKDMTKWNSNDLMDKIESPEPEDTQDGLYRQSAPEFRAAS…	9755	Physeter catodon	Mammals	cellular organisms; Eukaryota; Opisthokonta; Metazoa; Eumetazoa; Bilateria; Deuterostomia; Chordata; Craniata; Vertebrata; Gnathostomata; Teleostomi; Euteleostomi; Sarcopterygii; Dipnotetrapodomorpha; Tetrapoda; Amniota; Mammalia; Theria; Eutheria; Boreoeutheria; Laurasiatheria; Artiodactyla; Whippomorpha; Cetacea; Odontoceti; Physeteridae; Physeter	nir3-derived
A0A2Y9HRD9	MIIKEYRIPLPMTVEEYRIAQLYMIQKKSRNETYGEGSGVEILENRPYTDGPGGSGQYTHKVYHVGMHIPSWFRSILPKAALRVVEESWNAYPYTRTRFTCPFVEKFSIDIETFYKTDAGENPNVFSLSPVEKNQLTIDFIDIVKDPVSPNEYKTEEDPKLFRSIKTQRGPLSDNWIEEYKQQVFPIMCAYKLCKVEFRYWGMQSKIERFIHDTGLRKVMVRAHRQAWCWQDEWYGLNMENIRELEKEAQLMLSRKMAQFNEDDEEAAELAKDEASQAQVPGETPQPSSSSGEPLAGRGLKKQWSTSSKSSRSSKRGASPSRHSISEWRMQSIARDSDESSDDEYFDAHEDLSDSEEIFPKDITKWNSNDLMDKIESPEPEDTQDGLYRQSAPEFRVAS…	29088	Neomonachus schauinslandi	Mammals	cellular organisms; Eukaryota; Opisthokonta; Metazoa; Eumetazoa; Bilateria; Deuterostomia; Chordata; Craniata; Vertebrata; Gnathostomata; Teleostomi; Euteleostomi; Sarcopterygii; Dipnotetrapodomorpha; Tetrapoda; Amniota; Mammalia; Theria; Eutheria; Boreoeutheria; Laurasiatheria; Carnivora; Caniformia; Phocidae; Neomonachus	nir3-derived
A0A2Y9KNG9	MIIKEYRIPLPMTVEEYRIAQLYMIQKKSRNETYGEGSGVEILENRPYTDGPGGSGQYTHKVYHVGMHIPSWFRSILPKAALRVVEESWNAYPYTRTRFTCPFVEKFSIDIETFYKTDAGENPNVFSLSAVEKNQLTIDFIDIVKDPVPPNEYKTEEDPKLFHSIKTQRGPLSDNWIEEYKQQVFPIMCAYKLCKVEFRYWGMQSKIERFIHDTGLRKVMVRAHRQAWCWQDEWYGLNMENIRELEKEAQLMLSRKMAQFSEDGEEAAELAEDEAGQAQLPGDAPQPSSGSGGEPLAGRGLKKQWSTSSKSSRSSKRGASPSRHSISEWRMQSIARDSDESSDDEYFDAHEDLSDSEEIFPKDITKWNSNDLMDKIESPEPEDSQDGLYRQSAPEFRVA…	391180	Enhydra lutris kenyoni	Mammals	cellular organisms; Eukaryota; Opisthokonta; Metazoa; Eumetazoa; Bilateria; Deuterostomia; Chordata; Craniata; Vertebrata; Gnathostomata; Teleostomi; Euteleostomi; Sarcopterygii; Dipnotetrapodomorpha; Tetrapoda; Amniota; Mammalia; Theria; Eutheria; Boreoeutheria; Laurasiatheria; Carnivora; Caniformia; Mustelidae; Lutrinae; Enhydra; Enhydra lutris	nir3-derived
A0A2Y9Q7T8	MIIKEYRIPLPMTVEEYRIAQLYMIQKKSRNETFGEGSGVEILENRPYTDGPGGSGQYTHKVYHVGMHIPSWFRSILPKAALRVVEESWNAYPYTRTRFTCPFVEKFSIDIETFYKTDAGENPNVFSLSPVEKNQLTIDFIDIVKDPVPPNEYKTEEDPKLFHSTKTQRGPLSENWIEEYKQQVFPIMCAYKLCKVEFRYWGMQSKIERFIHDTGLRKVMVRAHRQAWCWQDEWYGLNMENIRELEKEAQLMLSRKMAQFSEDDEGAAELAKDEAPQAQAPREPPQPSSSGGEPLAGRGLKKQWSTSSKSSRSSKRGASPSRHSISEWRMQSIARDSDESSEDEFFDAHEDLSDSEEMFPKDITKWNSNDLMDKIESPEPEDTQDGLYRQSAPEFRVAS…	9749	Delphinapterus leucas	Mammals	cellular organisms; Eukaryota; Opisthokonta; Metazoa; Eumetazoa; Bilateria; Deuterostomia; Chordata; Craniata; Vertebrata; Gnathostomata; Teleostomi; Euteleostomi; Sarcopterygii; Dipnotetrapodomorpha; Tetrapoda; Amniota; Mammalia; Theria; Eutheria; Boreoeutheria; Laurasiatheria; Artiodactyla; Whippomorpha; Cetacea; Odontoceti; Monodontidae; Delphinapterus	nir3-derived
A0A340WGL5	MIIKEYRIPLPMTVEEYRIAQLYMIQKKSRNETFGEGSGVEILENRPYTDGPGGSGQYTHKVYHVGMHIPSWFRSILPKAALRVVEESWNAYPYTRTRFTCPFVEKFSIDIETFYKTDAGENPNVFSLSPVEKNQLTIDFIDIVKDSVPPNEYKTEEDPKLFHSTKTQRGPLSENWIEEYKQQVFPIMCAYKLCKVEFRYWGMQSKIERFIHDTGLRKVMVRAHRQAWCWQDEWYGLNMENIRELEKEAQLMLSRKMAQFNEDDEGAAELAKDEAPQAQAPREPPQPSSSGGEPLVGRGLKKQWSTSSKSSRSSKRGASPSRHSISEWRMQSIARDSDESSDDEFFDAHEDLSDSEEMFPKDITKWNSNDLMDKIESPEPEDTQDGLYRQSAPEFRVAS…	118797	Lipotes vexillifer	Mammals	cellular organisms; Eukaryota; Opisthokonta; Metazoa; Eumetazoa; Bilateria; Deuterostomia; Chordata; Craniata; Vertebrata; Gnathostomata; Teleostomi; Euteleostomi; Sarcopterygii; Dipnotetrapodomorpha; Tetrapoda; Amniota; Mammalia; Theria; Eutheria; Boreoeutheria; Laurasiatheria; Artiodactyla; Whippomorpha; Cetacea; Odontoceti; Lipotidae; Lipotes	nir3-derived
A0A341CHI1	MGVAVMPAAGSSFISALSTACPVESGRRWPPCPHCPGPILRGRGMATLGAPGGSGSSLADPRPQGWGRGGEERGEAFTQPVRARVLWTHTSLVLLSPQKKSRNETFGEGSGVEILENRPYTDGPGGSGQYTHKVYHVGMHIPSWFRSILPKAALRVVEESWNAYPYTRTRFTCPFVEKFSIDIETFYKTDAGENPNVFSLSPVEKNQLTIDFIDIVKDPVPPNEYKTEEDPKLFHSTKTQRGPLSENWIEEYKQQVFPIMCAYKLCKVEFRYWGMQSKIERFIHDTGLRKVMVRAHRQAWCWQDEWYGLNMENIRELEKEAQLMLSRKMAQFSEDDEGAAELAKDEAPQAQAPREPPQPSSSGGEPLAGRGLKKQWSTSSKSSRSSKRGASPSRHSISE…	1706337	Neophocaena asiaeorientalis asiaeorientalis	Mammals	cellular organisms; Eukaryota; Opisthokonta; Metazoa; Eumetazoa; Bilateria; Deuterostomia; Chordata; Craniata; Vertebrata; Gnathostomata; Teleostomi; Euteleostomi; Sarcopterygii; Dipnotetrapodomorpha; Tetrapoda; Amniota; Mammalia; Theria; Eutheria; Boreoeutheria; Laurasiatheria; Artiodactyla; Whippomorpha; Cetacea; Odontoceti; Phocoenidae; Neophocaena; Neophocaena asiaeorientalis	nir3-derived
A0A384AQX6	MIIKEYRIPLPMTVEEYRIAQLYMIQKKSRNETFGEGSGVEILENRPYTDGPGGSGQYTHKVYHVGMHIPSWFRSILPKAALRVVEESWNAYPYTRTRFTCPFVEKFSIDIETFYKTDAGENPNVFSLSPVEKNQLTIDFIDIVKDPVPPNEYKTEEDPKLFYSTKTQRGPLSENWIEEYKQQVFPIMCAYKLCKVEFRYWGMQSKIERFIHDTGLRKVMVRAHRQAWCWQDEWYGLNMDNIRELEKEAQLMLSRKMAQFNEDDKGAAELAKDEATQDQAPREPPQPSSSGGEPLVGRGLKKQWSTSSKSSRSSKRGASPSRHSISEWRMQSIARDSDESSDDEFFDAHEDLSDSEEMFPKDITKWNSNDLMDKIESPEPEETQDGLYRQSAPEFRVAS…	310752	Balaenoptera acutorostrata scammoni	Mammals	cellular organisms; Eukaryota; Opisthokonta; Metazoa; Eumetazoa; Bilateria; Deuterostomia; Chordata; Craniata; Vertebrata; Gnathostomata; Teleostomi; Euteleostomi; Sarcopterygii; Dipnotetrapodomorpha; Tetrapoda; Amniota; Mammalia; Theria; Eutheria; Boreoeutheria; Laurasiatheria; Artiodactyla; Whippomorpha; Cetacea; Mysticeti; Balaenopteridae; Balaenoptera; Balaenoptera acutorostrata	nir3-derived
A0A452TCB7	MIIKEYRIPLPMTVEEYRIAQLYMIQKKSRNETYGEGSGVEILENRPYTDGPGGSGQYTHKVYHVGMHIPGWFRSILPKAALRVVEESWNAYPYTRTRFTCPFVEKFSIDIETFYKTDAGENPNVFSLSPVEKNQLTIDFIDIVKDPVPPNEYKTEEDPKLFHSIKTQRGPLSDNWIEEYKQQVFPIMCAYKLCKVEFRYWGMQSKIERFIHDTGLRKVMVRAHRQAWCWQDEWYGLNMENIRELEKEAQLMLSRKMAQFNEDDEEAAELAKDETSQAQVPGEAPQTSSSSGEPLAGRGLKKQWSTSSKSSRSSKRGASPSRHSISEWRMQSIARDSDESSDDEYFDAHEDLSDSEEIFPKDITKWNSNDLMDKIESPEPEDTQDGLYRQSAPEFRVAS…	29073	Ursus maritimus	Mammals	cellular organisms; Eukaryota; Opisthokonta; Metazoa; Eumetazoa; Bilateria; Deuterostomia; Chordata; Craniata; Vertebrata; Gnathostomata; Teleostomi; Euteleostomi; Sarcopterygii; Dipnotetrapodomorpha; Tetrapoda; Amniota; Mammalia; Theria; Eutheria; Boreoeutheria; Laurasiatheria; Carnivora; Caniformia; Ursidae; Ursus	nir3-derived
A0A3B1K5U0	MLIKEYRIPMPMSVEEYRIAQLYMIQKKSREESEGEGSGVEILENRPYTDGPGGIGQYTHKVYHIGQHIPSWFRSILPKAALRVEEESWNAYPYTRTRYTCPFVEKFSIDIETYYKPDTGTQNDVFSLSSAEKRQRDIDPIDIVKDIIAPHEYLAEEDPKLYKSLKTQRGPLNDDWIEEININPGAMPVMCAYKLCKVEFRYWGMQSKIERFIHDVGLRKVMVRAHRQAWCWQDEWYGLTMEDIRQLELETQLALAKKMAQFSLNEEGGETNGATASPDKTQDAKEAIGAMETEGQARGLGDTLQTRGELTKQWSTSSRSSRSSKRGGSPSRHSISEWRMQSIARDSDDSTDDEFFDAHEDFSDEEIFAKEITKWSSNDLMDKIETAEADEPQSDLYQE…	7994	Astyanax mexicanus	Vertebrates	cellular organisms; Eukaryota; Opisthokonta; Metazoa; Eumetazoa; Bilateria; Deuterostomia; Chordata; Craniata; Vertebrata; Gnathostomata; Teleostomi; Euteleostomi; Actinopterygii; Actinopteri; Neopterygii; Teleostei; Osteoglossocephalai; Clupeocephala; Otomorpha; Ostariophysi; Otophysi; Characiphysae; Characiformes; Characoidei; Characidae; Stethaprioninae; Astyanax	nir3-derived
A0A3B3B5D3	MLIKEYRIPMPMSVEEYRIAQLYMIQKKSREESCGEGSGVEILENKPYTDGPGGTGQYTHKVYHIGMHIPSWFRSILPKAALRVEEESWNAYPYTRTRYTCPFVEKFSIDIETYYKADTGNQPDVFNLSAADKRQRTIDPIDIVTDPIAPHEYKAEEDPRFYKSVKTQRGPLRDDWIEEYNNNPGKTPIMCAYKLCKVEFRYWGMQSKIERFIHDVGLRKVMVRAHRQAWCWQDEWYGLTIEDIRQLELETQLALARKMAQFCQAEEATEASECVPSPDKDKEVKEAISSIEAEETDARSVGETLQPRGVLTKQWSTSSRSSRSSKRGVSPSRHSLSEWRMQSIARDSDDSSDEEFFDAHEDFSDGEEVFPKEITKWNSNDLMDKIEAAEETQDELLKD…	30732	Oryzias melastigma	Vertebrates	cellular organisms; Eukaryota; Opisthokonta; Metazoa; Eumetazoa; Bilateria; Deuterostomia; Chordata; Craniata; Vertebrata; Gnathostomata; Teleostomi; Euteleostomi; Actinopterygii; Actinopteri; Neopterygii; Teleostei; Osteoglossocephalai; Clupeocephala; Euteleosteomorpha; Neoteleostei; Eurypterygia; Ctenosquamata; Acanthomorphata; Euacanthomorphacea; Percomorphaceae; Ovalentaria; Atherinomorphae; …	nir3-derived
A0A3B3I5H7	MLIKEYRIPMPMSVEEYRIAQLYMIQKKSREETCGEGSGVEILENKPYTDGPGGTGQYTHKVYHIGMHIPSWFRSILPKAALRVEEESWNAYPYTRTRYTCPFVEKFSIDIETYYKSDTGNQPDVFNLSAADKRQRTIDPIDIVTDPIAPHEYKAEEDPRFYKSVKTQRGPLRDDWIEEYNNNPGKTPIMCAYKLCKVEFRYWGMQSKIERFIHDVGLRKVMVRAHRQAWCWQDEWYGLTIEDIRQLELETQLALARTMAQFCQAEEATEASECVPSPDKDKEVKEAISSIEAEETDARSAGETLQPRGVLTKQWSTSSRSSRSSKRGASPSRHSISEWRMQSIARDSDDSSDEEFFDAPEDFSDGEEVFPKEITKWNSNDLMDKIEAAEETPDELLKE…	8090	Oryzias latipes	Vertebrates	cellular organisms; Eukaryota; Opisthokonta; Metazoa; Eumetazoa; Bilateria; Deuterostomia; Chordata; Craniata; Vertebrata; Gnathostomata; Teleostomi; Euteleostomi; Actinopterygii; Actinopteri; Neopterygii; Teleostei; Osteoglossocephalai; Clupeocephala; Euteleosteomorpha; Neoteleostei; Eurypterygia; Ctenosquamata; Acanthomorphata; Euacanthomorphacea; Percomorphaceae; Ovalentaria; Atherinomorphae; …	nir3-derived
A0A3B3RA33	MLIKEYRIPMPMSVEEYRIAQLYMIQKKSREETCGEGSGVEILENRPYTDGPGGSGQYTHKVYHIGLHIPSWFRSILPKAALRVEEESWNAYPYTRTRYTCPFVEKFSIDIETYYKPDTGNQLDVFNMSPVERRQRTLDPIDIVKDPIPPHEYKAEEDPRLYKSVKTKRGPLQEDWIEDFNNNPDKKPIMCAYKLCKVEFRYWGMQSKIERFIHDVGLRKVMVRAHRQAWCWQDEWYGLTMEDIRQLELEAQVMLAQKMAQFSCTEEGAEAGRGGAAGSPEKEQGGKEAAGAAEAEGRPAGADTLQARAALTKQWSTSSKSSRSSKRGGSPSRQSISEWRMQSIARDSEDSSEEEFFDAHEDLSDSEVVFPKEITKWSSNDLMDKIEATDPDEAQGELY…	1676925	Paramormyrops kingsleyae	Vertebrates	cellular organisms; Eukaryota; Opisthokonta; Metazoa; Eumetazoa; Bilateria; Deuterostomia; Chordata; Craniata; Vertebrata; Gnathostomata; Teleostomi; Euteleostomi; Actinopterygii; Actinopteri; Neopterygii; Teleostei; Osteoglossocephalai; Osteoglossocephala; Osteoglossomorpha; Osteoglossiformes; Mormyridae; Paramormyrops	nir3-derived
A0A3B3VDE1	MHIPGWFRSILPKAALRVEEESWNAYPYTRTRYTCPFVEKFSIDIETYYKPDTGNQADVFNLSAADKRQTTIDVIDIVADPIPPHEYTSEEDPKLYASAKTQRGPLQDDWIEEYKNNPGKTPIMCAYKLCKVEFRYWGMQSKIERFIHDVGLRKVMVHAHRQAWCWQDEWYGLTMDDIRQLELETQLALARKMAKFLHGEELSESNGSTVSPDKEQEAKEAISSIEAEETATRSVETLQPRGVLTKQWSTSSRSSRSSKRGVSPSRHSISEWRMQSIARDSDDSSDEEFFDAHEDLSDGEEVFPKEIAKWNSNDFMDKIETVDTEESPENFKEMSVDYDRASSEDRLDEESSSQQSLQPSKIHVLILVLHGGNILDTGGGDQSSKQADVNTISTAFDTV…	48699	Poecilia latipinna	Vertebrates	cellular organisms; Eukaryota; Opisthokonta; Metazoa; Eumetazoa; Bilateria; Deuterostomia; Chordata; Craniata; Vertebrata; Gnathostomata; Teleostomi; Euteleostomi; Actinopterygii; Actinopteri; Neopterygii; Teleostei; Osteoglossocephalai; Clupeocephala; Euteleosteomorpha; Neoteleostei; Eurypterygia; Ctenosquamata; Acanthomorphata; Euacanthomorphacea; Percomorphaceae; Ovalentaria; Atherinomorphae; …	nir3-derived
A0A3B3WYA5	MLIKEYRIPMPLSVEEYRIAQLYMIQKKSREESCGEGSGVEILENKPYTDGPGGVGQYTHKVYHIGMHIPGWFRSILPKAALRVEEESWNAYPYTRTRYTCPFVEKFSIDIETYYKPDTGNQADVFNLSAADKRQTTIDVIDIVTDPIPPHEYTSEEDPKLYSSAKTQRGPLQDDWIEEYKNNPGKTPIMCAYKLCKVEFRYWGMQSKIERFIHDVGLRKVMVHAHRQAWCWQDEWYGLTMDDIRQLELETQLALARKMAKFLHGEELSESNGSTVSPDKEQEAKEAISSIEAEETATRSVETLQPRGVLTKQWSTSSRSSRSSKRGVSPSRHSISEWRMQSIARDSDDSSDEEFFDAHEDLSDGEEVFPKEIAKWNSNDFMDKIETVDTEESSENFKE…	48701	Poecilia mexicana	Vertebrates	cellular organisms; Eukaryota; Opisthokonta; Metazoa; Eumetazoa; Bilateria; Deuterostomia; Chordata; Craniata; Vertebrata; Gnathostomata; Teleostomi; Euteleostomi; Actinopterygii; Actinopteri; Neopterygii; Teleostei; Osteoglossocephalai; Clupeocephala; Euteleosteomorpha; Neoteleostei; Eurypterygia; Ctenosquamata; Acanthomorphata; Euacanthomorphacea; Percomorphaceae; Ovalentaria; Atherinomorphae; …	nir3-derived
A0A3B4CE86	MLIKEYRIPMPMSVEEYRIAQLYMIQKKSREESEGEGSGVEILENRPYTDGPGGSGQYTHKVYHIGQHIPSWFRSILPKAALRVEEESWNAYPYTRTRYTCPFVEKFSIDIETYYKPDTGSQNDVFNLSSAEKRQRDIDPIDIVKDFIAPHEYLAEEDPKLYKSVKTQRGPLSDDWIEEINTSPGKMPVMCAYKLCKVEFRYWGMQSKIERFIHDVGLRKVMVRAHRQAWCWQDEWYGLTMEDIRQLELETQVALAKKMAQFSCNEEGGESNGAAASPDKEQDAKEAISAIETEGPARSLGDTLQTRGELTKQWSTSSRSSRSSKRGGSPSRHSISEWRMQSIARDSDDSTDDEFFDAHEDLSDSEEIFSKEITKWSSNDLMDKIETAEADESQSDLYQ…	42514	Pygocentrus nattereri	Vertebrates	cellular organisms; Eukaryota; Opisthokonta; Metazoa; Eumetazoa; Bilateria; Deuterostomia; Chordata; Craniata; Vertebrata; Gnathostomata; Teleostomi; Euteleostomi; Actinopterygii; Actinopteri; Neopterygii; Teleostei; Osteoglossocephalai; Clupeocephala; Otomorpha; Ostariophysi; Otophysi; Characiphysae; Characiformes; Characoidei; Serrasalmidae; Pygocentrus	nir3-derived
A0A3B4GAW5	MLIKEYRIPMPMSVEEYRIAQLYMIQKKSREESCGEGSGVEILENKPYTDGPGGIGQYTHKVYHIGMHIPSWFRSILPKAALRVEEESWNAYPYTRTRYTCPFVEKFSIDIETYYKPDTGNQADVFNMSAAEKRQRTIDPIDIVTDPIPAHEYKSEEDPRLYKSAKTQRGPLWDDWIEEYNNNPGKTPIMCAYKLCKVEFRYWGMQSKIERFIHDVGLRKVMVRAHRQAWCWQDEWYGLTIEDIRQLELETQLALARKMAQFSQAEEATEANGGTPSPDKDQEVKEAISCIEAEAVVPSSGGETLQPRGILTKQWSTSSRSSRSSKRGVSPSRHSISEWRMQSIARDSDDSSDEEFFDAHEDLSDGEEVFPKEIAKWNSNDLMDKIEAAETEETPGELF…	303518	Pundamilia nyererei	Vertebrates	cellular organisms; Eukaryota; Opisthokonta; Metazoa; Eumetazoa; Bilateria; Deuterostomia; Chordata; Craniata; Vertebrata; Gnathostomata; Teleostomi; Euteleostomi; Actinopterygii; Actinopteri; Neopterygii; Teleostei; Osteoglossocephalai; Clupeocephala; Euteleosteomorpha; Neoteleostei; Eurypterygia; Ctenosquamata; Acanthomorphata; Euacanthomorphacea; Percomorphaceae; Ovalentaria; Cichlomorphae; Ci…	nir3-derived
A0A3B4VE32	MLIKEYRIPMPMSVEEYRIAQLYMIQKKSREESCGEGSGVEILENKPYTDGPGGTGQYTHKVYHIGMHIPSWFRSILPKAALRVEEESWNAYPYTRTRYTCPFVEKFSIDIETYYKPDTGNQGDVFNMSAAEKRQRTIDPIDIVSDPIPPHEYKAEEDPRLYKSVKTQRGPLQDDWIEEYNNNPGKTPIMCAYKLCKVEFRYWGMQSKIERFIHDVGLRKVMVRAHRQAWCWQDEWYGLTIEDIRQLELETQLALARKMAQFSQAEEASEANGGAPSPDKDQEVKEAISSIEAEEVVVSSGETLQPRGVLTKQWSTSSRSSRSSKRGVSPSRHSISEWRMQSIARDSDDSSDEEFFDAHEDLSDGEEVFPKEIAKWNSNDLMDKIEATDAEETPGELFK…	41447	Seriola dumerili	Vertebrates	cellular organisms; Eukaryota; Opisthokonta; Metazoa; Eumetazoa; Bilateria; Deuterostomia; Chordata; Craniata; Vertebrata; Gnathostomata; Teleostomi; Euteleostomi; Actinopterygii; Actinopteri; Neopterygii; Teleostei; Osteoglossocephalai; Clupeocephala; Euteleosteomorpha; Neoteleostei; Eurypterygia; Ctenosquamata; Acanthomorphata; Euacanthomorphacea; Percomorphaceae; Carangaria; Carangiformes; Car…	nir3-derived
A0A3B4YHZ0	MLIKEYRIPMPMSVEEYRIAQLYMIQKKSREESCGEGSGVEILENKPYTDGPGGTGQYTHKVYHIGMHIPSWFRSILPKAALRVEEESWNAYPYTRTRYTCPFVEKFSIDIETYYKPDTGNQGDVFNMSAAEKRQRTIDPIDIVSDPIPPHEYKAEEDPRLYKSVKTQRGPLQDDWIEEYNNNPGKTPIMCAYKLCKVEFRYWGMQSKIERFIHDVGLRKVMVRAHRQAWCWQDEWYGLTIEDIRQLELETQLALATKMAQFSQAEEASEANGGAPSPDKDQEVKEAISSIEAEEVVVSSGETLQPRGVLTKQWSTSSRSSRSSKRGVSPSRHSISEWRMQSIARDSDDSSDEEFFDAHEDLSDGEEVFPKEIAKWNSNDLMDKIEATDAEETPGMMKT…	1841481	Seriola lalandi dorsalis	Vertebrates	cellular organisms; Eukaryota; Opisthokonta; Metazoa; Eumetazoa; Bilateria; Deuterostomia; Chordata; Craniata; Vertebrata; Gnathostomata; Teleostomi; Euteleostomi; Actinopterygii; Actinopteri; Neopterygii; Teleostei; Osteoglossocephalai; Clupeocephala; Euteleosteomorpha; Neoteleostei; Eurypterygia; Ctenosquamata; Acanthomorphata; Euacanthomorphacea; Percomorphaceae; Carangaria; Carangiformes; Car…	nir3-derived
A0A3B5BNW8	MLIKEYRIPMPMSVDEYRIAQLYMIQKKSREESCGEGSGVEILENKPYTDGPGGTGQYTHKVYHIGMHIPSWFRSILPKAALRVEEESWNAYPYTRTRYTCPFVEKFSIDIETYYKPDTGNQAEVFNMSAAEKRQRSIDPIDIVTDPIPPHEYKAEEDPRLYKSAKTQRGPLRDDWIEEYNNNPGKTPIMCAYKLCKVEFRYWGMQSKIERFIHDVGLRKVMVRAHRQAWCWQDEWYGLTIEDIRQLELETQLALARKMAQFSQAEEATEANGGAPSPDKDQEVKEAISSIEAEEVVASTGGDTLQPRGVLTKQWSTSSRSSRSSKRGVSPSRHSISEWRMQSIARDSDDSSDEEFFDAHEDLSDGEEVFPKEIAKWNSNDLMDKIEAADTEETPGELF…	144197	Stegastes partitus	Vertebrates	cellular organisms; Eukaryota; Opisthokonta; Metazoa; Eumetazoa; Bilateria; Deuterostomia; Chordata; Craniata; Vertebrata; Gnathostomata; Teleostomi; Euteleostomi; Actinopterygii; Actinopteri; Neopterygii; Teleostei; Osteoglossocephalai; Clupeocephala; Euteleosteomorpha; Neoteleostei; Eurypterygia; Ctenosquamata; Acanthomorphata; Euacanthomorphacea; Percomorphaceae; Ovalentaria; Ovalentaria incer…	nir3-derived
A0A3B5KRR7	MLIKEYRIPMPLSVEEYRIAQLYMIQKKSREESCGEGSGVEILENKPYTDGPGGVGQYTHKVYHIGMHIPGWFRSILPKAALRVEEESWNAYPYTRTRYTCPFVEKFSIDIETYYKPDTGNQADVFNLSAADKRQTTIDVIDIVTDPIPPHEYISEEDPKLYKSAKTQRGPLQDDWIEEYNNNPGKTPIMCAYKLCKVEFRYWGMQSKIERFIHDVGLRKVMVHAHRQAWCWQDEWYGLTMDDIRQLELETQLALARKMAKFLHGEELTESYGTTVSPDKEQEAKEAISSIEAEETATRSVETLQPRGVLTKQWSTSSRSSRSSKRGVSPSRHSISEWRMQSIARDSDDSSDEEFFDAHEDLSDGEEVFPKEIAKWNSNDFMDKIETVDTEESPGTKSS…	32473	Xiphophorus couchianus	Vertebrates	cellular organisms; Eukaryota; Opisthokonta; Metazoa; Eumetazoa; Bilateria; Deuterostomia; Chordata; Craniata; Vertebrata; Gnathostomata; Teleostomi; Euteleostomi; Actinopterygii; Actinopteri; Neopterygii; Teleostei; Osteoglossocephalai; Clupeocephala; Euteleosteomorpha; Neoteleostei; Eurypterygia; Ctenosquamata; Acanthomorphata; Euacanthomorphacea; Percomorphaceae; Ovalentaria; Atherinomorphae; …	nir3-derived
M4ATH3	MLIKEYRIPMPLSVEEYRIAQLYMIQKKSREESCGEGSGVEILENKPYTDGPGGVGQYTHKVYHIGMHIPGWFRSILPKAALRVEEESWNAYPYTRTRYTCPFVEKFSIDIETYYKPDTGNQADVFNLSAADKRQTTIDVIDIVTDPIPPHEYISEEDPKLYKSAKTQRGPLQDDWIEEYNNNPGKTPIMCAYKLCKVEFRYWGMQSKIERFIHDVGLRKVMVHAHRQAWCWQDEWYGLTMDDIRQLELETQLALARKMAKFLHGEELTESYGTTVSPDKEQEAKEAISSIEAEETATRSVETLQPRGVLTKQWSTSSRSSRSSKRGVSPSRHSISEWRMQSIARDSDDSSDEEFFDAHEDLSDGEEVFPKEIAKWNSNDFMDKIETVDTEESPENFKE…	8083	Xiphophorus maculatus	Vertebrates	cellular organisms; Eukaryota; Opisthokonta; Metazoa; Eumetazoa; Bilateria; Deuterostomia; Chordata; Craniata; Vertebrata; Gnathostomata; Teleostomi; Euteleostomi; Actinopterygii; Actinopteri; Neopterygii; Teleostei; Osteoglossocephalai; Clupeocephala; Euteleosteomorpha; Neoteleostei; Eurypterygia; Ctenosquamata; Acanthomorphata; Euacanthomorphacea; Percomorphaceae; Ovalentaria; Atherinomorphae; …	nir3-derived
A0A3L8SCW0	MSVEEYRIAQLYMIQEPDADSLACLQLLGLFLQKKVYSIASKAARRAGADGAAEAVQKKSREETCGEGSGVEILENRPYVDGPGGSGQYTHKVYHIGMHIPSWFRSILPKAALRVEEEYTCPFVEKFSIDIETYYKTDPGDHNNVFNLSAAEKRQTILDPIDIVKDPIPPHEYKAEEDPKLYKSVKTKRGPLSEDWIQEYKNNPGKYPIMCAYKLCKVEFRYWGMQSKIERFIHDVGLRKVMVRAHRQAWCWQDEWYGLTIEDIRQLEKEAQLMLAQKMAQFCGENDPEQHGVKDTPGEKDVEPSAGSPADTEDASANSDAASGRSLTKQWSTSSKSSRSSKRGASPSRHSISEWRMQSIARDSDDSSDDEFFDAHEDLSDNEEMFPKEITKWSSNDLM…	44316	Chloebia gouldiae	Vertebrates	cellular organisms; Eukaryota; Opisthokonta; Metazoa; Eumetazoa; Bilateria; Deuterostomia; Chordata; Craniata; Vertebrata; Gnathostomata; Teleostomi; Euteleostomi; Sarcopterygii; Dipnotetrapodomorpha; Tetrapoda; Amniota; Sauropsida; Sauria; Archelosauria; Archosauria; Dinosauria; Saurischia; Theropoda; Coelurosauria; Aves; Neognathae; Passeriformes; Passeroidea; Passeridae; Chloebia	nir3-derived
A0A3M0JYB4	MLIKEYRIPLPMSVEEYRIAQLYMIQKKSREETCGEGSGVEILENRPYVDGPGGSGQYTHKVYHIGMHIPSWFRSILPKAALRVEEESWNAYPYTRTRYTCPFVEKFSIDIETYYKTDPGDHNNVFNLSAAEKRQTILDPIDIVKDPIPPHEYKAEEDPRLYKSVKTKRGPLSEDWIQEYKNNPGKYPIMCAYKLCKVEFRYWGMQSKIERFIHDVGLRKVMVRAHRQAWCWQDEWYGLTIEDIRQLEKEAQLMLAQKMAQFCGENDPEQHGVKDTPGEKDVEPSTGSPADTEDASANSDAASGRSLTKQWSTSSKSSRSSKRGASPSRHSISEWRMQSIARDSDDSSDDEFFDAHEDLSDNEEMFPKEITKWSSNDLMDKIETPECDDVQGDLYQETS…	333673	Hirundo rustica rustica	Vertebrates	cellular organisms; Eukaryota; Opisthokonta; Metazoa; Eumetazoa; Bilateria; Deuterostomia; Chordata; Craniata; Vertebrata; Gnathostomata; Teleostomi; Euteleostomi; Sarcopterygii; Dipnotetrapodomorpha; Tetrapoda; Amniota; Sauropsida; Sauria; Archelosauria; Archosauria; Dinosauria; Saurischia; Theropoda; Coelurosauria; Aves; Neognathae; Passeriformes; Sylvioidea; Hirundinidae; Hirundo; Hirundo rust…	nir3-derived
A0A3N0Z6C3	MMACATLTGTVGLLPKFTALEPCQGSTLFLQFCLLAFTKKSREESEGEGSGVEILENRPYTDGPGGTGQYTHKVYHIGQHIPSWFRSILPKAALRVEEESWNAYPYTRTRYTCPFVEKFSIDIETYYKPDTGNQNDVFSMSSAEKRQRDIDPIDIVNDFIAPHEYLVEEDPKLYKSNKTQRGPLSDDWITEINNNPGKMPVMCAYKLCKVEFRYWGMQSKIERFIHDVGLRKVMVRAHRQAWCWQDEWYGLTMEDIRQLELETQLALAQKMAQYSCNEEGGENNGAVTSPEKELEGKEAVSSNEADGTARTMGDTLQARGELTKQWSTSSRSSRSSKRGGSPSRHSISEWRMQSIARDSEDSTDDEFFDAHEDFSDNEEIFPKEITKWSSNDLMDKIET…	495550	Anabarilius grahami	Vertebrates	cellular organisms; Eukaryota; Opisthokonta; Metazoa; Eumetazoa; Bilateria; Deuterostomia; Chordata; Craniata; Vertebrata; Gnathostomata; Teleostomi; Euteleostomi; Actinopterygii; Actinopteri; Neopterygii; Teleostei; Osteoglossocephalai; Clupeocephala; Otomorpha; Ostariophysi; Otophysi; Cypriniphysae; Cypriniformes; Cyprinoidei; Xenocyprididae; Xenocypridinae; Xenocypridinae incertae sedis; Anaba…	nir3-derived
A0A3P8R0G0	MLIKEYRIPMPMSVEEYRIAQLYMIQKKSREESCGEGSGVEILENKPYTDGPGGIGQYTHKVYHIGMHIPSWFRSILPKAALRVEEESWNAYPYTRTRYTCPFVEKFSIDIETYYKPDTGNQADVFNMSAAEKRQRTIDPIDIVTDPIPAHEYKSEEDPRLYKSAKTQRGPLWDDWIEEYNNNPGKTPIMCAYKLCKVEFRYWGMQSKIERFIHDVGLRKVMVRAHRQAWCWQDEWYGLTIEDIRQLELETQLALARKMAQFSQAEEATEANGGTPSPDKDQEVKEAISCIEAEAVVPSSGGETLQPRGILTKQWSTSSRSSRSSKRGVSPSRHSISEWRMQSIARDSDDSSDEEFFDAHEDLSDGEEVFPKEIAKWNSNDLMDKIEAAETEETPGELF…	8154	Astatotilapia calliptera	Vertebrates	cellular organisms; Eukaryota; Opisthokonta; Metazoa; Eumetazoa; Bilateria; Deuterostomia; Chordata; Craniata; Vertebrata; Gnathostomata; Teleostomi; Euteleostomi; Actinopterygii; Actinopteri; Neopterygii; Teleostei; Osteoglossocephalai; Clupeocephala; Euteleosteomorpha; Neoteleostei; Eurypterygia; Ctenosquamata; Acanthomorphata; Euacanthomorphacea; Percomorphaceae; Ovalentaria; Cichlomorphae; Ci…	nir3-derived
A0A3P8UH70	MLIKEYRIPMPMSVEEYRIAQLYMIQKKSREESCGEGSGVEILENKPYTDGPGGTGQYTHKVYHIGMHIPSWFRSILPKAALRVEEESWNAYPYTRTRYTCPFVEKFSIDIETYYKPDTGNQAEVFNMSVAEKRQRTIDPIDIVTDPIPPHEYKAEEDPRLYKSVKTQRGPLQDDWIEEYNNNPGKTPIMCAYKLCKVEFRYWGMQSKIERFIHDVGLRKVMVRAHRQAWCWQDEWYGLTIEDIRQLELETQLALARKMAQFSQAEEATEANGGAPSPDKDQEVKEAISSIEAEEVVASSGGDTLQPRGVLTKQWSTSSRSSRSSKRGVSPSRHSISEWRMQSIARDSDDSSDEEFFDAHEDFSDGEEVFPKEIAKWNSNDLMDKIEAADTEETPGELF…	161767	Amphiprion percula	Vertebrates	cellular organisms; Eukaryota; Opisthokonta; Metazoa; Eumetazoa; Bilateria; Deuterostomia; Chordata; Craniata; Vertebrata; Gnathostomata; Teleostomi; Euteleostomi; Actinopterygii; Actinopteri; Neopterygii; Teleostei; Osteoglossocephalai; Clupeocephala; Euteleosteomorpha; Neoteleostei; Eurypterygia; Ctenosquamata; Acanthomorphata; Euacanthomorphacea; Percomorphaceae; Ovalentaria; Ovalentaria incer…	nir3-derived
A0A3P8VVU8	MLIKEYHIPMPMSVEEYRIAQLYMIQKKSREESCGEGSGVEILENRPYKDGPGGTGQYTHKVYHIGKHIPSWFCAILPQAALRVEEESWNAYPYTRTRYTCPFVEKFSIDIETYYKPDTGSQGNVFSLSSVEKRQRTVDLIDIVKDYIAPHEYLVEEDPKLYQSVKTKRGPLSDNWIEEINQDMCQSPVMCAYKLCKVEFRYWGMQSKIERFIHDVGLRKVMVRAHRQAWCWQDEWYGLTIDDIRQLELETQLALAKKMAQYSLSEEGAAETKGFSVGQDQESGAETQGTKREDAEDGKVGDSLESRGELTKQWSTSSRSSNRSSKRGGSPSHQSISEWRMQSIARDSDDSTDDEFFDAHEDLSDNEEMFAKEITKWSSNDLMDKIETIEVDEPQEALY…	244447	Cynoglossus semilaevis	Vertebrates	cellular organisms; Eukaryota; Opisthokonta; Metazoa; Eumetazoa; Bilateria; Deuterostomia; Chordata; Craniata; Vertebrata; Gnathostomata; Teleostomi; Euteleostomi; Actinopterygii; Actinopteri; Neopterygii; Teleostei; Osteoglossocephalai; Clupeocephala; Euteleosteomorpha; Neoteleostei; Eurypterygia; Ctenosquamata; Acanthomorphata; Euacanthomorphacea; Percomorphaceae; Carangaria; Pleuronectiformes;…	nir3-derived
A0A3P8YEF7	MLIKEYRIPMPMSVDEYRIAQLYMIQKKSRDETCGEGSGVEILENKPYEDGPGGIGQYTHKVYHIGMHIPSWFRSILPKAALRVEEESWNAYPYTRTRYTCPFVEKFSIDIETYYKPDIGNQPDVFNMSPAEKRLRTLDPIDIVNDPIPPHEYLQEEDPRIYRSEKTKRGPLQEDWIEEYNNNPGKTPIMCAYKLCKVEFRYWGMQSKIERFIHDVGLRKVMVRAHRQAWCWQDEWYGLTIQDIRLLELETQLALAQKMAQFSQAEEAAESNGAASSPDKNQEAKDPISSLETEEVVSAGSVADTLQTKRAGFTKQWSTSSRSSHSSKRGASPSRHSLSEWRMQSIARDSDDSSEEEFFDAHEDLSGDEEVLPKEISKWNSNDLMDKIDAADVEDVPGE…	8010	Esox lucius	Vertebrates	cellular organisms; Eukaryota; Opisthokonta; Metazoa; Eumetazoa; Bilateria; Deuterostomia; Chordata; Craniata; Vertebrata; Gnathostomata; Teleostomi; Euteleostomi; Actinopterygii; Actinopteri; Neopterygii; Teleostei; Osteoglossocephalai; Clupeocephala; Euteleosteomorpha; Protacanthopterygii; Esociformes; Esocidae; Esox	nir3-derived
A0A3P9ATB9	MLIKEYRIPMPMSVEEYRIAQLYMIQKKSREESCGEGSGVEILENKPYTDGPGGIGQYTHKVYHIGMHIPSWFRSILPKAALRVEEESWNAYPYTRTRYTCPFVEKFSIDIETYYKPDTGNQADVFNMSAAEKRQRTIDPIDIVTDPIPAHEYKSEEDPRLYKSAKTQRGPLWDDWIEEYNNNPGKTPIMCAYKLCKVEFRYWGMQSKIERFIHDVGLRKVMVRAHRQAWCWQDEWYGLTIEDIRQLELETQLALARKMAQFSQAEEATEANGGTPSPDKDQEVKEAISCIEAEAVVPSSGGETLQPRGILTKQWSTSSRSSRSSKRGVSPSRHSISEWRMQSIARDSDDSSDEEFFDAHEDLSDGEEVFPKEIAKWNSNDLMDKIEAAETEETPGELF…	106582	Maylandia zebra	Vertebrates	cellular organisms; Eukaryota; Opisthokonta; Metazoa; Eumetazoa; Bilateria; Deuterostomia; Chordata; Craniata; Vertebrata; Gnathostomata; Teleostomi; Euteleostomi; Actinopterygii; Actinopteri; Neopterygii; Teleostei; Osteoglossocephalai; Clupeocephala; Euteleosteomorpha; Neoteleostei; Eurypterygia; Ctenosquamata; Acanthomorphata; Euacanthomorphacea; Percomorphaceae; Ovalentaria; Cichlomorphae; Ci…	nir3-derived
A0A3P9PX82	MLIKEYRIPMPMSVEEYRIAQLYMIQKKSREESCGEGSGVEILENKPYEDGPGGSGQYTHKVYHIGKHIPSWFCAILPQAALRVEEESWNAYPYTRTRYTCPFVEKFSIDIETYYKPDTGNQADVFNLSSAEKRQRTVDPIDIVKDYIPPHEYLVEEDPKLYQSIKTRRGPLSEDWIEEINHNPGKSVVMCAYKLCKVEFRYWGMQSKIERFIHDVGLRKVMVRAHRQAWCWQDEWYGLTIEDIRQLELETQLALAKKMAQYSLNEEGGAETNGSSVSQDQEQPGENLGSAAEVEGTRGKLGDSLETRGELTKQWSTSSRSSNRSSKRGTSPSHHSISEWRMQSIARDSDDSTDDEFFDAHEDLSDNEDMFSKEITKWSSNDLMDKIETTEVDEAQEAY…	8081	Poecilia reticulata	Vertebrates	cellular organisms; Eukaryota; Opisthokonta; Metazoa; Eumetazoa; Bilateria; Deuterostomia; Chordata; Craniata; Vertebrata; Gnathostomata; Teleostomi; Euteleostomi; Actinopterygii; Actinopteri; Neopterygii; Teleostei; Osteoglossocephalai; Clupeocephala; Euteleosteomorpha; Neoteleostei; Eurypterygia; Ctenosquamata; Acanthomorphata; Euacanthomorphacea; Percomorphaceae; Ovalentaria; Atherinomorphae; …	nir3-derived
A0A3Q0QVE2	MLIKEYRIPMPMSVEEYRIAQLYMIQKKSREESCGEGSGVEILENKPYTDGPGGTGQYTHKVYHIGMHIPSWFRSILPKAALRVEEESWNAYPYTRTRYTCPFVEKFSIDIETYYKPDTGNQADVFNMSAAEKRQRTIDPIDIVTDPIPPHEYKAEEDPRLYKSAKTQRGPLRDDWIEEYNNNPGKTPIMCAYKLCKVEFRYWGMQSKIERFIHDVGLRKVMVRAHRQAWCWQDEWYGLTIEDIRQLELETQLALARKMAQFSQAEEATEANGGAPSPDKDQEVKEAISCIEAEAVVASSGGETLQPRGILTKQWSTSSRSSRSSKRGVSPSRHSISEWRMQSIARDSDDSSDEEFFDAHEDLSDGEEVFPKEIAKWNSNDLMDKIEAVDTEETPGKMK…	61819	Amphilophus citrinellus	Vertebrates	cellular organisms; Eukaryota; Opisthokonta; Metazoa; Eumetazoa; Bilateria; Deuterostomia; Chordata; Craniata; Vertebrata; Gnathostomata; Teleostomi; Euteleostomi; Actinopterygii; Actinopteri; Neopterygii; Teleostei; Osteoglossocephalai; Clupeocephala; Euteleosteomorpha; Neoteleostei; Eurypterygia; Ctenosquamata; Acanthomorphata; Euacanthomorphacea; Percomorphaceae; Ovalentaria; Cichlomorphae; Ci…	nir3-derived
A0A3Q1C5K6	MLIKEYRIPMPMSVEEYRIAQLYMIQKKSREESCGEGSGVEILENKPYTDGPGGTGQYTHKVYHIGMHIPSWFRSILPKAALRVEEESWNAYPYTRTRYTCPFVEKFSIDIETYYKPDTGNQAEVFNMSVAEKRQRTIDPIDIVTDPIPPHEYKAEEDPRLYKSVKTQRGPLQDDWIEEYNNNPGKTPIMCAYKLCKVEFRYWGMQSKIERFIHDVGLRKVMVRAHRQAWCWQDEWYGLTIEDIRQLELETQLALARKMAQFSQAEEATEANGGAPSPDKDQEVKEAISSIEAEEVVASSGGDTLQPRGVLTKQWSTSSRSSRSSKRGVSPSRHSISEWRMQSIARDSDDSSDEEFFDAHEDFSDGEEVFPKEIAKWNSNDLMDKIEAADTEETPGELF…	80972	Amphiprion ocellaris	Vertebrates	cellular organisms; Eukaryota; Opisthokonta; Metazoa; Eumetazoa; Bilateria; Deuterostomia; Chordata; Craniata; Vertebrata; Gnathostomata; Teleostomi; Euteleostomi; Actinopterygii; Actinopteri; Neopterygii; Teleostei; Osteoglossocephalai; Clupeocephala; Euteleosteomorpha; Neoteleostei; Eurypterygia; Ctenosquamata; Acanthomorphata; Euacanthomorphacea; Percomorphaceae; Ovalentaria; Ovalentaria incer…	nir3-derived
A0A3Q1GM70	MLIKEYRIPMPMSVEEYRIAQLYMIQKKSREESCGEGSGVEILENKPYTDGPGGTGQYTHKVYHIGMHIPSWFRSILPKAALRVEEESWNAYPYTRTRYTCPFVEKFSIDIETYYKPDTGNQAEVFNMSAAEKRQRTIDPIDIVTDPIPPHEYKAEEDPRLYKSVKTQRGPLRDDWIEEYNNNPGKTPIMCAYKLCKVEFRYWGMQSKIERFIHDVGLRKVMVRAHRQAWCWQDEWYGLTIEDIRQLELETQLALARKMAQFSQAEEATEANGGAPSPDKDQEVKEAISSIEAEEVVASSGGDTLQPRGVLTKQWSTSSRSSRSSKRGVSPSRHSISEWRMQSIARDSDDSSDEEFFDAHEDFSDGEEVFPKEIAKWNSNDLMDKIEAADTEETPGELF…	80966	Acanthochromis polyacanthus	Vertebrates	cellular organisms; Eukaryota; Opisthokonta; Metazoa; Eumetazoa; Bilateria; Deuterostomia; Chordata; Craniata; Vertebrata; Gnathostomata; Teleostomi; Euteleostomi; Actinopterygii; Actinopteri; Neopterygii; Teleostei; Osteoglossocephalai; Clupeocephala; Euteleosteomorpha; Neoteleostei; Eurypterygia; Ctenosquamata; Acanthomorphata; Euacanthomorphacea; Percomorphaceae; Ovalentaria; Ovalentaria incer…	nir3-derived
A0A3Q1IGF2	MLIKEYRIPMPMSVEEYRIAQLYMIQKKSREETCGEGSGVEILENKPYTDGPGGTGQYTHKVYHIGMHIPSWFRSILPKAALRVEEESWNAYPYTRTRYTCPFVEKFSIDIETYYKPDTGNQADVFNMSAAEKRQRSIDPIDIVTDPIAPHEYKAEEDPRFYKSMKTQRGPLLDDWIEEYNNNPGKTPIMCAYKLCKVEFRYWGMQSKIERFIHDVGLRKVMVRAHRQAWCWQDEWYGLTMEDIRQLELETQLALARKMAQYSQAEEATEANGGAPSPDKDQEAKEAISSIEAEEVVVSTATETLQPRGILTKQWSTSSRSSRSSKRGVSPSRHSISEWRMQSIARDSDDSSDEEFFDAHEDLSDGEEVFPKEIAKWNSNDLMDKIEAADTEETPGELF…	64144	Anabas testudineus	Vertebrates	cellular organisms; Eukaryota; Opisthokonta; Metazoa; Eumetazoa; Bilateria; Deuterostomia; Chordata; Craniata; Vertebrata; Gnathostomata; Teleostomi; Euteleostomi; Actinopterygii; Actinopteri; Neopterygii; Teleostei; Osteoglossocephalai; Clupeocephala; Euteleosteomorpha; Neoteleostei; Eurypterygia; Ctenosquamata; Acanthomorphata; Euacanthomorphacea; Percomorphaceae; Anabantaria; Anabantiformes; A…	nir3-derived
A0A3Q1MUM3	MIIKEYRIPLPMTVEEYRIAQLYMIQKKSRNETHGEGSGVEILENRPYTDGPGGSGQYTHKVYHVGMHIPSWFRSILPKAALRVVEESWNAYPYTRTRFTCPFVEKFSIDIETFYKTDAGENPNVFSLSPVEKNQLTIDFIDIVKDPVPPNEYKTEEDPKLFHSTKTQRGPLSENWIEEYKQQVFPIMCAYKLCKVEFRYWGMQSKIERFIHDTGLRKVMVRAHRQAWCWQDEWYGLNMDNIRELEKEAQLMLSRKMAQFNEEDKGAAELAKNEAAQDQASGEPSQPSSSGGEPLAGRGLKKQWSTSSKSSRSSKRGASPSRHSISEWRMQSIARDSDESSDDEFFDAHEDLSDSEEMFPKDITKWNSNDLMDKIESPEPEDSQDGLYRQRAPEFRVAS…	9913	Bos taurus	Mammals	cellular organisms; Eukaryota; Opisthokonta; Metazoa; Eumetazoa; Bilateria; Deuterostomia; Chordata; Craniata; Vertebrata; Gnathostomata; Teleostomi; Euteleostomi; Sarcopterygii; Dipnotetrapodomorpha; Tetrapoda; Amniota; Mammalia; Theria; Eutheria; Boreoeutheria; Laurasiatheria; Artiodactyla; Ruminantia; Pecora; Bovidae; Bovinae; Bos	nir3-derived
A0A3Q2DLB7	MLIKEYRIPMPMSVEEYRIAQLYMIQKKSREETCGEGSGVEILENKPYTDGPGGAGQYTHKVYHIGMHIPSWFRSILPKAALRVEEESWNAYPYTRTRYTCPFVEKFSIDIETYYKPDTGDQADVFNLSAADKRQRTIDPIDIVTDPIPPHEYKAEEDPRLYKSEKTQRGPLQDDWIEEYNNNPGKTPIMCAYKLCKVEFRYWGMQSKIERFIHDVGLRKVMVRAHRQAWCWQDEWYGLTIENIRQLELETQLALATKMAQYCQVEEATEANGSAPSPDKEQEAKEAISSIEADETVTRSVETLQPRGVLTKQWSTSSRSSRSSKRGVSPSRHSISEWRMQSIARDSDDSSDEEFFDAHEDLSDGEEVFPKEIAKWNSNDLIDKIEAADTEEMAESFKE…	28743	Cyprinodon variegatus	Vertebrates	cellular organisms; Eukaryota; Opisthokonta; Metazoa; Eumetazoa; Bilateria; Deuterostomia; Chordata; Craniata; Vertebrata; Gnathostomata; Teleostomi; Euteleostomi; Actinopterygii; Actinopteri; Neopterygii; Teleostei; Osteoglossocephalai; Clupeocephala; Euteleosteomorpha; Neoteleostei; Eurypterygia; Ctenosquamata; Acanthomorphata; Euacanthomorphacea; Percomorphaceae; Ovalentaria; Atherinomorphae; …	nir3-derived
F6Q9W9	MIIKEYRIPLPMTVEEYRIAQLYMIQKKSRNETYGEGSGVEILENRPYTDGPGGSGQYTHKVYHVGMHIPGWFRSILPKAALRVVEESWNAYPYTRTRFTCPFVEKFSIDIETFYKTDAGENPNVFSLSPVEKNQLTIDFIDIVKDPVPPSEYRTEEDPKLFHSMKTQRGPLTDNWIEEYKQRVFPIMCAYKLCKVEFRYWGMQSKIERFIHDTGLRKVMVRAHRQAWCWQDEWYGLNMENIRELEKEAQLMLSRKMAQFSEDEEEASELSKDEATQDQTSREPPEPSSSGGEPLAGRGLKKQWSTSSKSSRSSKRGASPSRHSISEWRMQSIARDSDESSDDEFFDAHEDLSDSEEMFAKDITKWNSNDLMDKIESPEPEDTQDSLYRQSAPEFRVAS…	9796	Equus caballus	Mammals	cellular organisms; Eukaryota; Opisthokonta; Metazoa; Eumetazoa; Bilateria; Deuterostomia; Chordata; Craniata; Vertebrata; Gnathostomata; Teleostomi; Euteleostomi; Sarcopterygii; Dipnotetrapodomorpha; Tetrapoda; Amniota; Mammalia; Theria; Eutheria; Boreoeutheria; Laurasiatheria; Perissodactyla; Equidae; Equus; Equus	nir3-derived
A0A3Q2WGT8	MLIKEYRIPMPMSVEEYRIAQLYMIQKKSREESCGEGSGVEILENKPYTDGPGGIGQYTHKVYHIGMHIPSWFRSILPKAALRVEEESWNAYPYTRTRYTCPFVEKFSIDIETYYKPDTGNQADVFNMSAAEKRQRTIDPIDIVTDPIPAHEYKSEEDPRLYKSAKTQRGPLWDDWIEEYNNNPGKTPIMCAYKLCKVEFRYWGMQSKIERFIHDVGLRKVMVRAHRQAWCWQDEWYGLTIEDIRQLELETQLALARKMAQFSQAEEATEANGGTPSPDKDQEVKEAISCIEAEAVVPSSGGETLQPRGILTKQWSTSSRSSRSSKRGXSPSRHSISEWRMQSIARDSDDSSDEEFFDAHEDLSDGEEVFPKEIAKWNSNDLMDKIEAAETEETPGELF…	8153	Haplochromis burtoni	Vertebrates	cellular organisms; Eukaryota; Opisthokonta; Metazoa; Eumetazoa; Bilateria; Deuterostomia; Chordata; Craniata; Vertebrata; Gnathostomata; Teleostomi; Euteleostomi; Actinopterygii; Actinopteri; Neopterygii; Teleostei; Osteoglossocephalai; Clupeocephala; Euteleosteomorpha; Neoteleostei; Eurypterygia; Ctenosquamata; Acanthomorphata; Euacanthomorphacea; Percomorphaceae; Ovalentaria; Cichlomorphae; Ci…	nir3-derived
A0A3Q2ZA35	MLIKEYRIPMPMSVEEYRIAQLYMIQKKSREESCGEGSGVEILKNKPYTDGPGGTGQYTHKVYHIGMHIPSWFRSILPKAALRVEEESWNAYPYTRTRYTCPFVEKFSIDIETYYMSDTGNQPDVFNMSAADKRQRTVDPIDIVTDPIAPHEYKAEEDPRLYKSAKTQRGPLLDDWIEEYNNNPGRTPVMCAYKLCKVEFRYWGMQSKIERFIHDVGLRKVMVRAHRQAWCWQDEWYGLTMEDIRQLELETQLTLARKMAQFCLVEEATEANGDTPPAVKEQEVKEAAEAEVTVSATPTNTLQPRGVLTKQWSTSSRSSRSSKRGVSPSRHSISEWRMQSIARDSDDSSDEEFFDAHEDFSDGEDVLPKQIAKWNSNDLMDKIEASDMEETSGELFKDI…	109280	Hippocampus comes	Vertebrates	cellular organisms; Eukaryota; Opisthokonta; Metazoa; Eumetazoa; Bilateria; Deuterostomia; Chordata; Craniata; Vertebrata; Gnathostomata; Teleostomi; Euteleostomi; Actinopterygii; Actinopteri; Neopterygii; Teleostei; Osteoglossocephalai; Clupeocephala; Euteleosteomorpha; Neoteleostei; Eurypterygia; Ctenosquamata; Acanthomorphata; Euacanthomorphacea; Percomorphaceae; Syngnathiaria; Syngnathiformes…	nir3-derived
A0A3Q3GNQ7	MLIKEYRIPMPMSVEEYRIAQLYMIQKKSREESCGEGSGVEIMENKPYTDGPGGAGQYTHKVYHIGMHIPSWFRSILPKAALRVEEESWNAYPYTRTRYTCPFVEKFSIDIETYYKPDTGNQADVFNLSAADKRQRTIDPIDIVADPIPPHEYMAEEDPRLYKSVKTQRGPLQDDWIEEYNNNPGKTPIMCAYKLCKVEFRYWGMQSKIERFIHDVGLRKVMVRAHRQAWCWQDEWYGLTIEDIRQLELETQLALARKMAQFCQAEEANEANGGAPSPDKDQEVKEAIISIEAEEVVARSGVETLQPRGVLTKQWSTSSRSSRSSKRGVSPSRHSISEWRMQSIARDSDDSSDEEFFDAHEDLSDGEEVFPKEIAKWNSNDLMDKIEAADTEETPDEPF…	37003	Kryptolebias marmoratus	Vertebrates	cellular organisms; Eukaryota; Opisthokonta; Metazoa; Eumetazoa; Bilateria; Deuterostomia; Chordata; Craniata; Vertebrata; Gnathostomata; Teleostomi; Euteleostomi; Actinopterygii; Actinopteri; Neopterygii; Teleostei; Osteoglossocephalai; Clupeocephala; Euteleosteomorpha; Neoteleostei; Eurypterygia; Ctenosquamata; Acanthomorphata; Euacanthomorphacea; Percomorphaceae; Ovalentaria; Atherinomorphae; …	nir3-derived
A0A3Q3FF65	MLIKEYRIPMPMSVEEYRIAQLYMIQKKSREESCGEGSGVEILENKPYTDGPGGTGQYTHKVYHIGMHIPSWFRSILPKAALRVEEESWNAYPYTRTRYTCPFVEKFSIDIETYYKPDTGDQADVFNLSAADKRQRTIDPIDIVTDPILPHEYKAEEDTRLYKSMKTQRGPLQDDWIEEYNNNPGKTPIMCAYKLCKVEFRYWGMQSKIERFIHDVGLRKVMVRAHRQAWCWQDEWYGLTMEDIRQLELETQLALATKMAQFCQAEEATEANGGAPSPDKEKEVKEAINSIETEDAAVSSAGETLQPRGVLTKQWSTSSRSSRSSKRGVSPSRHSISEWRMQSIARDSEESSDEEFFDAHEDFSDNEEVLPKEITKWNSNDLMDKIEAADTEENQGKKK…	56723	Labrus bergylta	Vertebrates	cellular organisms; Eukaryota; Opisthokonta; Metazoa; Eumetazoa; Bilateria; Deuterostomia; Chordata; Craniata; Vertebrata; Gnathostomata; Teleostomi; Euteleostomi; Actinopterygii; Actinopteri; Neopterygii; Teleostei; Osteoglossocephalai; Clupeocephala; Euteleosteomorpha; Neoteleostei; Eurypterygia; Ctenosquamata; Acanthomorphata; Euacanthomorphacea; Percomorphaceae; Eupercaria; Labriformes; Labri…	nir3-derived
A0A3Q3MEB3	MLIKEYRIPMPMSVEEYRIAQLYMIQKKSREESCGEGSGVEILENKPYTDGPGGTGQYTHKVYHIGMHIPSWFRSILPKAALRVEEESWNAYPYTRTRYTCPFVEKFSIDIETYYKPDTGNQGDVFNMSAAEKRQRSIDPIDIVTDPIPPHEYKAEEDPRLFKSVKTQRGPLQDDWIEEYKNNLGKTPIMCAYKLCKVEFRYWGMQSKIERFIHDVGLRKVMVRAHRQAWCWQDEWYGLTMEDIRELELETQLALATKMAQFSQAEEATEANGGAPSPDKDQEVKEAISSIEAEEVVVSSGGDTLQPRGVLTKQWSTSSRSSRSSKRGVSPSRHSLSEWRMQSIARDSDDSSDEEFFDAHEDLSDGEEVFPKEITKWNSNDLMDKIEAADTEENTGELF…	205130	Mastacembelus armatus	Vertebrates	cellular organisms; Eukaryota; Opisthokonta; Metazoa; Eumetazoa; Bilateria; Deuterostomia; Chordata; Craniata; Vertebrata; Gnathostomata; Teleostomi; Euteleostomi; Actinopterygii; Actinopteri; Neopterygii; Teleostei; Osteoglossocephalai; Clupeocephala; Euteleosteomorpha; Neoteleostei; Eurypterygia; Ctenosquamata; Acanthomorphata; Euacanthomorphacea; Percomorphaceae; Anabantaria; Synbranchiformes;…	nir3-derived
A0A3Q3QQH5	MLIKEYRIPMPMSVEEYRIAQLYMIQKKSREESCGEGSGVEILENKPYTDGPGGTGQYTHKVYHIGMHIPSWFRSILPKAALRVEEESWNAYPYTRTRYTCPFVEKFSIDIETYYQSDTGNQADVFNMSAVEKRQRAIDPIDIVTDPIPPHEYKAEEDPRLYKSVKTQRGPLQDDWIEGYKNNPRKTPIMCAYKLCKVEFRYWGMQSKIERFIHDVGLRKVMVRAHRQAWCWQDEWCGLTMEDIRQLELETQLALARKMAQFSQADEATEANEGAPSPDKDQEAKEAIISIEAEEVVVSSAGETLQPRGVLTKQWSTSSRSSRSSKRGVSPSRHSISEWRMQSIARDSDDSSDEEFFDAHEEFSDSEEVLPKEFAKWNSTDLMDEIESCSSLFPFITLC…	43700	Monopterus albus	Vertebrates	cellular organisms; Eukaryota; Opisthokonta; Metazoa; Eumetazoa; Bilateria; Deuterostomia; Chordata; Craniata; Vertebrata; Gnathostomata; Teleostomi; Euteleostomi; Actinopterygii; Actinopteri; Neopterygii; Teleostei; Osteoglossocephalai; Clupeocephala; Euteleosteomorpha; Neoteleostei; Eurypterygia; Ctenosquamata; Acanthomorphata; Euacanthomorphacea; Percomorphaceae; Anabantaria; Synbranchiformes;…	nir3-derived
A0A3Q3WA37	MLIKEYHIPMPMSVEEYRIAQLYMIQKKSREESCGEGSGVEILENKPYEDGPGGSGQYTHKVYHIGKHIPSWFCAILPQAALRVEEESWNAYPYTRTRYTCPFVEKFSIDIETYYKPDTGNKVDVFNMSSAEKRQRTVDPIDIVKDYIPPHEYLAEEDPKLYQSVKTKRGPLSDSWIEEINQNPGQNPVMCAYKLCKVEFRYWGMQSKIERFIHDVGLRKVMVRAHRQAWCWQDEWYGLTIEDIRLLELETQLALAKKMAHYSLNEEGGTETNGSSVCQDQEQGAEPAGTAAEAEGGKLGDKLETRGGLTKQWSTSSRSSNRSSKRGGSPSHQSISEWRMQSIARDSEDSTDDEFFDAHEDFSDNEELFAKNITKWSSNDLMDKIETIEVDEAQETLYQ…	94237	Mola mola	Vertebrates	cellular organisms; Eukaryota; Opisthokonta; Metazoa; Eumetazoa; Bilateria; Deuterostomia; Chordata; Craniata; Vertebrata; Gnathostomata; Teleostomi; Euteleostomi; Actinopterygii; Actinopteri; Neopterygii; Teleostei; Osteoglossocephalai; Clupeocephala; Euteleosteomorpha; Neoteleostei; Eurypterygia; Ctenosquamata; Acanthomorphata; Euacanthomorphacea; Percomorphaceae; Eupercaria; Tetraodontiformes;…	nir3-derived
A0A3Q4GLB9	MLIKEYRIPMPMSVEEYRIAQLYMIQKKSREESCGEGSGVEILENKPYTDGPGGTGQYTHKVYHIGMHIPSWFRSILPKAALRVEEESWNAYPYTRTRYTCPFVEKFSIDIETYYKPDTGNQADVFNMSAAEKRQRTIDPIDIVTDPIPTHEYKSEEDPRLYKSAKTQRGPLWDDWIEEYNNNPGKTPIMCAYKLCKVEFRYWGMQSKIERFIHDVGLRKVMVRAHRQAWCWQDEWYGLTIEDIRQLELETQLALARKMAQFSQAEEATEANGGTQSPDKDQEVKEAISCIEAEAVVPSSGGETLQPRGILTKQWSTSSRSSRSSKRGVSPSRHSISEWRMQSIARDSDDSSDEEFFDAHEDLSDGEEVFPKEIAKWNSNDLMDKIEAAETEETPGMMN…	32507	Neolamprologus brichardi	Vertebrates	cellular organisms; Eukaryota; Opisthokonta; Metazoa; Eumetazoa; Bilateria; Deuterostomia; Chordata; Craniata; Vertebrata; Gnathostomata; Teleostomi; Euteleostomi; Actinopterygii; Actinopteri; Neopterygii; Teleostei; Osteoglossocephalai; Clupeocephala; Euteleosteomorpha; Neoteleostei; Eurypterygia; Ctenosquamata; Acanthomorphata; Euacanthomorphacea; Percomorphaceae; Ovalentaria; Cichlomorphae; Ci…	nir3-derived
A0A3Q7QIG4	MIIKEYRIPLPMTVEEYRIAQLYMIQKKSRNETYGEGSGVEILENRPYTDGPGGSGQYTHKVYHVGMHIPSWFRSILPKAALRVVEESWNAYPYTRTRFTCPFVEKFSIDIETFYKTDAGENPNVFSLSPVEKNQLTIDFIDIVKDPVPPNEYKTEEDPKLFRSIKTQRGPLSDNWIEEYKQQVFPIMCAYKLCKVEFRYWGMQSKIERFIHDTGLRKVMVRAHRQAWCWQDEWYGLNMENIRELEKEAQLMLSRKMAQFNEDDEEAAELAKDEASQAQVPGEAPQPSSSGGEPLAGRGLKKQWSTSSKSSRSSTRGASPSRHSISEWRMQSIARDSDESSDEEYFDAHEDLSDSEEIFPKDITKWNSNDLMDKIESPEPEDTQDSLYRQSAPEFRVAS…	34884	Callorhinus ursinus	Mammals	cellular organisms; Eukaryota; Opisthokonta; Metazoa; Eumetazoa; Bilateria; Deuterostomia; Chordata; Craniata; Vertebrata; Gnathostomata; Teleostomi; Euteleostomi; Sarcopterygii; Dipnotetrapodomorpha; Tetrapoda; Amniota; Mammalia; Theria; Eutheria; Boreoeutheria; Laurasiatheria; Carnivora; Caniformia; Otariidae; Callorhinus	nir3-derived
A0A3Q7U4R8	MIIKEYRIPLPMTVEEYRIAQLYMIQKKSRNETYGEGSGVEILENRPYTDGPGGSGQYTHKVYHVGMHIPSWFRSILPKAALRVVEESWNAYPYTRTRFTCPFVEKFSIDIETFYKTDAGENPNVFSLSPVEKNQLTIDFIDIVKDPVPPNEYKMEEDPKLFHSIKTQRGPLSDNWIEEYKQQVFPIMCAYKLCKVEFRYWGMQSKIERFIHDTGLRKVMVRAHRQAWCWQDEWYGLNMENIRELEKEAQLMLSRKMAQFNEDDEEAAELAKDEASQAQAPGEPPQPSSSSGEPLAGRGLKKQWSTSSKSSRSSKRGASPSRHSISEWRMQSIARDSDESSDDEYFDAHEDLSDSEEIFPKDITKWSSNDLMDKIESPEPEDTQDGLYRQSAPEFRVAS…	9627	Vulpes vulpes	Mammals	cellular organisms; Eukaryota; Opisthokonta; Metazoa; Eumetazoa; Bilateria; Deuterostomia; Chordata; Craniata; Vertebrata; Gnathostomata; Teleostomi; Euteleostomi; Sarcopterygii; Dipnotetrapodomorpha; Tetrapoda; Amniota; Mammalia; Theria; Eutheria; Boreoeutheria; Laurasiatheria; Carnivora; Caniformia; Canidae; Vulpes	nir3-derived
A0A3Q7WZZ6	MIIKEYRIPLPMTVEEYRIAQLYMIQKKSRNETYGEGSGVEILENRPYTDGPGGSGQYTHKVYHVGMHIPGWFRSILPKAALRVVEESWNAYPYTRTRFTCPFVEKFSIDIETFYKTDAGENPNVFSLSPVEKNQLTIDFIDIVKDPVPPNEYKTEEDPKLFHSIKTQRGPLSDNWIEEYKQQVFPIMCAYKLCKVEFRYWGMQSKIERFIHDTGLRKVMVRAHRQAWCWQDEWYGLNMENIRELEKEAQLMLSRKMAQFNEDDEEAAELAKDETSQAQVPGEAPQTSSSSGEPLAGRGLKKQWSTSSKSSRSSKRGASPSRHSISEWRMQSIARDSDESSDDEYFDAHEDLSDSEEIFPKDITKWNSNDLMDKIESPEPEDTQDGLYRQSAPEFRVAS…	116960	Ursus arctos horribilis	Mammals	cellular organisms; Eukaryota; Opisthokonta; Metazoa; Eumetazoa; Bilateria; Deuterostomia; Chordata; Craniata; Vertebrata; Gnathostomata; Teleostomi; Euteleostomi; Sarcopterygii; Dipnotetrapodomorpha; Tetrapoda; Amniota; Mammalia; Theria; Eutheria; Boreoeutheria; Laurasiatheria; Carnivora; Caniformia; Ursidae; Ursus; Ursus arctos	nir3-derived
A0A401RNF9	KKSREETSGEGSGVEILENRPYNDGPGGSGQYTRKVYHIGMHIPSWFRSILPKAALRVEEESWNAYPYTRTRYTCPFVEKFSIDIETYYKPDSGDQANVFNLSTAEKRLRMIDLIDIVKDPIPPHEYKTEEDPKLYKSFKTGRGPLSDNWIHECKNKPGKMPIMCAYKLCKVEFRYWGMQSKIERFIHDVGLRKVMLRAHRQAWCWQDEWYGLTMEDIRRLERETQLMLAQKMAEFMTQFNLNDSEAEQTGPIQSSNERDLDINNSIIKPAPENATVKEYSGSLTEKSLTKQWSTSSKSSRSSKRGASPSRHNIADWRMQSIARDSDDSSDDEFFDAQEDFSDNEEIFPQEITKWNSNDLIDKIGGSCEAEESKSDIYQGQLTDCVPSSVEQLDHIEEG…	137246	Chiloscyllium punctatum	Vertebrates	cellular organisms; Eukaryota; Opisthokonta; Metazoa; Eumetazoa; Bilateria; Deuterostomia; Chordata; Craniata; Vertebrata; Gnathostomata; Chondrichthyes; Elasmobranchii; Selachii; Galeomorphii; Galeoidea; Orectolobiformes; Hemiscylliidae; Chiloscyllium	nir3-derived
A0A402F8A8	MANLVLPGYPIDIVRDPIPPHEYKSEEDPRLYQSVKTKRGPLSEDWIKEQKNNPGRSPIMCAYKLCKVEFRYWGMQSKIERFIHDVGLRKVMVRAHRQAWCWQDEWYGLTIEDIRQLEKEAQLMLAQKMAQFSCSDSESEQHLSKDSADDNDAETKAISPSAEAADSTSNTGEAGSGRVLTKQWSTSSKSSSKRGASPSRHSLSEWRMQSIARDSDESSDDEFFDAHEDLSENEEVFPKEITKWSSNDLMDKIETPESEDVADDPCLESAAEYSVGSSVEKFGIIEDEVAPALAQPSKIHVLLLVLHGGNILDTGSSDQSSKQADVNTIATVFDTVIRVHYPAALGHMAIKLVPCPAICSEAFSLVSNLSPYSYDEGCLSNSQDHIPLAALPLLATSSP…	143630	Paroedura picta	Vertebrates	cellular organisms; Eukaryota; Opisthokonta; Metazoa; Eumetazoa; Bilateria; Deuterostomia; Chordata; Craniata; Vertebrata; Gnathostomata; Teleostomi; Euteleostomi; Sarcopterygii; Dipnotetrapodomorpha; Tetrapoda; Amniota; Sauropsida; Sauria; Lepidosauria; Squamata; Bifurcata; Gekkota; Gekkonidae; Gekkoninae; Paroedura	nir3-derived
A0A437CUM4	MLIKEYRIPMPMSVEEYRIAQLYMIQKKSREESCGEGSGVEILENKPYEDGPGGSGQYTHKVYHIGKHIPSWFCAILPQAALRVEEESWNAYPYTRTRYTCPFVEKFSIDIETYYKPDTGNQADVFNLSSVEKRQRTVDPIDIVKDYIPPHEYLVEEDPKLYQSFKTKRGPLSEDWIEDINQNPSQAAVMCAYKLCKVEFRYWGMQSKIERFIHDVGLRKVMVRAHRQAWCWQDEWYGLTIEDIRQLELETQLALAKKMAQYSHSEEGGGETNGPAAGQDPEQGSEVSGPSAETEGGRGKLGDSLETRGELTKQWSTSSRSSNRSSKRGASPSHQSISEWRMQSIARDSDDSTDDEFFDAHEALSDNEEIFSKEITKWSSNDLMDKIETTEADEAPGMY…	123683	Oryzias javanicus	Vertebrates	cellular organisms; Eukaryota; Opisthokonta; Metazoa; Eumetazoa; Bilateria; Deuterostomia; Chordata; Craniata; Vertebrata; Gnathostomata; Teleostomi; Euteleostomi; Actinopterygii; Actinopteri; Neopterygii; Teleostei; Osteoglossocephalai; Clupeocephala; Euteleosteomorpha; Neoteleostei; Eurypterygia; Ctenosquamata; Acanthomorphata; Euacanthomorphacea; Percomorphaceae; Ovalentaria; Atherinomorphae; …	nir3-derived
A0A452DZH8	MIIKEYRIPLPMTVEEYRIAQLYMIQKKSRNETHGEGSGVEILENRPYTDGPGGSGQYTHKVYHVGMHIPSWFRSILPKAALRVVEESWNAYPYTRTRFTCPFVEKFSIDIETFYKTDAGENPNVFSLSPVEKNQLTIDFIDIVKDPVPPNEYKTEEDPKLFHSTKTQRGPLSENWIEEHRQQAFPIMCAYKLCKVEFRYWGMQSKIERFIHDTGLRKVMVRAHRQAWCWQDEWYGLNMDNIRELEKEAQLMLSRKMAQFNEEDKGAAELAKNEAAQDQASGEPSQPSSSGGEPLAGRGLKKQWSTSSKSSRSSKRGASPSRHSISEWRMQSIARDSDESSDDEFFDAHEDLSDSEEMFPKDIAKWNSNDLMDKIESPEPEDSQDGLYRQSTSEFRVAS…	9925	Capra hircus	Mammals	cellular organisms; Eukaryota; Opisthokonta; Metazoa; Eumetazoa; Bilateria; Deuterostomia; Chordata; Craniata; Vertebrata; Gnathostomata; Teleostomi; Euteleostomi; Sarcopterygii; Dipnotetrapodomorpha; Tetrapoda; Amniota; Mammalia; Theria; Eutheria; Boreoeutheria; Laurasiatheria; Artiodactyla; Ruminantia; Pecora; Bovidae; Caprinae; Capra	nir3-derived
A0A452IZG1	MLIKEYRIPIPMSVEEYRIAQLYMIQKKSREETCGEGSGVEILENRPYTDGPGGIGQYTHKVYHIGMHIPSWFRSILPKAALRVEEESWNAYPYTRTRYTCPFVEKFSIDIETYYKADPGDHVNVFNLSPAEKRQTILDPIDIVKDPIPSHEYKSEEDPKLYKSVKTKRGPLSEDWIEGYKNNPGKYPIMCAYKLCKVEFRYWGMQSKIERFIHDVGLRKVMVRAHRQAWCWQDEWYGLTIEDIRQLEKEAQLMLAQKMAQFSYSENEAEQHGAKDSPGENDAESKAMSSVDAADAASNVGEVVSGRGITKQWSTSSKSSRSSKRGASPSRHSISEWRMQSIARDSDDSSDDEFFDAHEGLSDNEEMFPKEITKWSSNDLMDKIGSSECDVQDDLYHET…	38772	Gopherus agassizii	Vertebrates	cellular organisms; Eukaryota; Opisthokonta; Metazoa; Eumetazoa; Bilateria; Deuterostomia; Chordata; Craniata; Vertebrata; Gnathostomata; Teleostomi; Euteleostomi; Sarcopterygii; Dipnotetrapodomorpha; Tetrapoda; Amniota; Sauropsida; Sauria; Archelosauria; Testudinata; Testudines; Cryptodira; Durocryptodira; Testudinoidea; Testudinidae; Gopherus	nir3-derived
A0A452QMK9	MLIKEYHILLPMSLDEYQVAQLYMIQKKSREESSGEGSGVEILANRPYTDGPGGSGQYTHKVYHVGSHIPGWFRALLPKAALQVEEESWNAYPYTRTRYTCPFVEKFSIEIETYYLPDGGQQPNVFNLSGAERRQRILDTIDIVRDAVAPGEYKAEEDPRLYRSAKTGRGPLADDWARTAAQTGPLMCAYKLCKVEFRYWGMQAKIEQFIHDVGLRRVMLRAHRQAWCWQDEWTELSMADIRALEEETARMLAQRMAKCNTGSEGPEAQAPGKPSVEARAVASHAGTPDGPEASSGPDASPDASFGKQWSSSSRSSYSSQHGGGCGPAGGVSPQSLSEWRMQNIARDSENSSEDEFFDAHEGFSDSDEVFPKEMTKWNSNDFIDAFASPVEAEGTPDPG…	9643	Ursus americanus	Mammals	cellular organisms; Eukaryota; Opisthokonta; Metazoa; Eumetazoa; Bilateria; Deuterostomia; Chordata; Craniata; Vertebrata; Gnathostomata; Teleostomi; Euteleostomi; Sarcopterygii; Dipnotetrapodomorpha; Tetrapoda; Amniota; Mammalia; Theria; Eutheria; Boreoeutheria; Laurasiatheria; Carnivora; Caniformia; Ursidae; Ursus	nir2-derived
A0A484CEP1	MLIKEYHIPMPMSVEEYRIAQLYMIQKKSREESCGEGSGVEILENKPYEDGPGGSGQYTHKVYHIGKHIPSWFCAILPQAALRVEEESWNAYPYTRTRYTCPFVEKFSIDIETYYKPDTGNQVDVFNMSSAEKRQRTVDPIDIVKDYIPPHEYLAEEDPKLYQSVKTKRGPLSDDWIEEINQNPGECPVMCAYKLCKVEFRYWGMQSKIERFIHDVGLRKVMVRAHRQAWCWQDEWYGLTIEDIRLLELETQLALAKKMAQYSLNEEGGAEAVSQDQEQGAEAVGSAAEAEGGGGKLGDSLETRGELTKQWSTSSHSSNRSTKRGGSPSHQSISEWRMQSIARDSDDSTDDEFFDAHEDFSDNEEMFAKEITKWSSNDLMDKIETTEADEAQETLYQES…	8167	Perca flavescens	Vertebrates	cellular organisms; Eukaryota; Opisthokonta; Metazoa; Eumetazoa; Bilateria; Deuterostomia; Chordata; Craniata; Vertebrata; Gnathostomata; Teleostomi; Euteleostomi; Actinopterygii; Actinopteri; Neopterygii; Teleostei; Osteoglossocephalai; Clupeocephala; Euteleosteomorpha; Neoteleostei; Eurypterygia; Ctenosquamata; Acanthomorphata; Euacanthomorphacea; Percomorphaceae; Eupercaria; Perciformes; Perco…	nir3-derived
A0A484GZZ7	MQRHRRSQPGWPKPHHPFSTLGQSPKPLPLCRVLWTHTSLMLLSPQKKSRNETFGEGSGVEILENRPYTDGPGGSGQYTHKVYHVGMHIPSWFRSILPKAALRVVEESWNAYPYTRTRFTCPFVEKFSIDIETFYKTDAGENPNVFSLSPVEKNQLTIDFIDIVKDPVPPNEYKTEEDPKLFYSTKTQRGPLSENWIEEYKQQVFPIMCAYKLCKVEFRYWGMQSKIERFIHDTGLRKVMVRAHRQAWCWQDEWYGLNMENIRELEKEAQLMLSRKMAQFSEDDEGAAELAKDEAPQAQAPREPPQPSSSGGEPLAGRGLKKQWSTSSKSSRSSKRGASPSRHSISEWRMQSIARDSDESSDDEFFDAHEDLSDSEEMFPKDITKWNSNDLMDKIESPE…	103600	Sousa chinensis	Mammals	cellular organisms; Eukaryota; Opisthokonta; Metazoa; Eumetazoa; Bilateria; Deuterostomia; Chordata; Craniata; Vertebrata; Gnathostomata; Teleostomi; Euteleostomi; Sarcopterygii; Dipnotetrapodomorpha; Tetrapoda; Amniota; Mammalia; Theria; Eutheria; Boreoeutheria; Laurasiatheria; Artiodactyla; Whippomorpha; Cetacea; Odontoceti; Delphinidae; Sousa	nir3-derived
A0A485MRL9	MIIKEYRIPLPMTVEEYRIAQLYMIQKKSRNETYGQGSGVEILENRPYTDGPGGSGQYTHKVYHVGMHIPSWFRSILPKAALRVVEESWNAYPYTRTRFTCPFVEKFSIDIETFYKTDAGENPNVFSLSPVEKSQLTIDFIDIVKDPVPPSEYKTEEDPKLFHSIKTQRGPLSDNWIEEYKQQVFPIMCAYKLCKVEFRYWGMQSKIERFIHDTGLRKVMVRAHRQAWCWQDEWYGLNMENIRELEKEAQLMLSRKMARFNEDDEEAVQLAKDEAIQVQVAGEPAQPSSSSSGEPLAGRGLKKQWSTSSKSSRSSKRGASPSRHSISEWRMQSIARDSDEGSEDEYFDAHEDLSDSEEIFPKDITKWNSNDLMDKIESPEPEDTQDGLYRQSAPEFRVA…	191816	Lynx pardinus	Mammals	cellular organisms; Eukaryota; Opisthokonta; Metazoa; Eumetazoa; Bilateria; Deuterostomia; Chordata; Craniata; Vertebrata; Gnathostomata; Teleostomi; Euteleostomi; Sarcopterygii; Dipnotetrapodomorpha; Tetrapoda; Amniota; Mammalia; Theria; Eutheria; Boreoeutheria; Laurasiatheria; Carnivora; Feliformia; Felidae; Felinae; Lynx	nir3-derived
U3J992	MLIKEYRIPLPMSVEEYRIAQLYMIQKKSREETCGEGSGVEILENRPYMDGPGGNGQYTHKVYHIGMHIPSWFRSILPKAALRVEEESWNAYPYTRTRYTCPFVEKFSIDIETYYKTDPGEHANVFNLSPAEKRQTILDPIDIVKDPIPPHEYKAEEDPKLYKSVKTKRGPLSEDWIQEYKNNPGKYPIMCAYKLCKVEFRYWGMQSKIERFIHDVGLRKVMVRAHRQAWCWQDEWYGLTIEDIRQLEKEAQLMLAQKMAQFCGENDTEQHGVKDTPGEKDVEVDTVSPVDTEDAAANSETGSGRSLTKQWSTSSKSSRSSKRGASPSRHSISEWRMQSIARDSDDSSDDEYFDAHEDLSDNEEMFPKEITKWSSNDLMDKIETPECDDVQGDLYHETS…	8840	Anas platyrhynchos platyrhynchos	Vertebrates	cellular organisms; Eukaryota; Opisthokonta; Metazoa; Eumetazoa; Bilateria; Deuterostomia; Chordata; Craniata; Vertebrata; Gnathostomata; Teleostomi; Euteleostomi; Sarcopterygii; Dipnotetrapodomorpha; Tetrapoda; Amniota; Sauropsida; Sauria; Archelosauria; Archosauria; Dinosauria; Saurischia; Theropoda; Coelurosauria; Aves; Neognathae; Galloanserae; Anseriformes; Anatidae; Anatinae; Anas; Anas pla…	nir3-derived
A0A498NQ18	MLIKEYRIPMPMSVEEYRIAQLYMIQKKSREESEGEGSGVEILENRPYTDGPGGSGQYTHKVYHIGQHIPSWFRSILPKAALRVEEESWNAYPYTRTRYTCPFVEKFSIDIETYYKPDTGCQNDVFNMSSAEKRQRDIDPIDIVNEFIAPHEYLAEEDPKLYKSYKTQRGPLSDDWISEINNNPGKLPVMCAYKLCKVEFRYWGMQSKIERFIHDVGLRKVMVRAHRQAWCWQDEWYGLTMEDIRQLELETQLALAQKMAQYSCNEEGGENNGAVTSPEKEHEAKEAISSIEAEGTTRTMGDTLQARGELTKQWSTSSRSSRSSKRGGSPSRHSISEWRMQSIARDSEDSTDDEFFDAHEDLSDNEEIFPKEITKWNSNDLMDKIETAETEETQGDYQE…	84645	Labeo rohita	Vertebrates	cellular organisms; Eukaryota; Opisthokonta; Metazoa; Eumetazoa; Bilateria; Deuterostomia; Chordata; Craniata; Vertebrata; Gnathostomata; Teleostomi; Euteleostomi; Actinopterygii; Actinopteri; Neopterygii; Teleostei; Osteoglossocephalai; Clupeocephala; Otomorpha; Ostariophysi; Otophysi; Cypriniphysae; Cypriniformes; Cyprinoidei; Cyprinidae; Labeoninae; Labeonini; Labeo	nir3-derived
A0A4D9ETC7	MLIKEYRIPIPMSVEEYRIAQLYMIQKKSREETCGEGSGVEILENRPYTDGPGGIGQYTHKVYHIGMHIPSWFRSILPKAALRVEEESWNAYPYTRTRYTCPFVEKFSIDIETYYKADPGDHVNVFNVSPAEKRQTILDPIDIVKDPIPPHEYKSEEDPKLYKSVKTKRGPLSEDWIEGYKNNPGKYPVMCAYKLCKVEFRYWGMQSKIERFIHDVGLRKVMVRAHRQAWCWQDEWYGLTIEDIRQLEKEAQLMLAQKMAQFSYSESEAEQHGAKDSPGENDAESNAMSSVDTADTASNIGEAVSGRGITKQWSTSSKSSRSSKRGASPSRHSISEWRMQSIARDSDDSSDDEFFDAHEGLSDNEEEFPKEITKWSSNDLMDKIGSSECDVQDDLYHET…	55544	Platysternon megacephalum	Vertebrates	cellular organisms; Eukaryota; Opisthokonta; Metazoa; Eumetazoa; Bilateria; Deuterostomia; Chordata; Craniata; Vertebrata; Gnathostomata; Teleostomi; Euteleostomi; Sarcopterygii; Dipnotetrapodomorpha; Tetrapoda; Amniota; Sauropsida; Sauria; Archelosauria; Testudinata; Testudines; Cryptodira; Durocryptodira; Testudinoidea; Platysternidae; Platysternon	nir3-derived
A0A4V6WPA5	MIIKEYRIPLPMTVEEYRIAQLYMIQKKSRNETFGEGSGVEILENRPYTDGPGGSGQYTHKVYHVGMHIPSWFRSILPKAALRVVEESWNAYPYTRTRFTCPFVEKFSIDIETFYKTDAGENPNVFSLSPVEKNQLTIDFIDIVKDPVPPNEYKTEEDPKLFHSTKTQRGPLSENWIDEYKQQVFPIMCAYKLCKVEFRYWGMQSKIERFIHDTGLRKVMVRAHRQAWCWQDEWYGLNMENIRELEKEAQLMLSRKMAQFSEDDEGAAELAKDEAPQAQAPREPPQPSSSGGEPLAGRGLKKQWSTSSKSSRSSKRGASPSRHSISEWRMQSIARDSDESSEDEFFDAHEDLSDSEEMFPKDITKWNSNDLMDKIESPEPEDTQDGLYRQSAPEFRVAS…	40151	Monodon monoceros	Mammals	cellular organisms; Eukaryota; Opisthokonta; Metazoa; Eumetazoa; Bilateria; Deuterostomia; Chordata; Craniata; Vertebrata; Gnathostomata; Teleostomi; Euteleostomi; Sarcopterygii; Dipnotetrapodomorpha; Tetrapoda; Amniota; Mammalia; Theria; Eutheria; Boreoeutheria; Laurasiatheria; Artiodactyla; Whippomorpha; Cetacea; Odontoceti; Monodontidae; Monodon	nir3-derived
A0A4U5VAC6	MRRKDARSLQRHLNLLKLGASGKHLAALTNHRERMSTWTPVALTQVQAGVDAGTAMLIKEYRIPMPMSVEEYRIAQLYMIQKKSREESCGEGSGVEILENKPYEDGPGGSGQYTHKVYHIGKHIPSWFCAILPQAALRVEEESWNAYPYTRTRYTCPFVEKFSIDIETYYKPDTGNQVDVFNMSLAEKRQRTVDPIDIVKDYIPPHEYLVEEDPKLYQSVKTKRGPLSDDWIEEINQNSGESPVMCAYKLCKVEFRYWGMQSKIERFIHDVGLRKVMVRAHRQAWCWQDEWYGLTIEDIRLLELETQLALAKKMAQYSLSEEGGTETNGSSVSQDQEHGAETAGSNVEADTGGGGGKLGDSLETRGELTKQWSTSSRSSNRSSKRGGSPSHQSISEWRM…	240159	Collichthys lucidus	Vertebrates	cellular organisms; Eukaryota; Opisthokonta; Metazoa; Eumetazoa; Bilateria; Deuterostomia; Chordata; Craniata; Vertebrata; Gnathostomata; Teleostomi; Euteleostomi; Actinopterygii; Actinopteri; Neopterygii; Teleostei; Osteoglossocephalai; Clupeocephala; Euteleosteomorpha; Neoteleostei; Eurypterygia; Ctenosquamata; Acanthomorphata; Euacanthomorphacea; Percomorphaceae; Eupercaria; Eupercaria incerta…	nir3-derived
A0A4W2CCX1	MIIKEYRIPLPMTVEEYRIAQLYMIQKKSRNETHGEGSGVEILENRPYTDGPGGSGQYTHKVYHVGMHIPSWFRSILPKAALRVVEESWNAYPYTRTRFTCPFVEKFSIDIETFYKTDAGENPNVFSLSPVEKNQLTIDFIDIVKDPVPPNEYKTEEDPKLFHSTKTQRGPLSENWIEEYKQQVFPIMCAYKLCKVEFRYWGMQSKIERFIHDTGLRKVMVRAHRQAWCWQDEWYGLNMDNIRELEKEAQLMLSRKMAQFNEEDKGAAELAKNEAAQDQASGEPSQPSSSGGEPLAGRGLKKQWSTSSKSSRSSKRGASPSRHSISEWRMQSIARDSDESSDDEFFDAHEDLSDSEEMFPKDITKWNSNDLMDKIESPEPEDSQDGLYRQRAPEFRVAS…	30522	Bos indicus x Bos taurus	Mammals	cellular organisms; Eukaryota; Opisthokonta; Metazoa; Eumetazoa; Bilateria; Deuterostomia; Chordata; Craniata; Vertebrata; Gnathostomata; Teleostomi; Euteleostomi; Sarcopterygii; Dipnotetrapodomorpha; Tetrapoda; Amniota; Mammalia; Theria; Eutheria; Boreoeutheria; Laurasiatheria; Artiodactyla; Ruminantia; Pecora; Bovidae; Bovinae; Bos	nir3-derived
A0A4W3JRY6	MLIKEYHIPLPMSVEEYRIAQLYMIQKKSREETCGEGSGVEILENRPYVDGPGGSGQYTKKVYHIGMHIPSWFRSILPKAALRVEEESWNAYPYTRTRYTCPFVEKFSIDIETYYKPDPGDHVNVFNLSATEKRQRIVDPIDIVRDPIPPNEYKTEEDPKLYKSTKTGRGPLSESWVDEYKNVPEKMPVMCAYKLCKVEFRYWGMQSKIERFIHDVGLRKVMLRAHRQAWCWQDEWYGLTMEDIRLLERETQVMLAQKMAQFSLSDGEGEATAVSSASSEQDQDNGKLPSGLEVESSQTSLHEYGEAIGDRVLTKQWSTSSRSSRSSKRGASPSRHNISDWRMQSIARDSEDSSDEEFFDAQEGFSDSEENYPKEIAKWNSNELINKIEDSGEAEEGTS…	7868	Callorhinchus milii	Vertebrates	cellular organisms; Eukaryota; Opisthokonta; Metazoa; Eumetazoa; Bilateria; Deuterostomia; Chordata; Craniata; Vertebrata; Gnathostomata; Chondrichthyes; Holocephali; Chimaeriformes; Callorhinchidae; Callorhinchus	nir3-derived
A0A4W4HBP8	MLIKEYRIPMPVSVEEYRIAQLYMIQKKSREESEGEGSGVEILENRPYTDGPGGSGQYTHKVYHIGQHIPSWFRSILPKAALRVEEESWNAYPYTRTRYTCPFVEKFSIDIETYYKPDTGRQVDVFSLSTAEKRQRDIDPIDIVKDVIAPHEYLAEEDPKLYRSLKTQRGPLSDDWIEEINNNPGATPVMCAYKLCKVEFRYWGMQSKIERFIHDVGLRKVMVRAHRQAWCWQDEWYGLTMEDIRQLELETQLALAQKMAQFSLGEEVADGDTASGPEKEQDAMVTAGGGEAEGPAHALGDTLQTRGELTKQWSASSRSSRSSKRGAGSPSRHSISEWRMQSIARDSDDSTDDEFFDAHEDLSDSEEIFAKEITKWSSNDLMDKIETVEPEKPPSCISR…	8005	Electrophorus electricus	Vertebrates	cellular organisms; Eukaryota; Opisthokonta; Metazoa; Eumetazoa; Bilateria; Deuterostomia; Chordata; Craniata; Vertebrata; Gnathostomata; Teleostomi; Euteleostomi; Actinopterygii; Actinopteri; Neopterygii; Teleostei; Osteoglossocephalai; Clupeocephala; Otomorpha; Ostariophysi; Otophysi; Characiphysae; Gymnotiformes; Gymnotoidei; Gymnotidae; Electrophorus	nir3-derived
A0A4W5ND68	MLIKEYRIPMPMSVDEYRIAQLYMIQKKSRDETCGEGSGVEILENKPYENGPGGIGQYTHKVYHIGMHIPSWFRSILPKAALRVEEESWNAYPYTRTRYTCPFVEKFSIDIETYYKPDTGNQPDVFNMSPAEKRQRTLDPIDIVKDPITPHEYLEEEDPRIYRSDKTKRGPLQEDWIEEYNNNPGKTPIMCAYKLCKVEFRYWGMQSKIERFIHDVGLRKVMVRAHRQAWCWQDEWYGLTIEDIRQLELETQLALAQKMAHFSQAEETNEANGAVSSPETNQEVKDTINSLEAEEVVSAGGGGDTLQSKRAGLTKQWSTSSRSSRSSKRGASPSRHSLSEWRMQSIARDSEDSSEEEFFDAHEDLSGDEEVFPKEIAKWNSNDLMDKIESADAEDTPGM…	62062	Hucho hucho	Vertebrates	cellular organisms; Eukaryota; Opisthokonta; Metazoa; Eumetazoa; Bilateria; Deuterostomia; Chordata; Craniata; Vertebrata; Gnathostomata; Teleostomi; Euteleostomi; Actinopterygii; Actinopteri; Neopterygii; Teleostei; Osteoglossocephalai; Clupeocephala; Euteleosteomorpha; Protacanthopterygii; Salmoniformes; Salmonidae; Salmoninae; Hucho	nir3-derived
A0A4W6GBM8	MLIKEYRIPMPMSVEEYRIAQLYMIQKKSREESCGEGSGVEILENKPYTDGPGGIGQYTHKVYHIGMHIPSWFRSILPKAALRVEEESWNAYPYTRTRYTCPFVEKFSIDIETYYKPDTGNQGDVFNMSAAEKRQRTIDPIDIVTDPIPPHEYKAEEDPRLYKSVKTQRGPLQDDWIEEYNNNPGKTPIMCAYKLCKVEFRYWGMQSKIERFIHDVGLRKVMVRAHRQAWCWQDEWYGLTIEDIRQLELETQLALARKMAQFSQAEEATEANGGAPCPDKDQEVKEAISSIEAEEVVVSSAGETLQPRGVLTKQWSTSSRSSRSSKRGVSPSRHSISEWRMQSIARDSDDSSDEEFFDAHEDLSDGEEVFPKEIAKWNSNDLMDKIEAADTEETSGELF…	8187	Lates calcarifer	Vertebrates	cellular organisms; Eukaryota; Opisthokonta; Metazoa; Eumetazoa; Bilateria; Deuterostomia; Chordata; Craniata; Vertebrata; Gnathostomata; Teleostomi; Euteleostomi; Actinopterygii; Actinopteri; Neopterygii; Teleostei; Osteoglossocephalai; Clupeocephala; Euteleosteomorpha; Neoteleostei; Eurypterygia; Ctenosquamata; Acanthomorphata; Euacanthomorphacea; Percomorphaceae; Carangaria; Carangaria incerta…	nir3-derived
A0A4X2K1M7	MLIKEYRIPLPMSVEEYRIAQLYMIQKKSREETCGEGSGVEILENRPYTDGPGGAGQYTHKVYHIGMHIPSWFRSILPKAALRVEEESWNAYPYTRTRYTCPFVEKFSIDIETFYKPDAGDSANVFNLSPMEKRQTTLDPIDIVKDPIPPNEYKLEEDPRLFRSVKTKRGPLSEDWIEECLRHPSHLPIMCAYKLCKVEFRYWGMQSKIERFIHDVGLRKVMVRAHRQAWCWQDEWCGLTIEDIRELEKEAQLMLSRKMAQYMDGDGHGPQEPPSEEKEEENALREAPEPPSSNGEAPKGRGLTKQWSTSSKSSRSSKRGGSPSCQSISEWRMQSIARDSDDSSDDEFFDAHEDLSDNEEPFPKEITKWSSDDLMDKIETPESDAPVLTAPPWTELREV…	29139	Vombatus ursinus	Mammals	cellular organisms; Eukaryota; Opisthokonta; Metazoa; Eumetazoa; Bilateria; Deuterostomia; Chordata; Craniata; Vertebrata; Gnathostomata; Teleostomi; Euteleostomi; Sarcopterygii; Dipnotetrapodomorpha; Tetrapoda; Amniota; Mammalia; Theria; Metatheria; Diprotodontia; Vombatidae; Vombatus	nir3-derived
A0A4Z2BDA6	MLIKEYRIPMPMSVEEYRIAQLYMIQKKSREESCGEGSGVEILENKPYKDGPGGSGQYTHKVYHIGMHIPSWFRSILPKAALRVEEESWNAYPYTRTRYTCPFVEKFSIDIETYYKPDTGDQVDVFNLSTADKRQRTIDPIDIVTDPIPPHEYKAEEDTRLYKSDKTQRGPLRDDWIEEYKNNPGKTPIMCAYKLCKVEFRYWGMQTKIERFIHDVGLRKVMVRAHRQAWCWQDEWYGLTMEDIRQLELETQLALAMKMAQFSQAEEATEANGAAPSQDKNEEVKEAISSIEAEEVVVSSGETLQPRGVLTKQWSTSSRSSRSSKRGASPSRHSISEWRMQSIARDSDDSSDEEFFDAHEDFSDNEDSLPKEITKWNSNDLMDKIEAADTDEASGELLK…	433685	Takifugu bimaculatus	Vertebrates	cellular organisms; Eukaryota; Opisthokonta; Metazoa; Eumetazoa; Bilateria; Deuterostomia; Chordata; Craniata; Vertebrata; Gnathostomata; Teleostomi; Euteleostomi; Actinopterygii; Actinopteri; Neopterygii; Teleostei; Osteoglossocephalai; Clupeocephala; Euteleosteomorpha; Neoteleostei; Eurypterygia; Ctenosquamata; Acanthomorphata; Euacanthomorphacea; Percomorphaceae; Eupercaria; Tetraodontiformes;…	nir3-derived
A0A4Z2GP92	MLIKEYRIPMPMSVEEYRIAQLYMIQKKSRDESCGEGSGVEILENKPYTDGPGGTGQYTHKVYHIGMHIPSWFCSILPKAALRVEEESWNAYPYTRTRYTCPFVEKFSIDIETYYKPDTGNQADVFNMSAAEKRQRAIDPIDIVTDPMSPYEYKAEEDTRLFKSAKTQRGPLQDDWIEDYNNNPGKTPIMCAYKLCKVEFRYWGMQSKIERFIHDVGLRKVMVRAHRQAWCWQDEWYGLTMEDIRQLELETQLALATKMAQFSQAEEGTEANGGAQSPDKEQEVKEAISSIEAEEVVVSSGGETLQPRGVLTKQWSTSSRSSRSSKRGVSPSRHSISEWRMQSIARDSEDSSDEEFFDAHEDLSEDEEVLPKEIAKWNSNDLIDKIEAADAEDTPGDLL…	230148	Liparis tanakae	Vertebrates	cellular organisms; Eukaryota; Opisthokonta; Metazoa; Eumetazoa; Bilateria; Deuterostomia; Chordata; Craniata; Vertebrata; Gnathostomata; Teleostomi; Euteleostomi; Actinopterygii; Actinopteri; Neopterygii; Teleostei; Osteoglossocephalai; Clupeocephala; Euteleosteomorpha; Neoteleostei; Eurypterygia; Ctenosquamata; Acanthomorphata; Euacanthomorphacea; Percomorphaceae; Eupercaria; Perciformes; Cotti…	nir3-derived
A0A556U3A1	MLIKEYRIPMPMSVEEYRIAQLYMIQKKSREESEGEGSGVEILENRPYTDGPGGSGQYTHKVYHIGQHIPSWFRSILPKAALRVEEESWNAYPYTRTRYTCPFVEKFSIDIETYYKPDTGNQNNVFNLSAAEKRQRDIDPIDIVKDVIAPHEYLAEEDPKLYKSVKTQRGPLSDNWIEEISHNPGKMPVMCAYKLCKVEFRYWGMQSKIERFIHDVGLRKVMVRAHRQAWCWQDEWYGLTMEDIRQLELETQLALAKKMAQFSCNEDGGEGNASPAKEQDAKESINAIENENATRTLGDTLQARGELTKQWSTSSRSSRSSKRGASPSRHSLSEWRMQSIARDSDDSTDDEFFDAHEDLSDNEEIFVKEISKWNSNDLMDKIETAEVDEPQSDLYQDSG…	175774	Bagarius yarrelli	Vertebrates	cellular organisms; Eukaryota; Opisthokonta; Metazoa; Eumetazoa; Bilateria; Deuterostomia; Chordata; Craniata; Vertebrata; Gnathostomata; Teleostomi; Euteleostomi; Actinopterygii; Actinopteri; Neopterygii; Teleostei; Osteoglossocephalai; Clupeocephala; Otomorpha; Ostariophysi; Otophysi; Characiphysae; Siluriformes; Siluroidei; Sisoridae; Sisorinae; Bagarius	nir3-derived
A0A5A9N5J9	MLIKEYRIPMPMSVEEYRIAQLYMIQKKSREESEGEGSGVEILENRPYTDGPGGSGQYTHKVYHIGQHIPSWFRSILPKAALRVEEESWNAYPYTRTRYTCPFVEKFSIDIETYYKPDTGSQNDVFNMSGAERRQRDVDPIDIVKDVMALHEYLAEEDPKLYKSVKTQRGPLNDDWIAEINNNPGKMPVMCAYKLCKVEFRYWGMQSKIERFIHDVGLRKVMVRAHRQAWCWQDEWYGLTMEDIRHLELETQLALAKKMAQYSCNEEGGENNGMVTSPEKELDAKETIGSIEAENTSRGLGDNLQARGELTKQWSTSSRSSRSSKRGGSPSQHSISEWRMQSIARDSEDSTDDEFFDAHEDFSDNEEAFAKEITKWNSNDMMDKIESTEADEAQGEFCE…	1572043	Triplophysa tibetana	Vertebrates	cellular organisms; Eukaryota; Opisthokonta; Metazoa; Eumetazoa; Bilateria; Deuterostomia; Chordata; Craniata; Vertebrata; Gnathostomata; Teleostomi; Euteleostomi; Actinopterygii; Actinopteri; Neopterygii; Teleostei; Osteoglossocephalai; Clupeocephala; Otomorpha; Ostariophysi; Otophysi; Cypriniphysae; Cypriniformes; Cobitoidei; Nemacheilidae; Triplophysa	nir3-derived
A0A5C6MYL7	MLIKEYRIPMPMSVEEYRIAQLYMIQKKSREESCGEGSGVEILENKPYKDGPGGSGQYTHKVYHIGMHIPSWFRSILPKAALRVEEESWNAYPYTRTRYTCPFVEKFSIDIETYYKPDTGDQVDVFNLSTADKRQRTIDPIDIVTDPIPPHEYKAEEDTRLYKSDKTQRGPLRDDWIEEYKNNPGKTPIMCAYKLCKVEFRYWGMQTKIERFIHDVGLRKVMVRAHRQAWCWQDEWYGLTMEDIRQLELETQLALAMKMAQFSQAEEATEANGAAPSQDKNEEVKEAISSIEAEEVVVSSGETLQPRGVLTKQWSTSSRSSRSSKRGASPSRHSISEWRMQSIARDSDDSSDEEFFDAHEDFSDNEDSLPKEITKWNSNDLMDKIEAADTDEASGELLK…	433684	Takifugu flavidus	Vertebrates	cellular organisms; Eukaryota; Opisthokonta; Metazoa; Eumetazoa; Bilateria; Deuterostomia; Chordata; Craniata; Vertebrata; Gnathostomata; Teleostomi; Euteleostomi; Actinopterygii; Actinopteri; Neopterygii; Teleostei; Osteoglossocephalai; Clupeocephala; Euteleosteomorpha; Neoteleostei; Eurypterygia; Ctenosquamata; Acanthomorphata; Euacanthomorphacea; Percomorphaceae; Eupercaria; Tetraodontiformes;…	nir3-derived
A0A5E4AIQ8	MIIKEYRIPLPMTVEEYRIAQLYMIQKKSRNETYGEGSGVEILENRPYTDGPGGSGQYTHKVYHVGMHIPGWFRSILPKAALRVVEESWNAYPYTRTRFTCPFVEKFSIDIETFYKTDAGENPDVFSLSPVEKNQLMTDFIDIVKDPVPPNEYKAEEDPKLFQSTKTHRGPLSDNWIEEYKKQLLPLMCAYKLCKVEFRYWGMQSKIERFIHDTGLRRVMVRAHRQAWCWQDEWYGLSMENIRELEREAQLMLSRKMAQFSEDEGATELAKDQDTQDQASGVPPEPSSSHGEPLVGRGLKKQWSTSSKSSRSSKRGASPSRHSISEWRMQSIARDSDESSDDEFFDAHEDLSDSEEMFPKDITKWSSNDLMDTIESPEPEDTQESLYGQSSPEFRVASS…	9995	Marmota monax	Rodents	cellular organisms; Eukaryota; Opisthokonta; Metazoa; Eumetazoa; Bilateria; Deuterostomia; Chordata; Craniata; Vertebrata; Gnathostomata; Teleostomi; Euteleostomi; Sarcopterygii; Dipnotetrapodomorpha; Tetrapoda; Amniota; Mammalia; Theria; Eutheria; Boreoeutheria; Euarchontoglires; Glires; Rodentia; Sciuromorpha; Sciuridae; Xerinae; Marmotini; Marmota	nir3-derived
A0A5F4CLJ9	MIIKEYRIPLPMTVEEYRIAQLYMIQKKSRNETYGEGSGVEILENRPYTDGPGGSGQYTHKVYHVGMHIPSWFRSILPKAALRVVEESWNAYPYTRTRFTCPFVEKFSIDIETFYKTDAGENPNVFSLSPVEKNQLTIDFIDIVKDPVPPNEYKTEEDPKLFHSIKTQRGPLSDNWIEEYKQQVFPIMCAYKLCKVEFRYWGMQSKIERFIHDTGLRKVMVRAHRQAWCWQDEWYGLNMENIRELEKEAQLMLSRKMAQFNEDDEEAAELAKDEASQAQAPGEPPQPSSSSGEPLAGRGLKKQWSTSSKSSRSSKRGASPSRHSISEWRMQSIARDSDESSDDEYFDAHEDLSDSEEIFPKDITKWSSNDLMDKIESPEPEDTQDGLYRQSTPEFRVAS…	9615	Canis lupus familiaris	Mammals	cellular organisms; Eukaryota; Opisthokonta; Metazoa; Eumetazoa; Bilateria; Deuterostomia; Chordata; Craniata; Vertebrata; Gnathostomata; Teleostomi; Euteleostomi; Sarcopterygii; Dipnotetrapodomorpha; Tetrapoda; Amniota; Mammalia; Theria; Eutheria; Boreoeutheria; Laurasiatheria; Carnivora; Caniformia; Canidae; Canis; Canis lupus	nir3-derived
A0A5F8G8I0	MLIKEYRIPLPLSVEEYRIAQLYMIQKKSREETCGEGSGVEILENRPYTDGPGGNGQYTHKVYHIGMHIPSWFRSILPKAALRVEEESWNAYPYTRTRYTCPFVEKFSIDIETFYKPDAGENADVFNLSPVEKRQITLDAIDIVKDPLSPNEYKSEEDPRLFRSIKTKRGPLSEDWIKDCLCDRSHLPIMCAYKLCKVEFRYWGMQSKIERFIHDVGLRKVMVRAHRQAWCWQDEWFGLTIEDIRKLEKEAQEMLSRKMARYSDTDAHGPQEPRSEEKEMDNALREVTEPLSSNGEALKGRSLTKQWSTSSKSSRSSKRGGSPSCQSISEWRMQSIARDSDDSSEDEFFDAHAEGASEEPGPPGRGRPGLDGPKPSITEEGAAAQRGREADPKSARDEA…	13616	Monodelphis domestica	Mammals	cellular organisms; Eukaryota; Opisthokonta; Metazoa; Eumetazoa; Bilateria; Deuterostomia; Chordata; Craniata; Vertebrata; Gnathostomata; Teleostomi; Euteleostomi; Sarcopterygii; Dipnotetrapodomorpha; Tetrapoda; Amniota; Mammalia; Theria; Metatheria; Didelphimorphia; Didelphidae; Didelphinae; Monodelphis	nir3-derived
G1SDE9	MIIKEYRIPLPMTVEEYRIAQLYMIQKKSRNETYGEGSGVEILENRPYTDGPGGSGQYTHKVYHVGMHIPGWFRSILPKAALRVVEESWNAYPYTRTRFTCPFVEKFSIDIETFYKTDAGENPNVFSLSPVEKNQLTIDFIDIVKDPVPPNEYKVEEDPKLFQSAKTRRGPLSDNWIEEYKRQVLPLMCAYKLCKVEFRYWGMQSKIERFIHDTGLRRVMVRAHRQAWCWQDEWFGLSMENIRELEKEAQLMLSRKMAQFTEDSEEAAELTKDQAAQDQVSWETPEPSSSNGEPLVGRGLKKQWSTSSKSSRSSKRGASPSHHSISEWRMQSIARDSDESSDDEFFDAHEDLSDSEEMFPKDITKWSSNDLMDKIESPEPEDNQDGLYRQSGPEFRVAS…	9986	Oryctolagus cuniculus	Mammals	cellular organisms; Eukaryota; Opisthokonta; Metazoa; Eumetazoa; Bilateria; Deuterostomia; Chordata; Craniata; Vertebrata; Gnathostomata; Teleostomi; Euteleostomi; Sarcopterygii; Dipnotetrapodomorpha; Tetrapoda; Amniota; Mammalia; Theria; Eutheria; Boreoeutheria; Euarchontoglires; Glires; Lagomorpha; Leporidae; Oryctolagus	nir3-derived
A0A5N3WQ00	MNFRISFSLSTEKKKSRNETHGEGSGVEILENRPYTDGPGGSGQYTHKVYHVGMHIPSWFRSILPKAALRVVEESWNAYPYTRTRFTCPFVEKFSIDIETFYKTDAGENPNVFSLSPVEKNQLTIDFIDIVKDPVPPNEYKTEEDPKLFHSTKTQRGPLSENWIEEYKQQVFPIMCAYKLCKVEFRYWGMQSKIERFIHDTGLRKVMVRAHRQAWCWQDEWYGLNMDNIRELEKEAQLMLSRKMAQFNEEDKGAVELAKDEAAQDQASGEPSQPSSSSGEPLAGRGLKKQWSTSSKSSRSSKRGASPSRHSISEWRMQSIARDSDESSDDEFFDAHEDLSDSEEMFPKDITKWNSNDLMDKIESPEPEDSQDGLYRQSAPEFRVASSVEQLNIIEDEVS…	9888	Muntiacus muntjak	Mammals	cellular organisms; Eukaryota; Opisthokonta; Metazoa; Eumetazoa; Bilateria; Deuterostomia; Chordata; Craniata; Vertebrata; Gnathostomata; Teleostomi; Euteleostomi; Sarcopterygii; Dipnotetrapodomorpha; Tetrapoda; Amniota; Mammalia; Theria; Eutheria; Boreoeutheria; Laurasiatheria; Artiodactyla; Ruminantia; Pecora; Cervidae; Muntiacinae; Muntiacus	nir3-derived
A0A5N3X982	MNFRISFSLSTEKKKSRNETHGEGSGVEILENRPYTDGPGGSGQYTHKVYHVGMHIPSWFRSILPKAALRVVEESWNAYPYTRTRFTCPFVEKFSIDIETFYKTDAGENPNVFSLSPVEKNQLTIDFIDIVKDPVPPNEYKTEEDPKLFHSTKTQRGPLSENWIEEYKQQVFPIMCAYKLCKVEFRYWGMQSKIERFIHDTGLRKVMVRAHRQAWCWQDEWYGLNMDNIRELEKEAQLMLSRKMAQFNEEDKGAVELAKDEAAQDQASGEPSQPSSSSGEPLAGRGLKKQWSTSSKSSRSSKRGASPSRHSISEWRMQSIARDSDESSDDEFFDAHEDLSDSEEMFPKDITKWNSNDLMDKIESPEPEDSQDGLYRQSAPEFRVASSVEQLNIIEDEVS…	9886	Muntiacus reevesi	Mammals	cellular organisms; Eukaryota; Opisthokonta; Metazoa; Eumetazoa; Bilateria; Deuterostomia; Chordata; Craniata; Vertebrata; Gnathostomata; Teleostomi; Euteleostomi; Sarcopterygii; Dipnotetrapodomorpha; Tetrapoda; Amniota; Mammalia; Theria; Eutheria; Boreoeutheria; Laurasiatheria; Artiodactyla; Ruminantia; Pecora; Cervidae; Muntiacinae; Muntiacus	nir3-derived
A0A5N4C8F6	MIIKEYRIPLPMTVEEYRIAQLYMIQKKSRNETFGEGSGVEILENRPYTDGPGGSGQYTHKVYHVGMHIPSWFRSILPKAALRVVEESWNAYPYTRTRFTCPFVEKFSIDIETFYKTDAGENPNVFSLSPVEKNQLTIDFIDIVKDPVPPNEYKTEEDPKLFHSTKTQRGPLSENWIEEYKQHVFPIMCAYKLCKVEFRYWGMQSKIERFIHDTGLRKVMVRAHRQAWCWQDEWYGLNMDNIRELEKEAQLMLSRKMAQFKEDDKEAVEMAKDEAAQDQAPREPPQPSSSTGEPLAGRSLKKQWSTSSKSSRSSKRGASPSRHSISEWRMQSIARDSDESSDDEFFDAHEDLSDSEEMFPKDITKWNSNDLMDKIESPEPEDTQDGLYRQSSREFRVAS…	9838	Camelus dromedarius	Mammals	cellular organisms; Eukaryota; Opisthokonta; Metazoa; Eumetazoa; Bilateria; Deuterostomia; Chordata; Craniata; Vertebrata; Gnathostomata; Teleostomi; Euteleostomi; Sarcopterygii; Dipnotetrapodomorpha; Tetrapoda; Amniota; Mammalia; Theria; Eutheria; Boreoeutheria; Laurasiatheria; Artiodactyla; Tylopoda; Camelidae; Camelus	nir3-derived
A0A5N5LL53	MLIKEYRIPMPMSVEEYRIAQLYMIQKKSREESEGEGSGVEILENRPYTDGPGGSGQYTHKVYHIGQHIPSWFRSILPKAALRVEEESWNAYPYTRTRYTCPFVEKFSIDIETYYKPDTGNQNNVFNLSSAEKRQRDIDPIDIVKDVIAPHEYLAEEDPKLYKSVKTQRGPLSDNWIEEISHNPGKMPVMCAYKLCKVEFRYWGMQSKIERFIHDVGLRKVMVRAHRQAWCWQDEWYGLTMEDIRQLELETQLALAKKMAQFSCNEDGGEGNASPAKEQDAKEAINAIENENATRSLGDTLQARGELTKQWSTSSRSSRSSKRGAASPSRHSISEWRMQSIARDSDDSTDDEFFDAQEDLSDSEEIFVKEITKWNSNDLMDKIETAEVDEPQSDLYQDS…	310915	Pangasianodon hypophthalmus	Vertebrates	cellular organisms; Eukaryota; Opisthokonta; Metazoa; Eumetazoa; Bilateria; Deuterostomia; Chordata; Craniata; Vertebrata; Gnathostomata; Teleostomi; Euteleostomi; Actinopterygii; Actinopteri; Neopterygii; Teleostei; Osteoglossocephalai; Clupeocephala; Otomorpha; Ostariophysi; Otophysi; Characiphysae; Siluriformes; Siluroidei; Pangasiidae; Pangasianodon	nir3-derived
A0A663F507	MSPRYTCPFVEKFSIEIETYYRPDAGQQTNVFNLSAAEKRQRILDTIDIVRDPISPGEYKPEEDPKLYHSAKTGRGPLGDDWLEAAAGGPLMCAYKLCKVEFRYWGMQSKIEQFIHDVGLRKVMLRAHRQAWCWQDEWTDLTMEDIRQLEEETARMLAQKMAKCGEVEEPPIAGPSPEGRPEPGGPSGQEGAEVQGVADASPDDTFAKQWSTSSRSSYSSQHGGGVSPQSLSEWRMQNIARDSENSSEEEFFDAHEDLSDSDEVFAKEMTKWSSNDFLDTLERPAELDEALGDGAGAVKADGEGLGASGFPEGGSAESAGQACRIHALFLILHSGNILDQGSGEPGSKQADVQTLAATFDAVTRVHFPEALGHVALRLVPCPPICAAAYALVSKLSPYS…	223781	Aquila chrysaetos chrysaetos	Vertebrates	cellular organisms; Eukaryota; Opisthokonta; Metazoa; Eumetazoa; Bilateria; Deuterostomia; Chordata; Craniata; Vertebrata; Gnathostomata; Teleostomi; Euteleostomi; Sarcopterygii; Dipnotetrapodomorpha; Tetrapoda; Amniota; Sauropsida; Sauria; Archelosauria; Archosauria; Dinosauria; Saurischia; Theropoda; Coelurosauria; Aves; Neognathae; Accipitriformes; Accipitridae; Accipitrinae; Aquila; Aquila ch…	nir2-derived
A0A663MGN0	MLIKEYRIPLPMSVEEYRIAQLYMIQKKSREETCGEGSGVEILENRPYMDGPGGNGQYTHKVYHIGMHIPSWFRSILPKAALRVEEESWNAYPYTRTRYTCPFVEKFSIDIETYYKTDPGEHVNVFNLSPTEKRQTILDPIDIVKDPIPPHEYKAEEDPKLYKSAKTKRGPLSEDWIQEYKNNPGKYPIMCAYKLCKVEFRYWGMQSKIERFIHDVGLRKVMVRAHRQAWCWQDEWYGLTIEDIRQLEKEAQLMLAQKMAQFCGENDTEQHGVKDTPGEKDVEVNTVSPVDTEDAAGNSETASGRSLTKQWSTSSKSSRSSKRGASPSRHSISEWRMQSIARDSDDSSDDEFFDAHEDLSDNEEMFPKEITKWSSNDLMDKIETPECDDVQGDLYHETS…	194338	Athene cunicularia	Vertebrates	cellular organisms; Eukaryota; Opisthokonta; Metazoa; Eumetazoa; Bilateria; Deuterostomia; Chordata; Craniata; Vertebrata; Gnathostomata; Teleostomi; Euteleostomi; Sarcopterygii; Dipnotetrapodomorpha; Tetrapoda; Amniota; Sauropsida; Sauria; Archelosauria; Archosauria; Dinosauria; Saurischia; Theropoda; Coelurosauria; Aves; Neognathae; Strigiformes; Strigidae; Athene	nir3-derived
A0A665WCW8	MLIKEYRIPMPMSVEEYRIAQLYMIQKKSREESCGEGSGVEILENKPYTDGPGGIGQYTHKVYHIGMHIPSWFRSILPKAALRVEEESWNAYPYTRTRYTCPFVEKFSIDIETYYKPDTGNQADVFNMSAAEKRQRTIDPIDIVTDPIPPHEYKLEEDPRLYKSAKTQRGPLRDDWTQEYNNNPGKTPIMCAYKLCKVEFRYWGMQSKIERFIHDVGLRKVMVRAHRQAWCWQDEWYGLTIEDIRQLELETQLALAMKMAQFSQAEEATETNGDAPSPDQEAKEAISSIEAEEVVVSSGETLQPRGVLTKQWSTSSRSSRSSKRGVSPSRHSLSEWRMQSIARDSDDSSDEEFFDAHEDLSDGEEVFPKEITKWNSNDLMDKIEAADAEETPGELFKEN…	173247	Echeneis naucrates	Vertebrates	cellular organisms; Eukaryota; Opisthokonta; Metazoa; Eumetazoa; Bilateria; Deuterostomia; Chordata; Craniata; Vertebrata; Gnathostomata; Teleostomi; Euteleostomi; Actinopterygii; Actinopteri; Neopterygii; Teleostei; Osteoglossocephalai; Clupeocephala; Euteleosteomorpha; Neoteleostei; Eurypterygia; Ctenosquamata; Acanthomorphata; Euacanthomorphacea; Percomorphaceae; Carangaria; Carangiformes; Ech…	nir3-derived
A0A667HKQ2	MIIKEYRIPLPMTVEEYRIAQLYMIQKKSRNETYGQGSGVEILENRPYTDGPGGSGQYTHKVYHVGMHIPSWFRSILPKAALRVVEESWNAYPYTRTRFTCPFVEKFSIDIETFYKTDAGENPNVFSLSPVEKSQLTIDFIDIVKDPVPPSEYKTEEDPKLFHSIKTQRGPLSDNWIEEYKQQVFPIMCAYKLCKVEFRYWGMQSKIERFIHDTGLRKVMVRAHRQAWCWQDEWYGLNMENIRELEKEAQLMLSRKMARFNEDDEEAVQLAKDEAIQVQVAGEPAQPSSSSSGEPLAGRGLKKQWSTSSKSSRSSKRGASPSRHSISEWRMQSIARDSDEGSEDEYFDAHEDLSDSEEIFPKDITKWNSNDLMDKIESPEPEDTQDGLYRQSAPEFRVA…	61383	Lynx canadensis	Mammals	cellular organisms; Eukaryota; Opisthokonta; Metazoa; Eumetazoa; Bilateria; Deuterostomia; Chordata; Craniata; Vertebrata; Gnathostomata; Teleostomi; Euteleostomi; Sarcopterygii; Dipnotetrapodomorpha; Tetrapoda; Amniota; Mammalia; Theria; Eutheria; Boreoeutheria; Laurasiatheria; Carnivora; Feliformia; Felidae; Felinae; Lynx	nir3-derived
A0A667ZG52	MLIKEYRIPMPMSVEEYRIAQLYMIQKKSREESCGEGSGVEILENKPYTDGPGGTGQYTHKVYHIGMHIPSWFRSILPKAALRVEEESWNAYPYTRTRYTCPFVEKFSIDIETYYKPDTGNQADVFNMSAAEKRQRTIDPIDIVTDPIPPHEYKAEEDPRLYKSVKTQRGPLRDDWIEEYNNNPGKTPIMCAYKLCKVEFRYWGMQSKIERFIHDVGLRKVMVRAHRQAWCWQDEWYGLTIEDIRQLELETQLALARKMAQFSQAEEATEASVGAPSPDKDQEVQEAISSIEAEEVVVSTGGETLQARGVLTKQWSTSSRSSRSSKRGVSPSSHSISEWRMQSIARDSDDSSDEEFFDAHEDFSDNEEVFPKEIAKWNSNDLMDKIEAADTEGTPGELY…	586833	Myripristis murdjan	Vertebrates	cellular organisms; Eukaryota; Opisthokonta; Metazoa; Eumetazoa; Bilateria; Deuterostomia; Chordata; Craniata; Vertebrata; Gnathostomata; Teleostomi; Euteleostomi; Actinopterygii; Actinopteri; Neopterygii; Teleostei; Osteoglossocephalai; Clupeocephala; Euteleosteomorpha; Neoteleostei; Eurypterygia; Ctenosquamata; Acanthomorphata; Euacanthomorphacea; Holocentrimorphaceae; Holocentriformes; Holocen…	nir3-derived
A0A668VQG7	MLIKEYRIPMPMSVEEYRIAQLYMIQKKSREESCGEGSGVEILENKPYTDGPGGTGQYTHKVYHIGMHIPSWFRSILPKAALRVEEESWNAYPYTRTRYTCPFVEKFSIDIETYYKPDTGNQADVFNMSAAEKRQRTIDPIDIVTDPIPPHEYKSEEDPRLYKSAKTQRGPLRDDWIEEYNNNPGKTPIMCAYKLCKVEFRYWGMQSKIERFIHDVGLRKVMVRAHRQAWCWQDEWYGLTIEDIRQLELETQVALARKMAQFSQAEEATEANGGTQSPDKDQEVKEAISCIEAEAVIPSSGGETLQPRGILTKQWSTSSRSSRSSKRGVSPSRHSISEWRMQSIARDSDDSSDEEFFDAHEDLSDGEEVFPKEIAKWNSNDLMDKIEAAETEETPGELF…	47969	Oreochromis aureus	Vertebrates	cellular organisms; Eukaryota; Opisthokonta; Metazoa; Eumetazoa; Bilateria; Deuterostomia; Chordata; Craniata; Vertebrata; Gnathostomata; Teleostomi; Euteleostomi; Actinopterygii; Actinopteri; Neopterygii; Teleostei; Osteoglossocephalai; Clupeocephala; Euteleosteomorpha; Neoteleostei; Eurypterygia; Ctenosquamata; Acanthomorphata; Euacanthomorphacea; Percomorphaceae; Ovalentaria; Cichlomorphae; Ci…	nir3-derived
A0A669BFR6	MLIKEYRIPMPMSVEEYRIAQLYMIQKKSREESCGEGSGVEILENKPYTDGPGGTGQYTHKVYHIGMHIPSWFRSILPKAALRVEEESWNAYPYTRTRYTCPFVEKFSIDIETYYKPDTGNQADVFNMSAAEKRQRTIDPIDIVTDPIPPHEYKSEEDPRLYKSAKTQRGPLRDDWIEEYNNNPGKTPIMCAYKLCKVEFRYWGMQSKIERFIHDVGLRKVMVRAHRQAWCWQDEWYGLTIEDIRQLELETQVALARKMAQFSQAEEATEANGGTQSPDKDQEVKEAISCIEAEAVIPSSGGETLQPRGILTKQWSTSSRSSRSSKRGVSPSRHSISEWRMQSIARDSDDSSDEEFFDAHEDLSDGEEVFPKEIAKWNSNDLMDKIEAAETEETPGELF…	8128	Oreochromis niloticus	Vertebrates	cellular organisms; Eukaryota; Opisthokonta; Metazoa; Eumetazoa; Bilateria; Deuterostomia; Chordata; Craniata; Vertebrata; Gnathostomata; Teleostomi; Euteleostomi; Actinopterygii; Actinopteri; Neopterygii; Teleostei; Osteoglossocephalai; Clupeocephala; Euteleosteomorpha; Neoteleostei; Eurypterygia; Ctenosquamata; Acanthomorphata; Euacanthomorphacea; Percomorphaceae; Ovalentaria; Cichlomorphae; Ci…	nir3-derived
A0A669PED0	MLIKEYRIPLPMSVEEYRIAQLYMIQKKSREETCGEGSGVEILENRPYMDGPGGNGQYTHKVYHIGMHIPSWFRSILPKAALRVEEESWNAYPYTRTRYTCPFVEKFSIDIETYYKTDPGEHVNVFNLSPAEKRQTILDPIDIVKDPIPPHEYKAEEDPKLYKSVKTKRGPLSEDWIQEYKNNPGKYPIMCAYKLCKVEFRYWGMQSKIERFIHDVGLRKVMVRAHRQAWCWQDEWYGLTIEDIRQLEKEAQLMLAQKMAQFCGENDPEQHGVKDAPCEKDIEADAVSPVDPEDVSGNSETASGRSLTKQWSTSSKSSRSSKRGASPSRHSISEWRMQSIARDSDDSSDDEFFDAHEDLSDNEEMFPKEITKWSSNDLMDKIETPECDDVQGDLYHETS…	9054	Phasianus colchicus	Vertebrates	cellular organisms; Eukaryota; Opisthokonta; Metazoa; Eumetazoa; Bilateria; Deuterostomia; Chordata; Craniata; Vertebrata; Gnathostomata; Teleostomi; Euteleostomi; Sarcopterygii; Dipnotetrapodomorpha; Tetrapoda; Amniota; Sauropsida; Sauria; Archelosauria; Archosauria; Dinosauria; Saurischia; Theropoda; Coelurosauria; Aves; Neognathae; Galloanserae; Galliformes; Phasianidae; Phasianinae; Phasianus	nir3-derived
A0A670K4Q5	ILENRPYTDGPGGNGQYTHKVYHIGMHIPSWFRSILPKAALRVEEESWNAYPYTRTRYTCPFVEKFSIDIETYYISDSGEQANVFNLSPAEKRQTILDPIDIVKDPIPPHEYKSEEDPKLYKSVKTTRGPLSEDWIKEHKNNPGRYPMMCAYKLCKVEFRYWGMQSKIERFIHDVGLRKVMVRAHRQAWCWQDEWYGLTIEDIRQLEKEAQLMLAQKMAQFSCNESELEQHLPKDPLDENDTETKAISPSTEAVDTASNIGEALPGRVLTKQWSTSSKSSSKRGASPSRHSISEWRMQSIARDSDESSDDEFFDAHEDLSENEEVFPKEITKWSSNDLMDKIETPESEEVPGNFSAEYHVGSSVERLSIIEDEVVPPLVQPSKIHVLLLVLHGGNILDT…	64176	Podarcis muralis	Vertebrates	cellular organisms; Eukaryota; Opisthokonta; Metazoa; Eumetazoa; Bilateria; Deuterostomia; Chordata; Craniata; Vertebrata; Gnathostomata; Teleostomi; Euteleostomi; Sarcopterygii; Dipnotetrapodomorpha; Tetrapoda; Amniota; Sauropsida; Sauria; Lepidosauria; Squamata; Bifurcata; Unidentata; Episquamata; Laterata; Lacertibaenia; Lacertidae; Lacertinae; Podarcis	nir3-derived
A0A670YTF3	MLIKEYRIPLPMSVEEYRIAQLYMIQKKSREETCGEGSGVEILENRPYIDGPGGDGQYTHKVYHIGMHIPSWFRSILPKAALRVEEESWNAYPYTRTRYTCPFVEKFSIDIETYYISDSGEQPNVFNLSPAEKRQTVLDPIDIVKDPVPPHEYKPEEDPKVFKSAKTARGPLPEDWIQEQKNNPGIYPVMCAYKLCKVEFRYWGMQSKIERFIHDVGLRKVMVRAHRQAWCWQDEWYGLTIEDIRQLEKEAQLMLAKKMAQFSINEPDLEPHLPQDPLKNERNLESKAIPPSTEGVDAASNIDESLPGRVLTKQWSTSSKSSSKRGASPSHHTIADWRMQSIARDSDESTDEEFFDAHEDISENEEVFPKEITKWSSNDLMDKIETAETDEALENLPDL…	8673	Pseudonaja textilis	Vertebrates	cellular organisms; Eukaryota; Opisthokonta; Metazoa; Eumetazoa; Bilateria; Deuterostomia; Chordata; Craniata; Vertebrata; Gnathostomata; Teleostomi; Euteleostomi; Sarcopterygii; Dipnotetrapodomorpha; Tetrapoda; Amniota; Sauropsida; Sauria; Lepidosauria; Squamata; Bifurcata; Unidentata; Episquamata; Toxicofera; Serpentes; Colubroidea; Elapidae; Acanthophiinae; Pseudonaja	nir3-derived
A0A671G2K4	MIIKEYRIPLPMTVEEYRIAQLYMIQKKSRNETHGEGSGVEILENRPYTDGPGGSGQYTHKVYHVGMHIPSWFRSILPKAALRVVEESWNAYPYTRTRFTCPFVEKFSIDIETFYKTDAGENPNVFSLSPVERNQLAIDFIDIVKDPVPPNEYRTEEDPKLFHSIKTQRGPLSENWIEEYKRQVCPIMCAYKLCKVEFRYWGMQSKIERFIHDTGLRKVMVRAHRQAWCWQDEWYGLSMENIRELEKEAQLMLSRKMAQFNEDDEAAQLTQGEGGQAQAPGEPTQPGGSSEPLAGRGLKKQWSTSSKSSRSSKRGASPSRHSISEWRMQSIARDSDESSDDEFFDAHEDLSDSEEIFPKDITKWNSNDLMDKIESPEPEDTQDSLYRRSSPEFRVASSV…	59479	Rhinolophus ferrumequinum	Mammals	cellular organisms; Eukaryota; Opisthokonta; Metazoa; Eumetazoa; Bilateria; Deuterostomia; Chordata; Craniata; Vertebrata; Gnathostomata; Teleostomi; Euteleostomi; Sarcopterygii; Dipnotetrapodomorpha; Tetrapoda; Amniota; Mammalia; Theria; Eutheria; Boreoeutheria; Laurasiatheria; Chiroptera; Microchiroptera; Rhinolophidae; Rhinolophinae; Rhinolophus	nir3-derived
A0A671P6X1	MLIKEYRIPMPMSVEEYRIAQLYMIQKKSREESEGEGSGVEILENRPYTDGPGGSGQYTHKVYHIGQHIPSWFRSILPKAALRVEEESWNAYPYTRTRYTCPFVEKFSIDIETYYKPDTGCQNDVFNMSLAEKRQRDIDPIDIVNDFIAPHEYLAEEDPKLYKSYKTQRGPLCDDWITEINNNPGKMPVMCAYKLCKVEFRYWGMQSKIERFIHDVGLRKVMVRAHRQAWCWQDEWYGLTMENIRQLELETQLALAQKMAQYSCNEEGGENNGAVTSPDKEHEAKEAIEAEGTTRNMGDTLQARGELTKQWSTSSRSSHSSKRGGSPSRHSISEWRMQSIARDSEDSTDDEFFDAHEGFSDNEEIFAKEITKWSSNDLMDKIETAEAEEAQGDYQESGG…	1608454	Sinocyclocheilus anshuiensis	Vertebrates	cellular organisms; Eukaryota; Opisthokonta; Metazoa; Eumetazoa; Bilateria; Deuterostomia; Chordata; Craniata; Vertebrata; Gnathostomata; Teleostomi; Euteleostomi; Actinopterygii; Actinopteri; Neopterygii; Teleostei; Osteoglossocephalai; Clupeocephala; Otomorpha; Ostariophysi; Otophysi; Cypriniphysae; Cypriniformes; Cyprinoidei; Cyprinidae; Cyprininae; Sinocyclocheilus	nir3-derived
A0A671UZZ9	MLIKEYRIPMPMSVEEYRIAQLYMIQKKSREESCGEGSGVEILENKPYTDGPGGTGQYTHKVYHIGMHIPSWFRSILPKAALRVEEESWNAYPYTRTRYTCPFVEKFSIDIETYYKPDTGNQADVFNLSAAEKRQRTIDPIDIVTDPIPPHEYKAEEDTRLYKSAKTQRGPLRDDWIEEYNNNPGKTPIMCAYKLCKVEFRYWGMQSKIERFIHDVGLRKVMVRAHRQAWCWQDEWYGLTMEDIRQLELETQLALATKMAQFSQAEEATEANGGAPSPDKEQEAKEAISSIEAEEVVVSQGGETLQPRGVLTKQWSTSSRSSRSSKRGVSPSRHSISEWRMQSIARDSEESSDEEFFDAHEDLSDGEEVLPKEIAKWNSNDLMDKIEAAEAEETPGELF…	8175	Sparus aurata	Vertebrates	cellular organisms; Eukaryota; Opisthokonta; Metazoa; Eumetazoa; Bilateria; Deuterostomia; Chordata; Craniata; Vertebrata; Gnathostomata; Teleostomi; Euteleostomi; Actinopterygii; Actinopteri; Neopterygii; Teleostei; Osteoglossocephalai; Clupeocephala; Euteleosteomorpha; Neoteleostei; Eurypterygia; Ctenosquamata; Acanthomorphata; Euacanthomorphacea; Percomorphaceae; Eupercaria; Spariformes; Spari…	nir3-derived
A0A672JTV5	MLIKEYRIPMPMSVEEYRIAQLYMIQKKSREESCGEGSGVEILENKPYIDGPGGTGQYTHKVYHIGMHIPSWFRSILPKAALRVEEESWNAYPYTRTRYTCPFVEKFSIDIETYYKPDTGNQADVFNMSAAEKRQRSIDPIDIVTDPIPPHEYKAEEDPRLYKSVKTQRGPLLDDWIEEYNNDPGKTPIMCAYKLCKVEFRYWGMQSKIERFIHDVGLRKVMVRAHRQAWCWQDEWYGLTIEDIRQLELETQLALARKMAQFSQAEEATEANGGAPSPDKDQEAKEAISSIEAEEVVASPGGETLQPRGVLTKQWSTSSRSSRSSKRGVSPSRHSISEWRMQSIARDSDDSSDEEFFDAHEDFSDGEEIFPKEITKWNSNDLMDKIEAADTEEAPGDLF…	181472	Salarias fasciatus	Vertebrates	cellular organisms; Eukaryota; Opisthokonta; Metazoa; Eumetazoa; Bilateria; Deuterostomia; Chordata; Craniata; Vertebrata; Gnathostomata; Teleostomi; Euteleostomi; Actinopterygii; Actinopteri; Neopterygii; Teleostei; Osteoglossocephalai; Clupeocephala; Euteleosteomorpha; Neoteleostei; Eurypterygia; Ctenosquamata; Acanthomorphata; Euacanthomorphacea; Percomorphaceae; Ovalentaria; Blenniimorphae; B…	nir3-derived
A0A672NLD0	MLIKEYRIPMPMSVEEYRIAQLYMIQKKSREESEGEGSGVEILENRPYRDGPGGSGQYTHKVYHIGQHIPSWFRSILPKAALRVEEESWNAYPYTRTRYTCPFVEKFSIDIETYYKPDTGCQNDVFNMSSAERRQRDIDPIDIVNEFIAPHEYLAEEDPKLYKSYKTQRGPLSDDWIVEINNNPGKMPVMCAYKLCKVEFRYWGMQSKIERFIHDVGLRKVMVRAHRQAWCWQDEWYGLTMEDIRQLELETQLALAQKMAQYSCNEDGGENNGAVTSPEKEHEAKEAISSIEAEGTTRTMGDTLQARGELTKQWSTSSRSSHSSKRGGSPSRHSISEWRMQSIARDSEDSTDDEFFDAHEDFSDNEEIFAKEITKWSSNDLMDKIETAEAEEAQGDYQE…	75366	Sinocyclocheilus grahami	Vertebrates	cellular organisms; Eukaryota; Opisthokonta; Metazoa; Eumetazoa; Bilateria; Deuterostomia; Chordata; Craniata; Vertebrata; Gnathostomata; Teleostomi; Euteleostomi; Actinopterygii; Actinopteri; Neopterygii; Teleostei; Osteoglossocephalai; Clupeocephala; Otomorpha; Ostariophysi; Otophysi; Cypriniphysae; Cypriniformes; Cyprinoidei; Cyprinidae; Cyprininae; Sinocyclocheilus	nir3-derived
A0A672U4L8	MLIKEYRIPLPMSVEEYRIAQLYMIQKKSREETCGEGSGVEILENRPYVDGPGGNGQYTHKVYHIGMHIPSWFRSILPKAALRVEEESWNAYPYTRTRYTCPFVEKFSIDIETYYKTDPGDHVNVFNLSPAEKRQTILDPIDIVKDPIPPHEYKVEEDPKLYKSVKTKRGPLSEDWIQEYKNNPGKYPIMCAYKLCKVEFRYWGMQSKIERFIHDVGLRKVMVRAHRQAWCWQDEWYGLTIEDIRQLEKEAQLMLAQKMAQFCSENDAEQHGVKEAPGEKDVEANTVSNVDTEDAAGNSETPSGRSLTKQWSTSSKSSRSSKRGASPSRHSISEWRMQSIARDSDDSSDDEFFDAHEDLSDNEEMFPKEITKWSSNDLMDKIETPECDDVQGDLYHETS…	2489341	Strigops habroptila	Vertebrates	cellular organisms; Eukaryota; Opisthokonta; Metazoa; Eumetazoa; Bilateria; Deuterostomia; Chordata; Craniata; Vertebrata; Gnathostomata; Teleostomi; Euteleostomi; Sarcopterygii; Dipnotetrapodomorpha; Tetrapoda; Amniota; Sauropsida; Sauria; Archelosauria; Archosauria; Dinosauria; Saurischia; Theropoda; Coelurosauria; Aves; Neognathae; Psittaciformes; Psittacidae; Strigops	nir3-derived
A0A672ZXQ6	MLIKEYRIPMPMSVEEYRIAQLYMIQKKSREESCGEGSGVEILENKPYTDGPGGTGQYTHKVYHIGMHIPSWFRSILPKAALRVEEESWNAYPYTRTRYTCPFVEKFSIDIETYYKPDTGNQADVFNMSGAEKRQRSIDPIDIVTDPIPPHEYKAEEDPRLYKSMKTQRGPLRDDWIEEYNNNPGKSPIMCAYKLCKVEFRYWGMQSKIERFIHDVGLRKVMVRAHRQAWCWQDEWYGLTMEDIRQLELETQLTLARKMAQFSQAEEATEANGGAPSPDKEQEAKEAISSIEAEEVVVSSGGETLQPRGVLTKQWSTSSRSSRSSKRGVSPSRHSISEWRMQSIARDSDDSSDEEFFDAHEDLSDGEEVFPKEIAKWNSNDLMDKIEAADTEETPGELF…	375764	Sphaeramia orbicularis	Vertebrates	cellular organisms; Eukaryota; Opisthokonta; Metazoa; Eumetazoa; Bilateria; Deuterostomia; Chordata; Craniata; Vertebrata; Gnathostomata; Teleostomi; Euteleostomi; Actinopterygii; Actinopteri; Neopterygii; Teleostei; Osteoglossocephalai; Clupeocephala; Euteleosteomorpha; Neoteleostei; Eurypterygia; Ctenosquamata; Acanthomorphata; Euacanthomorphacea; Percomorphaceae; Gobiaria; Kurtiformes; Apogono…	nir3-derived
A0A673KMV5	MLIKEYRIPMPMSVEEYRIAQLYMIQKKSREESEGEGSGVEILENRPYTDGPGGSGQYTHKVYHIGQHIPSWFRSILPKAALRVEEESWNAYPYTRTRYTCPFVEKFSIDIETYYKPDTGCQNDVFNMSSAEKRQRDIDPIDIVNDFIAPHEYLAEEDPKLYKSYKTQRGPLCDDWIAEINNNPGKMPVMCAYKLCKVEFRYWGMQSKIERFIHDVGLRKVMVRAHRQAWCWQDEWYGLTMENIRQLELETQLALAQKMAQYSCNEEGGENNGAVTSPEKEHEAKEAIEAEGTTRNMGDTLQARGELTKQWSTSSRSSHSSKRGGSPSRHSISEWRMQSIARDSEDSTDDEFFDAHEGFSDNEEIFAKEITKWSSNDLMDKIETAEAEEAQGDYQESGG…	307959	Sinocyclocheilus rhinocerous	Vertebrates	cellular organisms; Eukaryota; Opisthokonta; Metazoa; Eumetazoa; Bilateria; Deuterostomia; Chordata; Craniata; Vertebrata; Gnathostomata; Teleostomi; Euteleostomi; Actinopterygii; Actinopteri; Neopterygii; Teleostei; Osteoglossocephalai; Clupeocephala; Otomorpha; Ostariophysi; Otophysi; Cypriniphysae; Cypriniformes; Cyprinoidei; Cyprinidae; Cyprininae; Sinocyclocheilus	nir3-derived
A0A673VFZ8	MIIKEYRIPLPMTVEEYRIAQLYMIQKKSRNETYGEGSGVEILENRPYTDGPGGSGQYTHKVYHVGMHIPSWFRSILPKAALRVVEESWNAYPYTRTRFTCPFVEKFSIDIETFYKTDAGENPNVFSLSPVEKSQLTIDVIDIVKDPVPPSEYKTEEDPKLFHSIKTQRGPLSDNWIEEYKQQVCPIMCAYKLCKVEFRYWGMQSKIERFIHDTGLRKVMVRAHRQAWCWQDEWYGLSMENIRELEKEAQLMLSRKMAQFSEDDEEAVKLAKDEAVQAQVAGEPAQASSSSGEPLAGRGLKKQWSTSSKSSRSSKRGASPSRHSISEWRMQSIARDSDEGSEDEYFDAHEDLSDSEEIFPKDITKWNSNDLMDKIESPEPEDSQDGLYRQSAPEFRVAS…	37032	Suricata suricatta	Mammals	cellular organisms; Eukaryota; Opisthokonta; Metazoa; Eumetazoa; Bilateria; Deuterostomia; Chordata; Craniata; Vertebrata; Gnathostomata; Teleostomi; Euteleostomi; Sarcopterygii; Dipnotetrapodomorpha; Tetrapoda; Amniota; Mammalia; Theria; Eutheria; Boreoeutheria; Laurasiatheria; Carnivora; Feliformia; Herpestidae; Suricata	nir3-derived
A0A674E9W3	MLIKEYRIPMPMSVDEYRIAQLYMIQKKSRDETCGEGSGVEILENKPYDDGPGGIGQYTHKVYHIGMHIPSWFRSILPKAALRVEEESWNAYPYTRTRYTCPFVEKFSIDIETYYKPDTGNQPDVFNMSPVEKRLRTLDPIDIVKDPIPPHEYMQEEDPRIYRSDKTKRGPLQEDWIEEYNNNPGKTPIMCAYKLCKVEFRYWGMQSKIERFIHDVGLRKVMVRAHRQAWCWQDEWYGLTIEDIRQLELETQLALAQKMAQFSQAEEATEANGAASSPDKNQEAKDTISSLETEEVVSAVGGGDTLQTKRAGLTKQWSTSSRSSRSSKRGASPSRHSLSEWRMQSIARDSDDSSEEEFFDAHEDLSDDEQIFPKEIAKWNSNDLMDKIEAADAEDIPGE…	8032	Salmo trutta	Vertebrates	cellular organisms; Eukaryota; Opisthokonta; Metazoa; Eumetazoa; Bilateria; Deuterostomia; Chordata; Craniata; Vertebrata; Gnathostomata; Teleostomi; Euteleostomi; Actinopterygii; Actinopteri; Neopterygii; Teleostei; Osteoglossocephalai; Clupeocephala; Euteleosteomorpha; Protacanthopterygii; Salmoniformes; Salmonidae; Salmoninae; Salmo	nir3-derived
A0A674GH20	MLIKEYRIPLPMSVEEYRIAQLYMIQKKSREETCGEGSGVEILENRPYVDGPGGSGQYTHKVYHIGMHIPSWFRSILPKAALRVEEESWNAYPYTRTRYTCPFVEKFSIDIETYYKTDPGDHNNVFNLSAAEKRQTILDPIDIVKDPIPPHEYKAEEDPKLYKSVKTKRGPLSEDWIQEYKNNPGKYPIMCAYKLCKVEFRYWGMQSKIERFIHDVGLRKVMVRAHRQAWCWQDEWYGLTIEDIRQLEKEAQLMLAQKMAQFCGENDPEQHGVKDTPGEKDVEPSTGSPADAEDASANSDAASGRSLTKQWSTSSKSSRSSKRGASPSRHSISEWRMQSIARDSDDSSDDEFFDAHEDLSDNEEMFPKEITKWSSNDLMDKIETPECDDVQGDLYQETS…	59729	Taeniopygia guttata	Vertebrates	cellular organisms; Eukaryota; Opisthokonta; Metazoa; Eumetazoa; Bilateria; Deuterostomia; Chordata; Craniata; Vertebrata; Gnathostomata; Teleostomi; Euteleostomi; Sarcopterygii; Dipnotetrapodomorpha; Tetrapoda; Amniota; Sauropsida; Sauria; Archelosauria; Archosauria; Dinosauria; Saurischia; Theropoda; Coelurosauria; Aves; Neognathae; Passeriformes; Passeroidea; Estrildidae; Estrildinae; Taeniopy…	nir3-derived
A0A674JZN4	MLIKEYRIPIPMSVEEYRIAQLYMIQKKSREETCGEGSGVEILENRPYTDGPGGIGQYTHKVYHIGMHIPSWFRSILPKAALRVEEESWNAYPYTRTRYTCPFVEKFSIDIETYYKADPGDHVNVFSLSPAEKRQTILDPIDIVKDPIPPHEYKSEEDPKLYKSVKTKRGPLSEDWIEGYKNNPGKYPIMCAYKLCKVEFRYWGMQSKIERFIHDVGLRKVMVRAHRQAWCWQDEWYGLTIEDIRQLEKEAQLMLAQKMAQFSYSESEAEQHGTKDSPGENDAESNAMSSVDAADAASNIGEAVSGRGITKQWSTSSKSSRSSKRGASPSRHSISEWRMQSIARDSDDSSDDEFFDAHEGLSDNEEVFPKEITKWSSNDLMDKIGSSECDVQDDLYHET…	2587831	Terrapene carolina triunguis	Vertebrates	cellular organisms; Eukaryota; Opisthokonta; Metazoa; Eumetazoa; Bilateria; Deuterostomia; Chordata; Craniata; Vertebrata; Gnathostomata; Teleostomi; Euteleostomi; Sarcopterygii; Dipnotetrapodomorpha; Tetrapoda; Amniota; Sauropsida; Sauria; Archelosauria; Testudinata; Testudines; Cryptodira; Durocryptodira; Testudinoidea; Emydidae; Terrapene; Terrapene carolina	nir3-derived
A0A674N131	MLIKEYRIPMPMSVEEYRIAQLYMIQKKSREESCGEGSGVEILENKPYKDGPGGSGQYTHKVYHIGMHIPSWFRSILPKAALRVEEESWNAYPYTRTRYTCPFVEKFSIDIETYYKPDTGDQVDVFNLSTADKRQRTIDPIDIVTDPIPPHEYKAEEDTRLYKSDKTQRGPLRDDWIEEYKNNPGKTPIMCAYKLCKVEFRYWGMQTKIERFIHDVGLRKVMVRAHRQAWCWQDEWYGLTMEDIRQLELETQLALAMKMAQFSQAEEATEANAPSQDKNEEVKEAISSIEAEEVVVSSGETLQPRGVLTKQWSTSSRSSRSSKRGASPSRHSISEWRMQSIARDSDDSSDEEFFDAHEDFSDNEDSLPKEITKWNSNDLMDKIEAADTDEASGLLKDMT…	31033	Takifugu rubripes	Vertebrates	cellular organisms; Eukaryota; Opisthokonta; Metazoa; Eumetazoa; Bilateria; Deuterostomia; Chordata; Craniata; Vertebrata; Gnathostomata; Teleostomi; Euteleostomi; Actinopterygii; Actinopteri; Neopterygii; Teleostei; Osteoglossocephalai; Clupeocephala; Euteleosteomorpha; Neoteleostei; Eurypterygia; Ctenosquamata; Acanthomorphata; Euacanthomorphacea; Percomorphaceae; Eupercaria; Tetraodontiformes;…	nir3-derived
A0A6A5FGZ0	MLIKEYRIPMPMSVEEYRIAQLYMIQKKSREESCGEGSGVEILENKPYTDGPGGTGQYTHKVYHIGMHIPSWFRSILPKAALRVEEESWNAYPYTRTRYTCPFVEKFSIDIETYYKSDTGNQDVFNMSATEKRQRTIDPIDIVTDPIPPHEYKAEEDTRLYKSAKTQRGPLQDDWIEEYKNNPGKTPIMCAYKLCKVEFRYWGMQSKIERFIHDVGLRKVMVRAHRQAWCWQDEWYGLTMEDIRQLELETQLALATKMAQFSQAEEATEANGDAPSPDKHQEVKEAISSIETEEVVVHSGGETLQPRGVLTKQWSTSSRSSRSSKRGVSPSRHSISEWRMQSIARDSDDSSDEEFFDAHEDFSDGEEVFQKEISKWNSNDLIDKIESADTEETPGELFK…	8168	Perca fluviatilis	Vertebrates	cellular organisms; Eukaryota; Opisthokonta; Metazoa; Eumetazoa; Bilateria; Deuterostomia; Chordata; Craniata; Vertebrata; Gnathostomata; Teleostomi; Euteleostomi; Actinopterygii; Actinopteri; Neopterygii; Teleostei; Osteoglossocephalai; Clupeocephala; Euteleosteomorpha; Neoteleostei; Eurypterygia; Ctenosquamata; Acanthomorphata; Euacanthomorphacea; Percomorphaceae; Eupercaria; Perciformes; Perco…	nir3-derived
A0A6B0R438	MTVEEYRIAQLYMIQKKSRNETHGEGSGVEILENRPYTDGPGGSGQYTHKVYHVGMHIPSWFRSILPKAALRVVEESWNAYPYTRTRFTCPFVEKFSIDIETFYKTDAGENPNVFSLSPVEKNQLTVDFIDIVKDPVPPNEYKTEEDPKLFHSTKTQRGPLSENWIEEYKQQVFPIMCAYKLCKVEFRYWGMQSKIERFIHDTGLRKVMVRAHRQAWCWQDEWYGLNMDNIRELEKEAQLMLSRKMAQFNEEDKGAAELAKNEAAQDQASGEPSQPSSSGGEPLAGRGLKKQWSTSSKSSRSSKRGASPSRHSISEWRMQSIARDSDESSDDEFFDAHEDLSDSEEMFPKDITKWNSNDLMDKIESPEPEDSQDGLYRQSAPEFRVASSVEQLNIIEDE…	72004	Bos mutus	Mammals	cellular organisms; Eukaryota; Opisthokonta; Metazoa; Eumetazoa; Bilateria; Deuterostomia; Chordata; Craniata; Vertebrata; Gnathostomata; Teleostomi; Euteleostomi; Sarcopterygii; Dipnotetrapodomorpha; Tetrapoda; Amniota; Mammalia; Theria; Eutheria; Boreoeutheria; Laurasiatheria; Artiodactyla; Ruminantia; Pecora; Bovidae; Bovinae; Bos	nir3-derived
A0A6F9A9B5	MGKKKSRDETCGEGSGVEILENKPYDDGPGGIGQYTHKVYHIGMHIPSWFRSILPKAALRVEEESWNAYPYTRTRYTCPFVEKFSIDIETYYKPDTGNQPDVFNMSPVEKRLRTLDPIDIVKDPIPPHEYMQEEDPRIYRSDKTKRGPLQEDWIEEYNNNPGKTPIMCAYKLCKVEFRYWGMQSKIERFIHDVGLRKVMVRAHRQAWCWQDEWYGLTIEDIRQLELETQLALAQKMAQFSQAEEATEANGAASSPDKNQEAKDTISSLETEEVVSAGGGGDSLQTKRAGLTKQWSTSSRSSRSSKRGASPSRHSLSEWRMQSIARDSEDSSEEEFFDAHEDLSGDEDIFPKEIAKWNSNDLMDKIEAADAEDTPGELYKDMAGDYERAASEERLDEMGG…	861768	Coregonus sp. 'balchen'	Vertebrates	cellular organisms; Eukaryota; Opisthokonta; Metazoa; Eumetazoa; Bilateria; Deuterostomia; Chordata; Craniata; Vertebrata; Gnathostomata; Teleostomi; Euteleostomi; Actinopterygii; Actinopteri; Neopterygii; Teleostei; Osteoglossocephalai; Clupeocephala; Euteleosteomorpha; Protacanthopterygii; Salmoniformes; Salmonidae; Coregoninae; Coregonus; unclassified Coregonus	nir3-derived
A0A6G0IKZ8	MLIKEYRIPMPMSVEEYRIAQLYMIQKKSREESCGEGSGVEILENKPYTDGPGGTGQYTHKVYHIGMHIPSWFRSILPKAALRVEEESWNAYPYTRTRYTCPFVEKFSIDIETYYKPDTGNQADVFNMSAAEKRQRTIDPIDIVTDPIPTHEYKAEEDTRLYKSVKTQRGPLRDDWIEEYNNNPGKTPIMCAYKLCKVEFRYWGMQSKIERFIHDVGLRKVMVRAHRQAWCWQDEWYGLTMEDIRQLELETQLALATKMGQFSQPEEATEANGGAPSPDKDQEVKEAISSIEAEEVVVSSGVETLQPRGVLTKQWSTSSRSSRSSKRGVSPSRHSISEWRMQSIARDSDDSSDEEFFDAHEDLSDGEEVLPKEIAKWNSNDLMDKIEAADTEETPGELF…	215358	Larimichthys crocea	Vertebrates	cellular organisms; Eukaryota; Opisthokonta; Metazoa; Eumetazoa; Bilateria; Deuterostomia; Chordata; Craniata; Vertebrata; Gnathostomata; Teleostomi; Euteleostomi; Actinopterygii; Actinopteri; Neopterygii; Teleostei; Osteoglossocephalai; Clupeocephala; Euteleosteomorpha; Neoteleostei; Eurypterygia; Ctenosquamata; Acanthomorphata; Euacanthomorphacea; Percomorphaceae; Eupercaria; Eupercaria incerta…	nir3-derived
A0A6G1A947	LLSLQKKSRNETYGEGSGVEILENRPYTDGPGGSGQYTHKVYHVGMHIPSWFRSILPKAALRVVEESWNAYPYTRTRFTCPFVEKFSIDIETFYKTDAGENPNVFSLSPVEKSQLTIDFIDIVKDPVPPSEYKTEEDPKLFHSLKTQRGPLSDNWIEEYRQQVFPIMCAYKLCKVEFRYWGMQSKIERFIHDTGLRKVMVRAHRQAWCWQDEWYGLNMENIRELEKEAQLMLSRKMAQFNEDDEGAVQLARDDAVQAQVTGEPAQASSSSSGGGETLAGRGLKKQWSTSSKSSRSSKRGASPSRHSISEWRMQSIARDSDEGSEDEYFDAHEDLSDSEEIFPKDITKWNSNDLMDKIESPEPEDTQDSLYRQSTPEFRVASSVEQLNIIEDEVSPPLAA…	9678	Crocuta crocuta	Mammals	cellular organisms; Eukaryota; Opisthokonta; Metazoa; Eumetazoa; Bilateria; Deuterostomia; Chordata; Craniata; Vertebrata; Gnathostomata; Teleostomi; Euteleostomi; Sarcopterygii; Dipnotetrapodomorpha; Tetrapoda; Amniota; Mammalia; Theria; Eutheria; Boreoeutheria; Laurasiatheria; Carnivora; Feliformia; Hyaenidae; Crocuta	nir3-derived
A0A6G1QI13	MLIKEYHIPMPMSVEEYRIAQLYMIQKKSREESCGEGSGVEILENKPYEDGPGGSGQYTHKVYHIGKHIPSWFCAILPQAALRVEEESWNAYPYTRTRYTCPFVEKFSIDIETYYKPDTGNQVDVFNLSSTEKRQRTVDPIDIVNDYIPPHEYLAEEDPKLYQSVKTKRGPLSEVWIEEINQSPGQTPIMCAYKLCKVEFRYWGMQSKIERFIHDVGLRKVMVRAHRQAWCWQDEWYGLTIEDIRQLELETQVALAKKMAQYSLNEEGGTETNGSVSQDQDQGAETVGSLAEAGGGGGKLGDSLETRGELTKQWSTSSKSSNRSSKRGGSPSHQSISEWRMQSIARDSEDSTDDEFFDAHEDFSDNEEMFPKEITKWSSNDLMDKIETIEVDEAQETLY…	215402	Channa argus	Vertebrates	cellular organisms; Eukaryota; Opisthokonta; Metazoa; Eumetazoa; Bilateria; Deuterostomia; Chordata; Craniata; Vertebrata; Gnathostomata; Teleostomi; Euteleostomi; Actinopterygii; Actinopteri; Neopterygii; Teleostei; Osteoglossocephalai; Clupeocephala; Euteleosteomorpha; Neoteleostei; Eurypterygia; Ctenosquamata; Acanthomorphata; Euacanthomorphacea; Percomorphaceae; Anabantaria; Anabantiformes; C…	nir3-derived
F6RI33	MLIKEYRIPLPMSVEEYRIAQLYMIQKKSREETCGEGSGVEILENRPYTDGPGGAGQYTHKVYHIGMHIPSWFRSILPKAALRVEEESWNAYPYTRTRYTCPFVEKFSIDIETFYKSDSGENVNVFNLSPVEKRQTTLDPIDIVRDPIPPNEYKSEEDPRLYKSAKTKRGPLSDDWIEECTRHPGHFPIMCAYKLCKVEFRYWGMQSKIERFIHDVGLRKVMVRAHRQAWCWQDEWYGLTIEDIRQLEKEAQLMLAQKMAQFCSSESDSEAHGAKEPPGENVEEGEARVATEATESPSSPSEALTGRSLTKQWSTSSKSSRSSKRGASPSRHSLSEWRMQSIARDSDDSSDDEFFDAHEDLSDSEEIFPKEITKWSSNDLMDKIESPESDNVHDDLYHE…	9258	Ornithorhynchus anatinus	Mammals	cellular organisms; Eukaryota; Opisthokonta; Metazoa; Eumetazoa; Bilateria; Deuterostomia; Chordata; Craniata; Vertebrata; Gnathostomata; Teleostomi; Euteleostomi; Sarcopterygii; Dipnotetrapodomorpha; Tetrapoda; Amniota; Mammalia; Prototheria; Monotremata; Ornithorhynchidae; Ornithorhynchus	nir3-derived
A0A6I8RW11	MLIKEYRIPLPMTVEEYRIAQLYMIQKKSREETCGEGSGVEILENRPYTDGPGGTGQYTHKVYHIGMHIPSWFRSILPKAALRVEEESWNAYPYTRTRYTCPFVEKFSIDIETYYKSDYGDLANVFNLSPAEKRQTTLDPIDIVKDPIPPHEYKPEEDPKLYKSIKTKRGPLSDDWIEDHRNNIGKYPIMCAYKLCKVEFRYWGMQSKIERFIHDVGLRKVMVRAHRQAWCWQDEWYGLTIEDIRQLEKETQLMLAQKMAQFSLNENEAEQHGAKESPCEKDTESKAIISIETTEESAGMTESLSGRGLTKQWSTSSRSSRSSKRGASPSRHSISEWRMQSIARDSDESSDDEFFDAYEDLSDNEEVLPKEITKWSSNDLMDKIETAENDELQDDSYHE…	8364	Xenopus tropicalis	Vertebrates	cellular organisms; Eukaryota; Opisthokonta; Metazoa; Eumetazoa; Bilateria; Deuterostomia; Chordata; Craniata; Vertebrata; Gnathostomata; Teleostomi; Euteleostomi; Sarcopterygii; Dipnotetrapodomorpha; Tetrapoda; Amphibia; Batrachia; Anura; Pipoidea; Pipidae; Xenopodinae; Xenopus; Silurana	nir3-derived
A0A6J2ZZ32	MIIKEYRIPLPMTVEEYRIAQLYMIQKKSRNETYGEGSGVEILENRPYTDGPGGSGQYTHKVYHVGMHIPSWFRSILPKAALRVVEESWNAYPYTRTRFTCPFVEKFSIDIETFYKTDAGENPNVFSLSPVEKNQLTIDFIDIVKDPVPPNEYKTEEDPKLFRSTKTQRGPLSENWIEEYKQHVFPIMCAYKLCKVEFRYWGMQSKIERFIHDTGLRKVMVRAHRQAWCWQDEWYGLNMDNIRELEKEAQLMLSRKMAQFKEEDKEAVEMAKDEAAQDQAPREPPQPSSSTGEPLAGRSLKKQWSTSSKSSRSSKRGASPSRHSISEWRMQSIARDSDESSDDEFFDAHEDLSDSEEMFPKDITKWNSNDLMDKIESPEPEDTQDGLYRQAGPEFRVAS…	30538	Vicugna pacos	Mammals	cellular organisms; Eukaryota; Opisthokonta; Metazoa; Eumetazoa; Bilateria; Deuterostomia; Chordata; Craniata; Vertebrata; Gnathostomata; Teleostomi; Euteleostomi; Sarcopterygii; Dipnotetrapodomorpha; Tetrapoda; Amniota; Mammalia; Theria; Eutheria; Boreoeutheria; Laurasiatheria; Artiodactyla; Tylopoda; Camelidae; Vicugna	nir3-derived
A0A6I9JVS6	MIIKEYRIPLPMTVEEYRIAQLYMIQKKSRNETFGEGSGVEILENRPYSDGPGGSGQYTHKVYHVGMHIPSWFRSVLPKAALRVVEESWNAYPYTRTRFTCPFVEKFSIDIETFYKTDAGENANVFSLSPVEKSQLMIDFIDIVKDPVPPNEYKTEEDPKLFHSTKTQRGPLSDNWIEEYKQHVFPIMCAYKLCKVEFRYWGMQSKIERFIHDTGLRRVMVRAHRQAWCWQDEWCGLSMENIRELEKEAQLLLSRKMAQFSEDEEATELPKDEGTQGSGEPEPNSSSSGEALAGRGLKKQWSTSSKSSRSSKRGASPSRHSISEWRMQSIARDSDESSDDEFFDAHEDLSDPEDMFPKDISKWNSNDLMDKIESREPEDAPDGLYQQSTPGFRVASSVE…	185453	Chrysochloris asiatica	Mammals	cellular organisms; Eukaryota; Opisthokonta; Metazoa; Eumetazoa; Bilateria; Deuterostomia; Chordata; Craniata; Vertebrata; Gnathostomata; Teleostomi; Euteleostomi; Sarcopterygii; Dipnotetrapodomorpha; Tetrapoda; Amniota; Mammalia; Theria; Eutheria; Afrotheria; Chrysochloridae; Chrysochlorinae; Chrysochloris	nir3-derived
A0A6J0DAG2	MIIKEYRIPLPMTVEEYRIAQLYMIQKKSRNETHGQGSGVEILENRPYTDGPGGSGQYTHKVYHVGMHIPGWFRSILPKAALRVVEESWNAYPYTRTRFTCPFVEKFSIDIETFYKTDTGENNNVFSLTPVEKNQLITDIIDIVKDPVPPNEYKTEEDPKIFQSVKTRRGPLSDNWIQEYKKRLLPIMCAYKLCKVEFRYWGMQSKIERFIHDTGLRRVMVRAHRQAWCWQDEWYGLSMENIRELEREVQLMLSRKMAQFAEDGGALELCKESAVQEQASGAPCEPSSSNGESRGRGLKKQWSTSSKSSRSSKRGASPSRHSISEWRMQSIARDSDEGSEEEFFDAQEDPYKEEGFPKDITKWNSNDLMDKMENPEPEDQQDGLYHQSDPEFRVASSVE…	230844	Peromyscus maniculatus bairdii	Rodents	cellular organisms; Eukaryota; Opisthokonta; Metazoa; Eumetazoa; Bilateria; Deuterostomia; Chordata; Craniata; Vertebrata; Gnathostomata; Teleostomi; Euteleostomi; Sarcopterygii; Dipnotetrapodomorpha; Tetrapoda; Amniota; Mammalia; Theria; Eutheria; Boreoeutheria; Euarchontoglires; Glires; Rodentia; Myomorpha; Muroidea; Cricetidae; Neotominae; Peromyscus; Peromyscus maniculatus	nir3-derived
A0A6I9PWQ9	MLIKEYRIPMPMSVEEYRIAQLYMIQKKSREESCGEGSGVEILENKPYEDGPGGSGQYTHKVYHIGKHIPSWFCAILPQAALRVEEESWNAYPYTRTRYTCPFVEKFSIDIETYYKPDTGNQVDVFNMSSAEKRQRTVDPIDIVKDYIPPHEYLVEEDPKLYQSVKTKRGPLSDDWIEEINQNLGECPVMCAYKLCKVEFRYWGMQSKIERFIHDVGLRKVMVRAHRQAWCWQDEWYGLTIEDIRLLELETQLALAKKMAQFSLTEEGGAETSVGQDQEQGAQAGGSAVEGEGGKLGDSLETRGELTKQWSTSSRSSNRSSKRGGSPSHQNISEWRMQSIARDSDDSTDDEFFDAHEDFSDNEEMFAKEITKWSSNDLMDKIGTNEMDDAQETMYQESG…	8208	Notothenia coriiceps	Vertebrates	cellular organisms; Eukaryota; Opisthokonta; Metazoa; Eumetazoa; Bilateria; Deuterostomia; Chordata; Craniata; Vertebrata; Gnathostomata; Teleostomi; Euteleostomi; Actinopterygii; Actinopteri; Neopterygii; Teleostei; Osteoglossocephalai; Clupeocephala; Euteleosteomorpha; Neoteleostei; Eurypterygia; Ctenosquamata; Acanthomorphata; Euacanthomorphacea; Percomorphaceae; Eupercaria; Perciformes; Notot…	nir3-derived
A0A6J0H6E3	MLIKEYRIPLPMSVEEYRIAQLYMIQKKSREETCGEGSGVEILENRPYVDGPGGNGQYTHKVYHIGMHIPSWFRSILPKAALRVEEESWNAYPYTRTRYTCPFVEKFSIDIETYYKTDPGDHSNVFNLSAAEKRQTILDPIDIVKDPIPPHEYKAEEDPKLYKSVKTKRGPLSEDWIQEYKNNPGKYPIMCAYKLCKVEFRYWGMQSKIERFIHDVGLRKVMVRAHRQAWCWQDEWYGLTIEDIRRLEKEAQLMLAQKMAQFCGESDPEQHGVKDTPGEKEVEANTVSPADTEDSAASSEPASGRSLTKQWSTSSKSSRSSKRGASPSRHSISEWRMQSIARDSDDSSDDEFFDAHEDLSDNEEMFPKEITKWSSNDLMDKIETTECDDVQGDLYHETS…	321398	Lepidothrix coronata	Vertebrates	cellular organisms; Eukaryota; Opisthokonta; Metazoa; Eumetazoa; Bilateria; Deuterostomia; Chordata; Craniata; Vertebrata; Gnathostomata; Teleostomi; Euteleostomi; Sarcopterygii; Dipnotetrapodomorpha; Tetrapoda; Amniota; Sauropsida; Sauria; Archelosauria; Archosauria; Dinosauria; Saurischia; Theropoda; Coelurosauria; Aves; Neognathae; Passeriformes; Pipridae; Lepidothrix	nir3-derived
A0A6J0UCF7	MLIKEYRIPLPMSVDEYRIAQLYMIQKKSREETCGEGSGVEILENRPYTDGPGGNGQYTHKVYHIGMHIPSWFRSILPKAALRVEEESWNAYPYTRTRYTCPFVEKFSIDIETYYIADSGEQANVFNLSPAEKRQTVIDPIDIVKDPIPPHEYKSEEDPKLYKSVKTTRGPLSEDWIKELKNNPGKKPIMCAYKLCKVEFRYWGMQSKIERFIHDVGLRKVMVRAHRQAWCWQDEWYGLTIEDIRQLEKEAQLMLAQKMAQYSFNENEPEQHLPKDSLGENDVETKAITPATEAVDAPSNIGEAMSGRVLTKQWSTSSKSSSKRGASPSRHSISEWRMQSIARDSDESSDDEFFDAHEDLSENEEVFPKEITKWSSNDLMDKIESPEPEEVPEDPCFES…	103695	Pogona vitticeps	Vertebrates	cellular organisms; Eukaryota; Opisthokonta; Metazoa; Eumetazoa; Bilateria; Deuterostomia; Chordata; Craniata; Vertebrata; Gnathostomata; Teleostomi; Euteleostomi; Sarcopterygii; Dipnotetrapodomorpha; Tetrapoda; Amniota; Sauropsida; Sauria; Lepidosauria; Squamata; Bifurcata; Unidentata; Episquamata; Toxicofera; Iguania; Acrodonta; Agamidae; Amphibolurinae; Pogona	nir3-derived
A0A6J0X6K0	MIIKEYRIPLPMTVEEYRIAQLYMIQKKSRNETHGEGSGVEILENRPYTDGPGGSGQYTHKVYHVGMHIPSWFRSILPKAALRVVEESWNAYPYTRTRFTCPFVEKFSIDIETFYKTDAGENPNVFSLSPVEKNQLTIDFIDIVKDPVPPNEYKTEEDPKLFHSTKTQRGPLSENWIEEYKQQVFPIMCAYKLCKVEFRYWGMQSKIERFIHDTGLRKVMVRAHRQAWCWQDEWYGLNMDNIRELEKEAQLMLSRKMAQFNEEDKGAVELAKDEAAQDQASGEPSQPSSSSGEPLAGRGLKKQWSTSSKSSRSSKRGASPSRHSISEWRMQSIARDSDESSDDEFFDAHEDLSDSEEMFPKDITKWNSNDLMDKIESPEPEDSQDGLYRQSAPEFRVAS…	9880	Odocoileus virginianus texanus	Mammals	cellular organisms; Eukaryota; Opisthokonta; Metazoa; Eumetazoa; Bilateria; Deuterostomia; Chordata; Craniata; Vertebrata; Gnathostomata; Teleostomi; Euteleostomi; Sarcopterygii; Dipnotetrapodomorpha; Tetrapoda; Amniota; Mammalia; Theria; Eutheria; Boreoeutheria; Laurasiatheria; Artiodactyla; Ruminantia; Pecora; Cervidae; Odocoileinae; Odocoileus; Odocoileus virginianus	nir3-derived
A0A6J1VQF1	MLIKEYRIPLPMSVEEYRIAQLYMIQKKSREETCGEGSGVEILENRPYIDGPGGDGQYTHKVYHIGMHIPSWFRSILPKAALRVEEESWNAYPYTRTRYTCPFVEKFSIDIETYYISDSGEQPNVFNLSPAEKRQTVLDPIDIVKDPVPPHEYKSEEDPKVFKSAKTARGPLPEDWIQEQKNNPGTYPVMCAYKLCKVEFRYWGMQSKIERFIHDVGLRKVMVRAHRQAWCWQDEWYGLTIEDIRQLEKEAQLMLAKKMAQFSINEPDLEPHLPQDSLKNERNLESKAIPPSTEGVDAASNTDESLPRRVLTKQWSTSSKSSSKRGGELGPKAGKKGAMGLGVPWRINPVYTPIFFPLPDDPTLESAAGFHVGCSVERLSIIEDEAAPPLAQPSQIHVL…	8663	Notechis scutatus	Vertebrates	cellular organisms; Eukaryota; Opisthokonta; Metazoa; Eumetazoa; Bilateria; Deuterostomia; Chordata; Craniata; Vertebrata; Gnathostomata; Teleostomi; Euteleostomi; Sarcopterygii; Dipnotetrapodomorpha; Tetrapoda; Amniota; Sauropsida; Sauria; Lepidosauria; Squamata; Bifurcata; Unidentata; Episquamata; Toxicofera; Serpentes; Colubroidea; Elapidae; Acanthophiinae; Notechis	nir3-derived
A0A6J1Y3T6	MIIKEYRIPLPMTVEEYRIAQLYMIQKKSRNETYGQGSGVEILENRPYTDGPGGSGQYTHKVYHVGMHIPSWFRSILPKAALRVVEESWNAYPYTRTRFTCPFVEKFSIDIETFYKTDAGENPNVFSLSPVEKSQLTIDFIDIVKDPVPPSEYKTEEDPKLFHSIKTQRGPLSDNWIEEYKQQVFPIMCAYKLCKVEFRYWGMQSKIERFIHDTGLRKVMVRAHRQAWCWQDEWYGLNMENIRELEKEAQLMLSRKMARFNEDDEEAVQLAKDEAIQVQVAGEPAQPSSSSSSSGEPLAGRGLKKQWSTSSKSSRSSKRGASPSRHSISEWRMQSIARDSDEGSEDEYFDAHEDLSDSEEIFPKDITKWNSNDLMDKIESPEPEDTQDGLYRQSAPEFR…	32536	Acinonyx jubatus	Mammals	cellular organisms; Eukaryota; Opisthokonta; Metazoa; Eumetazoa; Bilateria; Deuterostomia; Chordata; Craniata; Vertebrata; Gnathostomata; Teleostomi; Euteleostomi; Sarcopterygii; Dipnotetrapodomorpha; Tetrapoda; Amniota; Mammalia; Theria; Eutheria; Boreoeutheria; Laurasiatheria; Carnivora; Feliformia; Felidae; Acinonychinae; Acinonyx	nir3-derived
A0A6J2BNF9	MIIKEYRIPLPMTVEEYRIAQLYMIQKKSRNETYGEGSGVEILENRPYTDGPGGSGQYTHKVYHVGMHIPSWFRSILPKAALRVVEESWNAYPYTRTRFTCPFVEKFSIDIETFYKTDAGENPNVFSLSPVEKNQLTIDFIDIVKDPVPPNEYKTEEDPKLFRSIKTQRGPLSDNWIEEYKQQVFPIMCAYKLCKVEFRYWGMQSKIERFIHDTGLRKVMVRAHRQAWCWQDEWYGLNMENIRELEKEAQLMLSRKMAQFNEDDEEAAELAKDEASQAQVPGEAPQPSSSGGEPLAGRGLKKQWSTSSKSSRSSTRGASPSRHSISEWRMQSIARDSDESSDEEYFDAHEDLSDSEEIFPKDITKWNSNDLMDKIESPEPEDTQDSLYRQSAPEFRVAS…	9704	Zalophus californianus	Mammals	cellular organisms; Eukaryota; Opisthokonta; Metazoa; Eumetazoa; Bilateria; Deuterostomia; Chordata; Craniata; Vertebrata; Gnathostomata; Teleostomi; Euteleostomi; Sarcopterygii; Dipnotetrapodomorpha; Tetrapoda; Amniota; Mammalia; Theria; Eutheria; Boreoeutheria; Laurasiatheria; Carnivora; Caniformia; Otariidae; Zalophus	nir3-derived
A0A6J2I687	MLIKEYRIPLPMSVEEYRIAQLYMIQKKSREETCGEGSGVEILENRPYVDGPGGNGQYTHKVYHIGMHIPSWFRSILPKAALRVEEESWNAYPYTRTRYTCPFVEKFSIDIETYYKTDPGDHSNVFNLSAAEKRQTILDPIDIVKDPIPPHEYKAEEDPKLYKSVKTKRGPLSEDWIQEYKNNPGKYPIMCAYKLCKVEFRYWGMQSKIERFIHDVGLRKVMVRAHRQAWCWQDEWYGLTIEDIRRLEKEAQLMLAQKMAQFCGESDPEQHGVKDTPGEKEVEANTVSPADTEDSAANSEPASGRSLTKQWSTSSKSSRSSKRGASPSRHSISEWRMQSIARDSDDSSDDEFFDAHEDLSDNEEMFPKEITKWSSNDLMDKIETPECDDVQGDLYHETS…	649802	Pipra filicauda	Vertebrates	cellular organisms; Eukaryota; Opisthokonta; Metazoa; Eumetazoa; Bilateria; Deuterostomia; Chordata; Craniata; Vertebrata; Gnathostomata; Teleostomi; Euteleostomi; Sarcopterygii; Dipnotetrapodomorpha; Tetrapoda; Amniota; Sauropsida; Sauria; Archelosauria; Archosauria; Dinosauria; Saurischia; Theropoda; Coelurosauria; Aves; Neognathae; Passeriformes; Pipridae; Pipra	nir3-derived
A0A6J2MXN5	MIIKEYRIPLPMTVEEYRIAQLYMIQKKSRNETYGEGSGVEILENRPYTDGPGGSGQYTHKVYHVGMHIPSWFRSILPKAALRVVEESWNAYPYTRTRFTCPFVEKFSIDIETFYKTDAGENPNVFSLSPVEKNQLTIDFIDIVKDPVPPNEYRTEEDPKLFRSTKTQRGPLSDNWIEEYKQQVFPIMCAYKLCKVEFRYWGMQSKIERFIHDTGLRKVMVRAHRQAWCWQDEWFGLSMENIRELEKEAQLMLSRKMAQFSEDDDEAAELAKGEDGQAQAPGEAPQPSSGGESLAGRGLKKQWSTSSKSSRSSKRGASPSRHSISEWRMQSIARDSDESSDDEFFDAHEDLSDSEEMFPKDMAKWNSNDLMDKIEGPEPEDTQDNMYCQSTPEFRVASS…	89673	Phyllostomus discolor	Mammals	cellular organisms; Eukaryota; Opisthokonta; Metazoa; Eumetazoa; Bilateria; Deuterostomia; Chordata; Craniata; Vertebrata; Gnathostomata; Teleostomi; Euteleostomi; Sarcopterygii; Dipnotetrapodomorpha; Tetrapoda; Amniota; Mammalia; Theria; Eutheria; Boreoeutheria; Laurasiatheria; Chiroptera; Microchiroptera; Phyllostomidae; Phyllostominae; Phyllostomus	nir3-derived
A0A6J2QF46	MLIKEYRIPMPMSVEEYRIAQLYMIQKKSREESCGEGSGVEILENKPYTDGPGGTGQYTHKVYHIGMHIPSWFRSILPKAALRVEEESWNAYPYTRTRYTCPFVEKFSIDIETYYKPDTGNQVDVFNMSAVEKRQRTIDPIDIVTDPIAPHEYKAEEDTRLYKSNKTQRGPLQDDWIEDYNNNPGKTPIMCAYKLCKVEFRYWGMQSKIERFIHDVGLRKVMVRAHRQAWCWQDEWYGLTMEDIRQLELETQLALATKMAQFSQAEEAIEANGGAPSPDKDQEAKEAISSIEAEEVVVSSGGETLQPRGVLTKQWSTSSRSSRSSKRGVSPSRHSISEWRMQSIARDSEDSSDEEFFDAHEDLSDGEDVLPKEIAKWNSNDLMDKIEAADREETPGEMF…	56716	Cottoperca gobio	Vertebrates	cellular organisms; Eukaryota; Opisthokonta; Metazoa; Eumetazoa; Bilateria; Deuterostomia; Chordata; Craniata; Vertebrata; Gnathostomata; Teleostomi; Euteleostomi; Actinopterygii; Actinopteri; Neopterygii; Teleostei; Osteoglossocephalai; Clupeocephala; Euteleosteomorpha; Neoteleostei; Eurypterygia; Ctenosquamata; Acanthomorphata; Euacanthomorphacea; Percomorphaceae; Eupercaria; Perciformes; Notot…	nir3-derived
A0A6J2V7J0	MLIKEYRIPMPLSVEEYRIAQLYMIQKKSREESCGEGSGVEILENRPYTDGPGGTGQYTHKVYHIGMHIPSWFRSILPKAALRVEEESWNAYPYTRTRYTCPFVEKFSIDIETFYKSDVGTQADVFNLSPAERRQRTLDPIDIVKDPIPTHEYKAEEDPRVYCSVKTKRGPLTDDWIEEYVKDPSRSPIMCAYKLCKVEFRYWGMQSKIERFIHDVGLRKVMVRAHRQAWCWQDEWFGLSMEDIRQLELETQLALAQKMAQYTSVEEATEANGAGPLPEKAQEAQETLSPSPGEEPVTDTLQARSSLTKQWSTSSRSSRSSKRGVSPSRHSISEWRMQSIARDSEESSDEEFFDAHEDLSDSEEIFPKEITKWNSNDLMDKIEAADVEEASEELYQETG…	29144	Chanos chanos	Vertebrates	cellular organisms; Eukaryota; Opisthokonta; Metazoa; Eumetazoa; Bilateria; Deuterostomia; Chordata; Craniata; Vertebrata; Gnathostomata; Teleostomi; Euteleostomi; Actinopterygii; Actinopteri; Neopterygii; Teleostei; Osteoglossocephalai; Clupeocephala; Otomorpha; Ostariophysi; Anotophysi; Gonorynchiformes; Chanoidei; Chanidae; Chanos	nir3-derived
A0A6J3DUV4	MLIKEYRIPLPMSVEEYRIAQLYMIQKKSREETCGEGSGVEILENRPYMDGPGGNGQYTHKVYHIGMHIPSWFRSILPKAALRVEEESWNAYPYTRTRYTCPFVEKFSIDIETYYKTDPGEHANVFNLSPAEKRQTILDPIDIVKDPIPPHEYKAEEDPKLYKSVKTKRGPLSEDWIQEYKNNPGKYPIMCAYKLCKVEFRYWGMQSKIERFIHDVGLRKVMVRAHRQAWCWQDEWYGLTIEDIRQLEKEAQLMLAQKMAQFCGENDTEQHGVKDTPGEKDVEVDIVSPVDTEDAAGNSETASGRSLTKQWSTSSKSSRSSKRGASPSRHSISEWRMQSIARDSDDSSDDEYFDAHEDLSDNEEMFPKEITKWSSNDLMDKIETPECDDVQGDLYHETS…	219594	Aythya fuligula	Vertebrates	cellular organisms; Eukaryota; Opisthokonta; Metazoa; Eumetazoa; Bilateria; Deuterostomia; Chordata; Craniata; Vertebrata; Gnathostomata; Teleostomi; Euteleostomi; Sarcopterygii; Dipnotetrapodomorpha; Tetrapoda; Amniota; Sauropsida; Sauria; Archelosauria; Archosauria; Dinosauria; Saurischia; Theropoda; Coelurosauria; Aves; Neognathae; Galloanserae; Anseriformes; Anatidae; Aythyinae; Aythya	nir3-derived
A0A6J3EZV7	MIIKEYRIPLPMTVEEYRIAQLYMIQKKSRNETYGEGSGVEILENRPYTDGPGGSGQYTHKVYHVGMHIPSWFRSILPKAALRVVEESWNAYPYTRTRFTCPFVEKFSIDIETFYKTDAGENPDVFSLSPVEKNQLTIDFIDIVKDPVPHNEYKIEEDPKLFQSTKTQRGPLSDNWIEEYKKQVFPIMCAYKLCKVEFRYWGMQSKIERFIHDTGLRRVMVRAHRQAWCWQDEWYGLSMENIRELEKEAQLMLSRKMAQFSEDGEEATELTKDEAAPDQASGEPPEPSSSNGEPLVGRGLKKQWSTSSKSSRSSKRGVSPSRHSISEWRMQSIARDSDESSDDEFFDAHEDLSDTEEMFPKDITKWSSNDLMDNIESPEPEDTQDGLYRQSAPEFRVAS…	9515	Sapajus apella	Primates	cellular organisms; Eukaryota; Opisthokonta; Metazoa; Eumetazoa; Bilateria; Deuterostomia; Chordata; Craniata; Vertebrata; Gnathostomata; Teleostomi; Euteleostomi; Sarcopterygii; Dipnotetrapodomorpha; Tetrapoda; Amniota; Mammalia; Theria; Eutheria; Boreoeutheria; Euarchontoglires; Primates; Haplorrhini; Simiiformes; Platyrrhini; Cebidae; Cebinae; Sapajus	nir3-derived
A0A6J3PR58	MIIKEYRIPLPMTVEEYRIAQLYMIQKKSRNETFGEGSGVEILENRPYTDGPGGSGQYTHKVYHVGMHIPSWFRSILPKAALRVVEESWNAYPYTRTRFTCPFVEKFSIDIETFYKTDAGENPNVFSLSPVEKNQLTIDFIDIVKDPVPPNEYKTEEDPKLFYSTKTQRGPLSENWIEEYKQQVFPIMCAYKLCKVEFRYWGMQSKIERFIHDTGLRKVMVRAHRQAWCWQDEWYGLNMENIRELEKEAQLMLSRKMAQFSEDDEGAAELAKDEAPQAQAPREPPQPSSSGGEPLAGRGLKKQWSTSSKSSRSSKRGASPSRHSISEWRMQSIARDSDESSDDEFFDAHEDLSDSEEMFPKDITKWNSNDLMDKIESPEPEDTQDGLYRQSAPEFRVAS…	9739	Tursiops truncatus	Mammals	cellular organisms; Eukaryota; Opisthokonta; Metazoa; Eumetazoa; Bilateria; Deuterostomia; Chordata; Craniata; Vertebrata; Gnathostomata; Teleostomi; Euteleostomi; Sarcopterygii; Dipnotetrapodomorpha; Tetrapoda; Amniota; Mammalia; Theria; Eutheria; Boreoeutheria; Laurasiatheria; Artiodactyla; Whippomorpha; Cetacea; Odontoceti; Delphinidae; Tursiops	nir3-derived
A0A6P6EWA3	MIIKEYRIPLPMTVEEYRIAQLYMIQKKSRNETYGEGSGVEILENRPYTDGPGGSGQYTHKVYHVGMHIPGWFRSILPKAALRVVEESWNAYPYTRTRFTCPFVEKFSIDIETFYKTDAGDSPDVFSLSPVEKSQLTTDVIDIVKDPVPPSEYKTEEDPKLFQSAKTRRGPLSENWREECAGRRLPIMCAYKLCKVEFRYWGMQSKIERFIHDTGLRRVMVRAHRQAWCWQDEWYGLSMEDIRELEREAQLMLSRKMAQFNEDEAGTELTKDPADQDQASGPPLEPSSNNGEPLVGRGLKKQWSTSSKSSRSSKRGASPSRHSISEWRMQSIARDSDESSDDEFFDAHEDLSDSEDMFPKDITKWSSNDLMDKMESPEPEDTQDSLYRPSGPEFRVASS…	10160	Octodon degus	Rodents	cellular organisms; Eukaryota; Opisthokonta; Metazoa; Eumetazoa; Bilateria; Deuterostomia; Chordata; Craniata; Vertebrata; Gnathostomata; Teleostomi; Euteleostomi; Sarcopterygii; Dipnotetrapodomorpha; Tetrapoda; Amniota; Mammalia; Theria; Eutheria; Boreoeutheria; Euarchontoglires; Glires; Rodentia; Hystricomorpha; Octodontidae; Octodon	nir3-derived
A0A6P3H931	MIIKEYRIPLPMTVEEYRIAQLYMIQKKSRNETHGEGSGVEILENRPYTDGPGGSGQYTHKVYHVGMHIPSWFRSILPKAALRVVEESWNAYPYTRTRFTCPFVEKFSIDIETFYKTDAGENPNVFSLSPVEKNQLTVDFIDIVKDPVPPNEYKTEEDPKLFHSTKTQRGPLSENWIEEYKQQVFPIMCAYKLCKVEFRYWGMQSKIERFIHDTGLRKVMVRAHRQAWCWQDEWYGLNMDNIRELEKEAQLMLSRKMAQFNEEDKGAAELAKNEAAQDQASGEPSQPSSSGGEPLAGRGLKKQWSTSSKSSRSSKRGASPSRHSISEWRMQSIARDSDESSDDEFFDAHEDLSDSEEMFPKDITKWNSNDLMDKIESPEPEDSQDGLYRQNAPEFRVAS…	43346	Bison bison bison	Mammals	cellular organisms; Eukaryota; Opisthokonta; Metazoa; Eumetazoa; Bilateria; Deuterostomia; Chordata; Craniata; Vertebrata; Gnathostomata; Teleostomi; Euteleostomi; Sarcopterygii; Dipnotetrapodomorpha; Tetrapoda; Amniota; Mammalia; Theria; Eutheria; Boreoeutheria; Laurasiatheria; Artiodactyla; Ruminantia; Pecora; Bovidae; Bovinae; Bison; Bison bison	nir3-derived
A0A6P3RML8	MLIKEYHILLPMSLDEYQVAQLYMIQKKSREESSGEGSGVEILANRPYTDGPGGSGQYTHKVYHVGSHIPGWFRALLPKAALQVEEESWNAYPYTRTRYTCPFVEKFSIEIETYYLPDGGQQPNVFNLSGAERRQRILDTIDIVRDAVAPGEYKAEEDPRLYRSVKTGRGPLADDWARTAAQTGPLMCAYKLCKVEFRYWGMQAKIEQFIHDVGLRRVMLRAHRQAWCWQDEWTDLSMADIRALEEETARMLAQRMAKCNTGNEGSEAQPPGKPCTEARAGANHAATSDGPEPPLGPDASPDASFGKQWSSSSRSSYSSQHGGGVSPQSLSEWRMQNIARDSENSSEEEFFDAHEGFSDSDEVFPKEMTKWNSNDFIDAFASPTEAEGVPDSGAEAAKD…	132908	Pteropus vampyrus	Mammals	cellular organisms; Eukaryota; Opisthokonta; Metazoa; Eumetazoa; Bilateria; Deuterostomia; Chordata; Craniata; Vertebrata; Gnathostomata; Teleostomi; Euteleostomi; Sarcopterygii; Dipnotetrapodomorpha; Tetrapoda; Amniota; Mammalia; Theria; Eutheria; Boreoeutheria; Laurasiatheria; Chiroptera; Megachiroptera; Pteropodidae; Pteropodinae; Pteropus	nir2-derived
A0A6P4X457	MIIKEYRIPLPMTVEEYRIAQLYMIQKKSRNETYGQGSGVEILENRPYTDGPGGSGQYTHKVYHVGMHIPSWFRSILPKAALRVVEESWNAYPYTRTRFTCPFVEKFSIDIETFYKTDAGENPNVFSLSPVEKSQLTIDFIDIVKDPVPPSEYKTEEDPKLFHSIKTQRGPLSDNWIEEYKQQVFPIMCAYKLCKVEFRYWGMQSKIERFIHDTGLRKVMVRAHRQAWCWQDEWYGLNMENIRELEKEAQLMLSRKMARFNEDDEEAVQLAKDEAIQAQVAGEPAQPSSSSSSSGEPLAGRGLKKQWSTSSKSSRSSKRGASPSRHSISEWRMQSIARDSDEGSEDEYFDAHEDLSDSEEIFPKDITKWNSNDLMDKIESPEPEDTQDGLYRQSAPEFR…	9691	Panthera pardus	Mammals	cellular organisms; Eukaryota; Opisthokonta; Metazoa; Eumetazoa; Bilateria; Deuterostomia; Chordata; Craniata; Vertebrata; Gnathostomata; Teleostomi; Euteleostomi; Sarcopterygii; Dipnotetrapodomorpha; Tetrapoda; Amniota; Mammalia; Theria; Eutheria; Boreoeutheria; Laurasiatheria; Carnivora; Feliformia; Felidae; Pantherinae; Panthera	nir3-derived
A0A6P4YYG3	MLIKEYRIPLPLSVEEYRIAQLYMIQKKSREESQGEGNGVEILVNEPYRDGPGGSGQYTRKVYHIGTHIPSWFRSILPKAALRVEEEAWNAYPYTRTRYTCPFIEKFFLEIETKYCADGGKQDNVFNLSGAEKRNRIVDVIDVVKDDLPAHDYKLEEDPALYKSAKTGRGPLGPDWKQKCQDSPNQDIMCSYKLCKVEFRYWGMQNKIEKFIHDVALRKTMLQAHRQAWCWQDEWEGLEINDIRRLEKETQLALAHKMQRQGSSSSLQEAHVPPKPAAPAASLPATEETPAGPQAAEDKTKQAADTNRSTNGCETRNFYEWRFQSIVRDSESCSSSDEEFFDAQDALDETLLTKWSSEEMVAMDTVAMDTVAMDTVAMTPETPGKQQEKDDFNETRKEP…	7741	Branchiostoma belcheri	Chordate	cellular organisms; Eukaryota; Opisthokonta; Metazoa; Eumetazoa; Bilateria; Deuterostomia; Chordata; Cephalochordata; Leptocardii; Amphioxiformes; Branchiostomidae; Branchiostoma	nir3-derived
A0A6P5D8P4	MIIKEYRIPLPMTVEEYRIAQLYMIQKKSRNETHGEGSGVEILENRPYTDGPGGSGQYTHKVYHVGMHIPSWFRSILPKAALRVVEESWNAYPYTRTRFTCPFVEKFSIDIETFYKTDAGENPNVFSLSPVEKNQLTIDFIDIVKDPVPPNEYKXEEDPKLFHSTKTQRGPLSENWIEEYKQQVFPIMCAYKLCKVEFRYWGMQSKIERFIHDTGLRKVMVRAHRQAWCWQDEWYGLNMDNIRELEKEAQLMLSRKMAQFNEEDKGAAELAKNEAAQDQASGEPSQPSSSGGEPLAGRGLKKQWSTSSKSSRSSKRGASPSRHSISEWRMQSIARDSDESSDDEFFDAHEDLSDSEEMFPKDITKWNSNDLMDKIESPEPEDSQDGLYRQRAPEFRVAS…	9915	Bos indicus	Mammals	cellular organisms; Eukaryota; Opisthokonta; Metazoa; Eumetazoa; Bilateria; Deuterostomia; Chordata; Craniata; Vertebrata; Gnathostomata; Teleostomi; Euteleostomi; Sarcopterygii; Dipnotetrapodomorpha; Tetrapoda; Amniota; Mammalia; Theria; Eutheria; Boreoeutheria; Laurasiatheria; Artiodactyla; Ruminantia; Pecora; Bovidae; Bovinae; Bos	nir3-derived
A0A6P5IUH6	MLIKEYRIPLPMSVEEYRIAQLYMIQKKSREETCGEGSGVEILENRPYTDGPGGAGQYTHKVYHIGMHIPSWFRSILPKAALRVEEESWNAYPYTRTRYTCPFVEKFSIDIETFYKPDAGDSANVFSLSPMEKRQTILDPIDIVKDPIPPNEYKLEEDPRLFRSVKTRRGPLSEDWIEECLHLPSHLPIMCAYKLCKVEFRYWGMQSKIERFIHDVGLRKVMVRAHRQAWCWQDEWYGLTIEDIRELEKEAQLMLSQKMAQYMDGDGYGPQEPPSEEKEEENALREAPEPPSSNGEALKGRGLTKQWSTSSKSSRSSKRGGSPSCQSISEWRMQSIARDSDDSSDDEFFDAHEDLSDNEEPFPKEITKWSSDDLMDKIETPESDATVITAPPWAELREV…	38626	Phascolarctos cinereus	Mammals	cellular organisms; Eukaryota; Opisthokonta; Metazoa; Eumetazoa; Bilateria; Deuterostomia; Chordata; Craniata; Vertebrata; Gnathostomata; Teleostomi; Euteleostomi; Sarcopterygii; Dipnotetrapodomorpha; Tetrapoda; Amniota; Mammalia; Theria; Metatheria; Diprotodontia; Phascolarctidae; Phascolarctos	nir3-derived
A0A6P5PTJ0	MIIKEYRIPLPMTVDEYRIAQLYMIQKKSRNETHGQGSGVEILENRPYTDGPGGSGQYTHKVYHVGMHIPGWFRSILPKAALRVVEESWNAYPYTRTRFTCPFVEKFSIDIETFYKTDTGENNNVFNLSPVEKSQLVTDIIDIVKDPVPPSEYKTEEDPKLFQSVKTCRGPLSENWIQEYKKRLLPIMCAYKLCKVEFRYWGMQSKIERFIHDTGLRRVMVRAHRQAWCWQDEWYGLTMEKIRELEREVQLMLSRKMAQFSEEGPSELSKDSTAKDQASGTTSDPGSKNGEPLGRGLKKQWSTSSKSSRSSKRGASPSRHSISEWRMQSIARDSDEGSEEEFFDAHENLYCTEEKQAKDMTKWNSNDLMDKMENPEPEESQDGIYQQSGSEFRVASSVE…	10089	Mus caroli	Rodents	cellular organisms; Eukaryota; Opisthokonta; Metazoa; Eumetazoa; Bilateria; Deuterostomia; Chordata; Craniata; Vertebrata; Gnathostomata; Teleostomi; Euteleostomi; Sarcopterygii; Dipnotetrapodomorpha; Tetrapoda; Amniota; Mammalia; Theria; Eutheria; Boreoeutheria; Euarchontoglires; Glires; Rodentia; Myomorpha; Muroidea; Muridae; Murinae; Mus; Mus	nir3-derived
A0A6P6Q902	MLIKEYRIPMPMSVEEYRIAQLYMIQKKSREESEGEGSGVEILENRPYTDGPGGSGQYTHKVYHIGQHIPSWFRSILPKAALRVEEESWNAYPYTRTRYTCPFVEKFSIDIETYYKPDTGSQNEVFNMSSAERRQRDIDPIDIVNEFIAPHEYLAEEDPKLYKSYKTQRGPLSDDWIAEISNNPGKMPIMCAYKLCKVEFRYWGMQSKIERFIHDVGLRKVMVRAHRQAWCWQDEWYGLTMEDIRQLELETQLALAQKMAQYSCNEEGGENNGAVTSPEKEHEAKEAISSIQAEGTTRTKGDTLQARGELTKQWSTSSRSSRSSKRGGSPSRHSISEWRMQSIARDSEDSTDDEFFDAHEGFSDSEEIFVKDITKWSSNDLMDKIETVDAEEAQGDYQE…	7957	Carassius auratus	Vertebrates	cellular organisms; Eukaryota; Opisthokonta; Metazoa; Eumetazoa; Bilateria; Deuterostomia; Chordata; Craniata; Vertebrata; Gnathostomata; Teleostomi; Euteleostomi; Actinopterygii; Actinopteri; Neopterygii; Teleostei; Osteoglossocephalai; Clupeocephala; Otomorpha; Ostariophysi; Otophysi; Cypriniphysae; Cypriniformes; Cyprinoidei; Cyprinidae; Cyprininae; Carassius	nir3-derived
A0A6P7CZZ0	MIIKEYRIPLPMTVEEYRIAQLYMIQKKSRNETHGEGSGVEILENRPYTDGPGGSGQYTHKVYHVGMHIPSWFRSILPKAALRVVEESWNAYPYTRTRFTCPFVEKFSIDIETFYKTDAGENPNVFSLSPVEKNQLTIDFIDIVKDPVPPNEYKTEEDPKLFHSTKTQRGPLSENWIEEHRQQAFPIMCAYKLCKVEFRYWGMQSKIERFIHDTGLRKVMVRAHRQAWCWQDEWYGLNMDNIRELEKEAQLMLSRKMAQFNEEDKGAAELAKNEAAQDQASGEPSQPSSSGGEPLAGRGLKKQWSTSSKSSRSSKRGASPSRHSISEWRMQSIARDSDESSDDEFFDAHEDLSDSEEMFPKDITKWNSNDLMDKIESPEPEDSQDGLYRQSTPEFRVAS…	9940	Ovis aries	Mammals	cellular organisms; Eukaryota; Opisthokonta; Metazoa; Eumetazoa; Bilateria; Deuterostomia; Chordata; Craniata; Vertebrata; Gnathostomata; Teleostomi; Euteleostomi; Sarcopterygii; Dipnotetrapodomorpha; Tetrapoda; Amniota; Mammalia; Theria; Eutheria; Boreoeutheria; Laurasiatheria; Artiodactyla; Ruminantia; Pecora; Bovidae; Caprinae; Ovis	nir3-derived
A0A6P7IZM1	MLIKEYRIPMPMSVEEYRIAQLYMIQKKSREESCGEGSGVEILENKPYTDGPGGTGQYTHKVYHIGMHIPSWFRSILPKAALRVEEESWNAYPYTRTRYTCPFVEKFSIDIETYYKPDTGNQADVFNMSAVEKRQRTIDPIDIVTDPIPPHEYKSEEDPRLYKSVKTQRGPLRDDWIEEYNNNPGKTPIMCAYKLCKVEFRYWGMQSKIERFIHDVGLRKVMVRAHRQAWCWQDEWYGLTIEDIRQLELETQLTLARKMAQFSQAEEATEANGGAPSPDKDQEAKEAISSIEAEEVVTSSGGETLQPRGVLTKQWSTSSRSSRSSKRGGEEHAIFTYSPVSPLGMTVCETGTDVKVSPSRHSISEWRMQSIARDSDDSSDEEFFDAHEDLSDGEEVFPK…	210632	Parambassis ranga	Vertebrates	cellular organisms; Eukaryota; Opisthokonta; Metazoa; Eumetazoa; Bilateria; Deuterostomia; Chordata; Craniata; Vertebrata; Gnathostomata; Teleostomi; Euteleostomi; Actinopterygii; Actinopteri; Neopterygii; Teleostei; Osteoglossocephalai; Clupeocephala; Euteleosteomorpha; Neoteleostei; Eurypterygia; Ctenosquamata; Acanthomorphata; Euacanthomorphacea; Percomorphaceae; Ovalentaria; Ovalentaria incer…	nir3-derived
A0A6P7NEF1	MLIKEYRIPMPMSVEEYRIAQLYMIQKKSREESCGEGSGVEILENKPYTDGPGGTGQYTHKVYHIGMHIPSWFRSILPKAALRVEEESWNAYPYTRTRYTCPFVEKFSIDIETYYKADTGNQTDVFNMSVAERRQRTIDPIDIVTDPIPPHEYKAEEDPRLYKSVKTQRGPLQDDWIEEYNNNPGKTPIMCAYKLCKVEFRYWGMQSKIERFIHDVGLRKVMVRAHRQAWCWQDEWYGLTMEDIRQLELETQLALARKMAQFSQAEEATEANGGTPSPDKDQEAKEAISSIEAEEVVVSSGAETLQPRGILTKQWSTSSRSSRSSKRGVSPSRHSISEWRMQSIARDSDDSSDEEFFDAHEDLSDGEEVFPKEIAKWNSNDLMDKIEAADTEEASGELL…	158456	Betta splendens	Vertebrates	cellular organisms; Eukaryota; Opisthokonta; Metazoa; Eumetazoa; Bilateria; Deuterostomia; Chordata; Craniata; Vertebrata; Gnathostomata; Teleostomi; Euteleostomi; Actinopterygii; Actinopteri; Neopterygii; Teleostei; Osteoglossocephalai; Clupeocephala; Euteleosteomorpha; Neoteleostei; Eurypterygia; Ctenosquamata; Acanthomorphata; Euacanthomorphacea; Percomorphaceae; Anabantaria; Anabantiformes; A…	nir3-derived
A0A6P7ZNR6	MLIKEYRIPLPMSLDEYRIAQLYMIQKKSREETCGEGSGVEILENRPYTDGPGGPGQYTRKVYHIGMHIPSWFRSILPKAALRVEEESWNAYPYTRTRYTCPFVEKFSIDIETFYKPDSGDHVNVFNLSPTEKRQTILDPIDIVKDSIPSHEYKAEEDPKLYKSLKTKRGPLSEDWIEEQRNNLGKYPIMCAYKLCKVEFRYWGMQSKIERFIHDVGLRKVMVRAHRQAWCWQDEWYGLTIEDIRQLEREAQLMLAQKMAQFSLSDSESEQHGAKESPSEKDAETKVIASIEAADAPCNIGESLAGRALTKQWSTSSRSSRSSKRGASPSRHSISEWRMQSIARDSDESSDEEFFDAHEDLSDTEEVFPKEISKWNSNDLMDKIETTEVDDIQGDLYHE…	1415580	Microcaecilia unicolor	Vertebrates	cellular organisms; Eukaryota; Opisthokonta; Metazoa; Eumetazoa; Bilateria; Deuterostomia; Chordata; Craniata; Vertebrata; Gnathostomata; Teleostomi; Euteleostomi; Sarcopterygii; Dipnotetrapodomorpha; Tetrapoda; Amphibia; Gymnophiona; Siphonopidae; Microcaecilia	nir3-derived
A0A6P8FU25	MLIKEYRIPMPLSVEEYRIAQLYMIQKKSRDESCGEGSGVEILENRPYTDGPGGAGQYTQKVYHIGQHIPSWFRSILPKAALRVEEESWNAYPYTRTRYTCPFVEKFSIDIETFYKSDTGTQADVFNMSPAERRQRTLDPIDIVKDPLLPHEYKAEEDPRIYCSDKTKRGPLTEDWIDEITFDPGSCPVMCAYKLCKVEFRYWGMQSKIERFIHDVGLRKVMVRAHRQAWCWQDEWYGLTMEDIRQLELETQVALKQRMAQFSQEEADANAGNVGAGAGTLPERGQEAQEGLADDERETTPLASTHTDTLTTAAARGTLTKQWSTSSRSSRSSKRGASPSRHSISEWRMQSIARDSDDSSDDEEFFDAYEDLSENEETFPKEITKWNSNELMDKMDAAD…	7950	Clupea harengus	Vertebrates	cellular organisms; Eukaryota; Opisthokonta; Metazoa; Eumetazoa; Bilateria; Deuterostomia; Chordata; Craniata; Vertebrata; Gnathostomata; Teleostomi; Euteleostomi; Actinopterygii; Actinopteri; Neopterygii; Teleostei; Osteoglossocephalai; Clupeocephala; Otomorpha; Clupei; Clupeiformes; Clupeoidei; Clupeidae; Clupeinae; Clupea	nir3-derived
A0A6P8RW32	MLIKEYRIPLPMSLEEYRIAQLYMIQKKSREETCGEGSGVEILENRPYTDGPGGPGQYTRKVYHIGMHIPSWFRSILPKAALRVEEESWNAYPYTRTRYTCPFVEKFSIDIETFYKPDSGDHVNVFNLSPTEKRQTILDPIDIVKDSIPSHEYKAEEDPKLYKSIKTKRGPLSENWIEEQRNNLGKYPIMCAYKLCKVEFRYWGMQSKIERFIHDVGLRKVMVRAHRQAWCWQDEWCGLTIEDIRQLEREAQLMLAQKMAQFSLSDSESEQHGAKDLPSEKDTETKVIASIEAADAPCSIGESLAGRALTKQWSTSSRSSRSSKRGASPSRHSISEWRMQSIARDSDESSDEEFFDAHEDLSDTEEVFPKEISKWSSNDLMDKIETTEVDDIQGDLYNE…	260995	Geotrypetes seraphini	Vertebrates	cellular organisms; Eukaryota; Opisthokonta; Metazoa; Eumetazoa; Bilateria; Deuterostomia; Chordata; Craniata; Vertebrata; Gnathostomata; Teleostomi; Euteleostomi; Sarcopterygii; Dipnotetrapodomorpha; Tetrapoda; Amphibia; Gymnophiona; Dermophiidae; Geotrypetes	nir3-derived
A0A6P8W614	MLIKEYRIPMPMSVEEYRIAQLYMIQKKSREESCGEGSGVEILENKPYTDGPGGTGQYTHKVYHIGMHIPSWFRSILPKAALRVEEESWNAYPYTRTRYTCPFVEKFSIDIETYYKPDTGNQADVFNMSAVERRQRSIDPIDIVTDPIPPHEYKAEEDTRLYKSAKTQRGPLLDDWIEEYNNNPGMSPIMCAYKLCKVEFRYWGMQSKIERFIHDVGLRKVMARAHRQAWCWQDEWYGLTMEDIRQLELETQLALATKMAQFSQAEEAAEANGGAPSPDKEQEAKEAISSIEAEELVVSSGGDTLQPRGVLTKQWSTSSRSSRSSKRGVSPSRHSISEWRMQSIARDSEDSSDEEFFDAHEDLSDNEDALPKEITKWNSNDLMDKIEAADSEETPGELF…	8218	Gymnodraco acuticeps	Vertebrates	cellular organisms; Eukaryota; Opisthokonta; Metazoa; Eumetazoa; Bilateria; Deuterostomia; Chordata; Craniata; Vertebrata; Gnathostomata; Teleostomi; Euteleostomi; Actinopterygii; Actinopteri; Neopterygii; Teleostei; Osteoglossocephalai; Clupeocephala; Euteleosteomorpha; Neoteleostei; Eurypterygia; Ctenosquamata; Acanthomorphata; Euacanthomorphacea; Percomorphaceae; Eupercaria; Perciformes; Notot…	nir3-derived
A0A6P9CJJ7	MLIKEYRIPLPMSVEEYRIAQLYMIQKKSREETCGEGSGVEILENRPYIDGPGGDGQYTHKVYHIGMHIPSWFRSILPKAALRVEEESWNAYPYTRTRYTCPFVEKFSIDIETYYIPDSGDQANVFNLSPAEERQTVLDPIDIVKDPVPPHEYKSEEDPKVFKSAKTARGPLAEDWIQEHQNNPGRYPVMCAYKLCKVEFRYWGMQSKIERFIHDVGLRKVMVRAHRQAWCWQDEWYGLTIEDIRQLEKEAQLMLAQKMAQFSINESDLEPHLPQDPLNERNVESKAIPPSTEGVDATSNTDESLPGRVLTKQWSTSSKSSSKRGASPSHHNISEWRMESIARDSEESSDEEFFDAHEDISENEEVFPKEITKWSSNDLMDKIETAEETDEAPDDPTLE…	94885	Pantherophis guttatus	Vertebrates	cellular organisms; Eukaryota; Opisthokonta; Metazoa; Eumetazoa; Bilateria; Deuterostomia; Chordata; Craniata; Vertebrata; Gnathostomata; Teleostomi; Euteleostomi; Sarcopterygii; Dipnotetrapodomorpha; Tetrapoda; Amniota; Sauropsida; Sauria; Lepidosauria; Squamata; Bifurcata; Unidentata; Episquamata; Toxicofera; Serpentes; Colubroidea; Colubridae; Colubrinae; Pantherophis	nir3-derived
A0A7J5YIC8	MLIKEYRIPMPMSVEEYRIAQLYMIQKKSREESCGEGSGVEILENKPYEDGPGGSGQYTHKVYHIGKHIPSWFCAILPQAALRVEEEYTCPFVEKFSIDIETYYKPDTGNQVDVFNMSSAEKRQRTVGEPHRHRKGLHPPHEYLVEEDPKLYQSVKTKRGPLSDDWIEEINQKLGECPVMCAYKLCKVEFRYWGMQSKIERFIHDVGLRKVMVRAHRQAWCWQDEWYGLTIEDIRLLELETQLALAKKMAQFSLTEEGGRRRPSARTRSRGLRPGARLQRERGGSWETPWRHEGSSPSSGPPPPSPPTEWRMQSIARDSDDSTDDEFFDAHEDFSDNEEMFAKEITKWSSNDLMDKIGTNEMDEAQETMYQESGGEYAVMSNEERQMEDCSSHQCLQTS…	36200	Dissostichus mawsoni	Vertebrates	cellular organisms; Eukaryota; Opisthokonta; Metazoa; Eumetazoa; Bilateria; Deuterostomia; Chordata; Craniata; Vertebrata; Gnathostomata; Teleostomi; Euteleostomi; Actinopterygii; Actinopteri; Neopterygii; Teleostei; Osteoglossocephalai; Clupeocephala; Euteleosteomorpha; Neoteleostei; Eurypterygia; Ctenosquamata; Acanthomorphata; Euacanthomorphacea; Percomorphaceae; Eupercaria; Perciformes; Notot…	nir3-derived
A0A7J6AH02	MLIKEYRIPMPMSVEEYRIAQLYMIQKKSREESEGEGSGVEILENRPYTDGPGGSGQYTHKVYHIGQHIPSWFRSILPKAALRVEEESWNAYPYTRTRYTCPFVEKFSIDIETYYKPDTGNQNNVFNLSSVEKRQRDIDPIDIVKDVIAPHEYLAEEDPKLYKSVKTQRGPLSDNWIQEIGHNPGNIPIMCAYKLCKVEFRYWGMQSKIERFIHDVGLRKVMVRAHRQAWCWQDEWYGLTMEDIRQLELETQLALAKKMAQFSCSEDGDEGNASPAKEQDAKEAINAIENESATRNLGDTLQARGELTKQWSTSSRSSRSSKRGASPSRHSISEWRMQSIARDSDDSTDDEFFDAHEDLSDSEEMFVKEITKWSSNDLMDKIETAEADEPQSDLYLDSG…	219545	Ameiurus melas	Vertebrates	cellular organisms; Eukaryota; Opisthokonta; Metazoa; Eumetazoa; Bilateria; Deuterostomia; Chordata; Craniata; Vertebrata; Gnathostomata; Teleostomi; Euteleostomi; Actinopterygii; Actinopteri; Neopterygii; Teleostei; Osteoglossocephalai; Clupeocephala; Otomorpha; Ostariophysi; Otophysi; Characiphysae; Siluriformes; Siluroidei; Ictaluridae; Ameiurus	nir3-derived
A0A7J6CRX0	MLIKEYRIPMPMSVEEYRIAQLYMIQKKSREESEGEGSGVEILENRPYRDGPGGSGQYTHKVYHIGQHIPSWFRSILPKAALRVEEESWNAYPYTRTRYTCPFVEKFSIDIETYYKPDTGCQNDVFNMSSAEKRQRDIDPIDIVNEFIAPHEYLAEEDPKLYKSYKTQRGPLSDDWISEINNNPGKMPVMCAYKLCKVEFRYWGMQSKIERFIHDVGLRKVMVRAHRQAWCWQDEWYGLTMEDIRQLELETQLALAQKMAQYSCNEEGGENNGAATSPEKEHEAKEAISSIEAEGTTRTMGDTLQARGELTKQWSTSSRSSRSSKRGGSPSRHSISEWRMQSIARDSEDSTDDEFFDAHEDFSDNEEIFAKEITKWNSTDLMDKIETADSEEAQGDYQE…	369639	Onychostoma macrolepis	Vertebrates	cellular organisms; Eukaryota; Opisthokonta; Metazoa; Eumetazoa; Bilateria; Deuterostomia; Chordata; Craniata; Vertebrata; Gnathostomata; Teleostomi; Euteleostomi; Actinopterygii; Actinopteri; Neopterygii; Teleostei; Osteoglossocephalai; Clupeocephala; Otomorpha; Ostariophysi; Otophysi; Cypriniphysae; Cypriniformes; Cyprinoidei; Cyprinidae; Acrossocheilinae; Onychostoma	nir3-derived
A0A7J7EVC7	MIIKEYRIPLPMTVEEYRIAQLYMIQKKSRNETYGEGSGVEILENRPYTDGPGGSGQYTHKVYHVGMHIPSWFRSILPKAALRVVEESWNAYPYTRTRFTCPFVEKFSIDIETFYKTDAGENPNVFSLSPVEKNQLTIDFIDIVKDPVPPNEYRTEEDPKLFHSTKTQRGPLSDNWIEEYKQQVFPIMCAYKLCKVEFRYWGMQSKIERFIHDTGLRKVMVRAHRQAWCWQDEWYGLNMENIRELEKEAQLMLSRKMAQFIEDDEEAAELAKDEATQDQTSREPSEPSSSGGEPLAGRGLKKQWSTSSKSSRSSKRGASPSRHSISEWRMQSIARDSDESSDDEFFDAHEDLSDSEEIFPKDITKWNSNDLMDKIESPEPEDTQDGLYRQSAPEFRVAS…	77932	Diceros bicornis minor	Mammals	cellular organisms; Eukaryota; Opisthokonta; Metazoa; Eumetazoa; Bilateria; Deuterostomia; Chordata; Craniata; Vertebrata; Gnathostomata; Teleostomi; Euteleostomi; Sarcopterygii; Dipnotetrapodomorpha; Tetrapoda; Amniota; Mammalia; Theria; Eutheria; Boreoeutheria; Laurasiatheria; Perissodactyla; Rhinocerotidae; Diceros; Diceros bicornis	nir3-derived
A0A7J7S2G7	MIIKEYRIPLPMTVEEYRIAQLYMIQKKSRNETYGEGSGVEILENRPYTDGPGGSGQYTHKVYHVGRHIPSWFRSILPKAALRVVEESWNAYPYTRTRFTCPFVEKFSIDIETFYKTDAGENPNVFSLSPVERSQLVIDFIDIVKDPVPPNEYRTEEDPKLFHSIKTQRGPLSDNWIQEYKQQVFPIMCAYKLCKVEFRYWGMQSKIERFIHDTGLRKVMVRAHRQAWCWQDEWYGLSMENIRELEKEAQLMLSRKMAQFKEHEEEADELSKGEASQDHTPGEPAQPCSSGEPLAGRGLKKQWSTSSKSSRSSKRGASPSRHSISEWRMQSIARDSDESSEDEFFDAHEDLSDSEETFPKDITKWNSNDLMDKIESPELEDTQDGLYRQTTPEFRVASS…	51298	Myotis myotis	Mammals	cellular organisms; Eukaryota; Opisthokonta; Metazoa; Eumetazoa; Bilateria; Deuterostomia; Chordata; Craniata; Vertebrata; Gnathostomata; Teleostomi; Euteleostomi; Sarcopterygii; Dipnotetrapodomorpha; Tetrapoda; Amniota; Mammalia; Theria; Eutheria; Boreoeutheria; Laurasiatheria; Chiroptera; Microchiroptera; Vespertilionidae; Myotis	nir3-derived
A0A7J7UGU7	MIIKEYRIPLPMTVEEYRIAQLYMIQKKSRTETHGEGSGVEILENRPYTDGPGGSGQYTHKVYHVGRHIPSWFRSILPKAALRVVEESWNAYPYTRTRFTCPFVEKFSIDIETYYKSDAGENPNVFSLSPVERSQLVIDFIDIVKDPVPSNDYKTEEDPRLFHSVKTQRGPLSDNWIQEYKQQVFPIMCAYKLCKVEFRYWGMQSKIERFIHDTALRKVMVRAHRQAWCWQDEWYGLSMEDIRELEKEAQLMLSRKMAQFKEHEGEPEEPSKGEAGPDRPPGEPPQPCSSSLPPAGRGLKKQWSTSSKSSRSSKRGASPSRHSISEWRMQSIARDSDESSEDEFFDAQEDLSDSEETFPKDISKWNSNDLMDKIESPELEDTQDGLYRQATPEFRVASS…	59472	Pipistrellus kuhlii	Mammals	cellular organisms; Eukaryota; Opisthokonta; Metazoa; Eumetazoa; Bilateria; Deuterostomia; Chordata; Craniata; Vertebrata; Gnathostomata; Teleostomi; Euteleostomi; Sarcopterygii; Dipnotetrapodomorpha; Tetrapoda; Amniota; Mammalia; Theria; Eutheria; Boreoeutheria; Laurasiatheria; Chiroptera; Microchiroptera; Vespertilionidae; Pipistrellus	nir3-derived
A0A7J8BZ64	MIIKEYRIPLPMTVEEYRIAQLYMIQKKSRDETYGEGSGVEILENRPYTDGPGGSGQYTHKVYHIGMHIPSWFRSILPKAALRVVEESWNAYPYTRTRFTCPFVEKFSIDIETFYKTDAGENPDVFSLSPVERNQLTIDFIDIVKDSVPPNEYRTEEDPKLFRSTKTQRGPLSDNWIEEHKQQLLPIMCAYKLCKVEFRYWGMQSKIERFIHDTGLRKVMVRAHRQAWCWQDEWYGLNMENIRELEKEAQLMLSRKMARFNEDDEGAEELAKGEAGQDQVPGEAPQPSSIGEPLAGRGLKKQWSTSSKSSRSSKRGASPSRHSISEWRMYSIARDSDGSSGDEFFDACEDLSDSEGLFPKDITRWTSTDLMDNIESPEPQDTQDGLYRQSAPEFRVASS…	27622	Molossus molossus	Mammals	cellular organisms; Eukaryota; Opisthokonta; Metazoa; Eumetazoa; Bilateria; Deuterostomia; Chordata; Craniata; Vertebrata; Gnathostomata; Teleostomi; Euteleostomi; Sarcopterygii; Dipnotetrapodomorpha; Tetrapoda; Amniota; Mammalia; Theria; Eutheria; Boreoeutheria; Laurasiatheria; Chiroptera; Microchiroptera; Molossidae; Molossus	nir3-derived
A0A7J8H4T7	MLVKEYRIPLPMAVEEYRVAQLYMIQKKSRDETHGEGSGVEILENRPYTDGPGGSGQYTHKVYHVGMHIPSWFRSILPKAALRVVEESWNAYPYTRTRFTCPFVEKFSIDIETFYKTDAGENPNVFSLSPVEKNQLTIDFIDIVKDPVPPNEYRIEEDPKLFHSTKTQRGPLSENWIEEHKQQLAPLMCAYKLCKVEFRYWGMQAKIERFIHDTGLRKVMVRAHRQAWCWQDEWHGLSMENIRALEKEAQLMLSRKMAQFSKDDEEAAERAESEAGQAQPPGEPPQPSSGGEPLAGRGLKKQWSTSSKSSRSSKRGASPSRHSISEWRMQSIARDSDESSDDEFFDAHEDLSDSEELFPKDITKWNSDDLMDKIESPEPEDAQDGLYRQSAPAFRADPL…	9407	Rousettus aegyptiacus	Mammals	cellular organisms; Eukaryota; Opisthokonta; Metazoa; Eumetazoa; Bilateria; Deuterostomia; Chordata; Craniata; Vertebrata; Gnathostomata; Teleostomi; Euteleostomi; Sarcopterygii; Dipnotetrapodomorpha; Tetrapoda; Amniota; Mammalia; Theria; Eutheria; Boreoeutheria; Laurasiatheria; Chiroptera; Megachiroptera; Pteropodidae; Pteropodinae; Rousettus	nir3-derived
A0A7K4Y9N7	FSFQKKSREETCGEGSGVEILENRPYMDGPGGNGQYTHKVYHIGMHIPSWFRSILPKAALRVEEESWNAYPYTRTRYTCPFVEKFSIDIETYYKTDPGEQGNVFNLSPTEKRQTILDPIDIVKDPIPPHEYKAEEDPKLYKSVKTKRGPLSEDWIQEYKNNPGKYPIMCAYKLCKVEFRYWGMQSKIERFIHDVGLRKVMVRAHRQAWCWQDEWYGLTIEDIRQLEKEAQLMLAQKMAQFCGENDTEQNGVKDAPGEKDVEANTVSPVATEDAAGNSETASGKSLTKQWSTSSKSSRSSKRGASPSRHSISEWRMQSIARDSDDSSDDEFFDAHEDLSDNEEMFPKEITKWSSNDLMDKIETPECDDVQGDLYHETSAEYHVGSSVERLSIIEDESVQP…	153643	Bucorvus abyssinicus	Vertebrates	cellular organisms; Eukaryota; Opisthokonta; Metazoa; Eumetazoa; Bilateria; Deuterostomia; Chordata; Craniata; Vertebrata; Gnathostomata; Teleostomi; Euteleostomi; Sarcopterygii; Dipnotetrapodomorpha; Tetrapoda; Amniota; Sauropsida; Sauria; Archelosauria; Archosauria; Dinosauria; Saurischia; Theropoda; Coelurosauria; Aves; Neognathae; Bucerotiformes; Bucorvidae; Bucorvus	nir3-derived
A0A7K6LYC4	MLIKEYRIPLPMSVEEYRIAQLYMIQKKSREETCGEGSGVEILENRPYVDGPGGSGQYTHKVYHIGMHIPSWFRSILPKAALRVEEESWNAYPYTRTRYTCPFVEKFSIDIETYYKTDPGDHNNVFNLSAAEKRQTILDPIDIVKDPIPPHEYKAEEDPKLYKSVKTKRGPLSEDWIQEYKNNPGKYPIMCAYKLCKVEFRYWGMQKRVSKGRKSVGCLRKVMVRAHRQAWCWQDEWYGLTIEDIRQLEKEAQLMLAQKMAQFCGENDPEQHGVKDTPGEKDVEPSTGSAADAEDASANSDAASGRSLTKQWSTSSKSSRSSKRGASPSRHSISEWRMQSIARDSDDSSDDEFFDAHEDLSDNEEMFPKEITKWSSNDLMDKIETPECDDVQGDLYQET…	181101	Panurus biarmicus	Vertebrates	cellular organisms; Eukaryota; Opisthokonta; Metazoa; Eumetazoa; Bilateria; Deuterostomia; Chordata; Craniata; Vertebrata; Gnathostomata; Teleostomi; Euteleostomi; Sarcopterygii; Dipnotetrapodomorpha; Tetrapoda; Amniota; Sauropsida; Sauria; Archelosauria; Archosauria; Dinosauria; Saurischia; Theropoda; Coelurosauria; Aves; Neognathae; Passeriformes; Sylvioidea; Sylviidae; unclassified Sylviidae; …	nir3-derived
A0A7K6WNV1	MLIKEYRIPLPMSVEEYRIAQLYMIQKKSREETCGEGSGVEILENRPYMDGPGGNGQYTHKVYHIGMHIPSWFRSILPKAALRVEEESWNAYPYTRTRYTCPFVEKFSIDIETYYKTDPGEHVNVFNLSPAEKRQTILDPIDIVKDPIPPHEYKAEEDPKLYKSVKTKRGPLSEDWIQEYKNNPGKYPIMCAYKLCKVEFRYWGMQSKIERFIHDVGLRKVMVRAHRQAWCWQDEWYGLTIEDIRQLEKEAQLMLAQKMAQFCSENDTEQHSVKDTPGEKDVEANTVSSVDAEDATGNSETASGRSLTKQWSTSSKSSRSSKRGASPSRHSISEWRMQSIARDSDDSSDDEFFDAHEDLSDNEEMFPKEITKWSSNDLMDKIETPECDDVQGDLCHETS…	48435	Steatornis caripensis	Vertebrates	cellular organisms; Eukaryota; Opisthokonta; Metazoa; Eumetazoa; Bilateria; Deuterostomia; Chordata; Craniata; Vertebrata; Gnathostomata; Teleostomi; Euteleostomi; Sarcopterygii; Dipnotetrapodomorpha; Tetrapoda; Amniota; Sauropsida; Sauria; Archelosauria; Archosauria; Dinosauria; Saurischia; Theropoda; Coelurosauria; Aves; Neognathae; Caprimulgimorphae; Caprimulgiformes; Steatornithidae; Steatorn…	nir3-derived
A0A7K7L1X6	MLIKEYRIPLPMSVEEYRIAQLYMIQKKSREETCGEGSGVEILENRPYMDGPGGNGQYTHKVYHIGMHIPSWFRSILPKAALRVEEESWNAYPYTRTRYTCPFVEKFSIDIETYYKTDPGEHANVFNLSPAEKRQTILDPIDIVKDPIPPHEYKAEEDPKLYKSVKTKRGPLSEDWIQEYKNNPGKYPIMCAYKLCKVEFRYWGMQSKIERFIHDVGLRKVMVRAHRQAWCWQDEWYGLTIEDIRQLEKEAQLMLAQKMAQFCGENDTEQHGVKDTPGEKDVEVDIVSPVDTEDAAGNSETASGRSLTKQWSTSSKSSRSSKRGASPSRHSISEWRMQSIARDSDDSSDDEYFDAHEDLSDNEEMFPKEITKWSSNDLMDKIETPECDDVQGDLYHETS…	75869	Asarcornis scutulata	Vertebrates	cellular organisms; Eukaryota; Opisthokonta; Metazoa; Eumetazoa; Bilateria; Deuterostomia; Chordata; Craniata; Vertebrata; Gnathostomata; Teleostomi; Euteleostomi; Sarcopterygii; Dipnotetrapodomorpha; Tetrapoda; Amniota; Sauropsida; Sauria; Archelosauria; Archosauria; Dinosauria; Saurischia; Theropoda; Coelurosauria; Aves; Neognathae; Galloanserae; Anseriformes; Anatidae; Anatinae; Asarcornis	nir3-derived
A0A7K7Z0B7	ICDLFPFQKKSREETCGEGSGVEILENRPYVDGPGGSGQYTHKVYHIGMHIPSWFRSILPKAALRVEEESWNAYPYTRTRYTCPFVEKFSIDIETYYKTDPGDHNNVFNLSAAEKRQTILDPIDIVKDPIPPHEYKAEEDPKLYKSVKTKRGPLSEDWIQEYKNNPGKYPIMCAYKLCKVEFRYWGMQSKIERFIHDVGLRKVMVRAHRQAWCWQDEWYGLTIEDIRQLEKEAQLMLAQKMAQFCGENDPEQHGVKDTPGEKDVEPSTGSPADTEDASANSDAASGRSLTKQWSTSSKSSRSSKRGASPSRHSISEWRMQSIARDSDDSSDDEFFDAHEDLSDNEEMFPKEITKWSSNDLMDKIETPECDDVQGDLYQETSAEYHVGSSVERLSIIEDE…	74200	Thryothorus ludovicianus	Vertebrates	cellular organisms; Eukaryota; Opisthokonta; Metazoa; Eumetazoa; Bilateria; Deuterostomia; Chordata; Craniata; Vertebrata; Gnathostomata; Teleostomi; Euteleostomi; Sarcopterygii; Dipnotetrapodomorpha; Tetrapoda; Amniota; Sauropsida; Sauria; Archelosauria; Archosauria; Dinosauria; Saurischia; Theropoda; Coelurosauria; Aves; Neognathae; Passeriformes; Certhiidae; Troglodytinae; Thryothorus	nir3-derived
A0A7K8E6B8	FPFQKKSREETCGEGSGVEILENRPYVDGPGGSGQYTHKVYHIGMHIPSWFRSILPKAALRVEEESWNAYPYTRTRYTCPFVEKFSIDIETYYKTDPGDHNNVFNLSAAEKRQTILDRIDIVKDPIPPHEYKAEEDPKLYKSVKTKRGPLSEDWIQEYKNNPGKYPIMCAYKLCKVEFRYWGMQSKIERFIHDVGLRKVMVRAHRQAWCWQDEWYGLTIEDIRQLEKEAQLMLAQKMAQFCGENDPEQHGVKDTPGEKDVEPSTGSPADTEDASANSDAASGRSLTKQWSTSSKSSRSSKRGASPSRHSISEWRMQSIARDSDDSSDDEFFDAHEDLSDNEEMFPKEITKWSSNDLMDKIETPECDDVQGDLYQETSAEYNVGSSVERLSIIEDESVQP…	127929	Leucopsar rothschildi	Vertebrates	cellular organisms; Eukaryota; Opisthokonta; Metazoa; Eumetazoa; Bilateria; Deuterostomia; Chordata; Craniata; Vertebrata; Gnathostomata; Teleostomi; Euteleostomi; Sarcopterygii; Dipnotetrapodomorpha; Tetrapoda; Amniota; Sauropsida; Sauria; Archelosauria; Archosauria; Dinosauria; Saurischia; Theropoda; Coelurosauria; Aves; Neognathae; Passeriformes; Sturnidae; Leucopsar	nir3-derived
A0A7K8JSF7	MLIKEYRIPLPMSVEEYRIAQLYMIQKKSREETCGEGSGVEILENRPYMDGPGGNGQYTHKVYHIGMHIPSWFRSILPKAALRVEEESWNAYPYTRTRYTCPFVEKFSIDIETYYKTDPGEHANVFNLSPAEKRQTILDPIDIVKDPIPPHEYKAEEDPRLYRSVKTKRGPLSEDWIEEYKNNPGKYPIMCAYKLCKVEFRYWGMQSKIERFIHDVGLRKVMVRAHRQAWCWQDEWYGLTIEDIRQLEKEAQLMLAQKMAQFCSENDAEQHGVKDAPGEKDVEVNTVSPVDAEDTSGNSETASGRSLTKQWSTSSKSSRSSKRGASPSRHSISEWRMQSIARDSDDSSDDEFFDAHEDLSDNEEMFPKEITKWSSNDLMDKIETPECDDVQGDLYHETS…	172689	Lophotis ruficrista	Vertebrates	cellular organisms; Eukaryota; Opisthokonta; Metazoa; Eumetazoa; Bilateria; Deuterostomia; Chordata; Craniata; Vertebrata; Gnathostomata; Teleostomi; Euteleostomi; Sarcopterygii; Dipnotetrapodomorpha; Tetrapoda; Amniota; Sauropsida; Sauria; Archelosauria; Archosauria; Dinosauria; Saurischia; Theropoda; Coelurosauria; Aves; Neognathae; Gruiformes; Otididae; Lophotis	nir3-derived
A0A7K8L2R9	MLIKEYRIPLPMSVEEYRIAQLYMIQKKSREETCGEGSGVEILENRPYMDGPGGNGQYTHKVYHIGMHIPSWFRSILPKAALRVEEESWNAYPYTRTRYTCPFVEKFSIDIETYYKTDPGEHVNVFNLSPAEKRQTILDPIDIVKDPIPPHEYKAEEDPRLYKSVKTKRGPLSEDWIEEYKNNPGKYPIMCAYKLCKVEFRYWGMQSKIERFIHDVGLRKVMVRAHRQAWCWQDEWYGLTIEDIRQLEKEAQLMLAQKMAQFCSENDTEQHGVKDAPGEKDVEVNTVSPVDAEDTSGNSETASGRSLTKQWSTSSKSSRSSKRGASPSRHSISEWRMQSIARDSDDSSDDEFFDAHEDLSDNEEMFPKEITKWSSNDLMDKIETPECDDVQGDLYHETS…	89386	Ardeotis kori	Vertebrates	cellular organisms; Eukaryota; Opisthokonta; Metazoa; Eumetazoa; Bilateria; Deuterostomia; Chordata; Craniata; Vertebrata; Gnathostomata; Teleostomi; Euteleostomi; Sarcopterygii; Dipnotetrapodomorpha; Tetrapoda; Amniota; Sauropsida; Sauria; Archelosauria; Archosauria; Dinosauria; Saurischia; Theropoda; Coelurosauria; Aves; Neognathae; Gruiformes; Otididae; Ardeotis	nir3-derived
A0A7K8NZH6	MLIKEYRIPLPMSVEEYRIAQLYMIQKKSREETCGEGSGVEILENRPYMDGPGGNGQYTHKVYHIGMHIPSWFRSILPKAALRVEEESWNAYPYTRTRYTCPFVEKFSIDIETYYKTDPGEHVNVFNLSPAEKRQTILDPIDIVKDPIPPHEYKAEEDPKLYKSVKTKRGPLSEDWIQEYKNNPGKYPIMCAYKLCKVEFRYWGMQSKIERFIHDVGLRKVMVRAHRQAWCWQDEWYGLTIEDIRQLEKEAQLMLAQKMAQFCSENDTEQHGVKDTPGEKDVEANTVSHVDTEDATGNSETASGRSLTKQWSTSSKSSRSSKRGASPSRHSISEWRMQSIARDSDDSSDDEFFDAHEDLSDNEEMFPKEITKWSSNDLMDKIETPECDDVQGDLYHETS…	110676	Cochlearius cochlearius	Vertebrates	cellular organisms; Eukaryota; Opisthokonta; Metazoa; Eumetazoa; Bilateria; Deuterostomia; Chordata; Craniata; Vertebrata; Gnathostomata; Teleostomi; Euteleostomi; Sarcopterygii; Dipnotetrapodomorpha; Tetrapoda; Amniota; Sauropsida; Sauria; Archelosauria; Archosauria; Dinosauria; Saurischia; Theropoda; Coelurosauria; Aves; Neognathae; Pelecaniformes; Ardeidae; Cochlearius	nir3-derived
A0A7K9UYS2	QKKSREESSGEGSGVEILANRPYSDGPGGSGQYTHKIYHVGSHIPSWFRALLPKAALQVEEESWNAYPYTRTRYTCPFVEKFSIEIETYYRPDAGQQTNVFNLSAAEKRQRILDTIDIVRDPISPGEYKPEEDPKLYHSAKTGRGPLGDDWLEAAAGGPLMCAYKLCKVEFRYWGMQSKIEQFIHDVXSAGPSPEGRPEPGAAGGQEGAEAQGASDASPDDTFAKQWSTSSRSSYSSQHGGGVSPQSLSEWRMQNIARDSENSSEEEFFDAHEDLSDSDEVFAKEMTKWSSNDFLDTLERPAELDEALGDGPSAAKADGEGLAASGFSEGGSAESAAQACRIHALFLILHSGNILDQGAGEPGSKQADVQTLAATFDAVTRVHFPEALGHVALRLVPCP…	8851	Anseranas semipalmata	Vertebrates	cellular organisms; Eukaryota; Opisthokonta; Metazoa; Eumetazoa; Bilateria; Deuterostomia; Chordata; Craniata; Vertebrata; Gnathostomata; Teleostomi; Euteleostomi; Sarcopterygii; Dipnotetrapodomorpha; Tetrapoda; Amniota; Sauropsida; Sauria; Archelosauria; Archosauria; Dinosauria; Saurischia; Theropoda; Coelurosauria; Aves; Neognathae; Galloanserae; Anseriformes; Anseranatidae; Anseranas	nir2-derived
A0A7K9Z8D6	FPFQKKSREETCGEGSGVEILENRPYMDGPGGNGQYTHKVYHIGMHIPSWFRSILPKAALRVEEESWNAYPYTRTRYTCPFVEKFSIDIETYYKTDPGEHVNVFNLSPAEKRQTILDPIDIVKDPIPPHEYKAEEDPKLYKSVKTKRGPLSEDWIQEYKNNPGKYPIMCAYKLCKVEFRYWGMQSKIERFIHDVGLRKVMVRAHRQAWCWQDEWYGLTIEDIRQLEKEAQLMLAQKMAQFCGENDPEQHGVKDAPGEKDVEADTVSPVDPEDASGNSETASGRSLTKQWSTSSKSSRSSKRGASPSRHSISEWRMQSIARDSDDSSDDEFFDAHEDLSDNEEMFPKEITKWSSNDLMDKIETPECDDVQGDLYHETSAEYHVGSSVERLSIIEDESVQP…	886794	Odontophorus gujanensis	Vertebrates	cellular organisms; Eukaryota; Opisthokonta; Metazoa; Eumetazoa; Bilateria; Deuterostomia; Chordata; Craniata; Vertebrata; Gnathostomata; Teleostomi; Euteleostomi; Sarcopterygii; Dipnotetrapodomorpha; Tetrapoda; Amniota; Sauropsida; Sauria; Archelosauria; Archosauria; Dinosauria; Saurischia; Theropoda; Coelurosauria; Aves; Neognathae; Galloanserae; Galliformes; Odontophoridae; Odontophorus	nir3-derived
A0A7L0BMR9	FPFQKKSREETCGEGSGVEILENRPYMDGPGGNGQYTHKVYHIGMHIPSWFRSILPKAALRVEEESWNAYPYTRTRYTCPFVEKFSIDIETYYKTDPGEHVNVFNLSPAEKRQTILDPIDIVKDPIPPHEYKAEEDPKLYKSVKTKRGPLSEDWIQEYKNNPGKYPIMCAYKLCKVEFRYWGMQSKIERFIHDVGLRKVMVRAHRQAWCWQDEWYGLTIEDIRQLEKEAQLMLAQKMAQFCGENDTEQHGVKDTPGEKDVEANTISPVDTEDATGNSETASGRSLTKQWSTSSKSSRSSKRGASPSRHSISEWRMQSIARDSDDSSDDEFFDAHEDLSDNEEMFPKEITKWSSNDLMDKIETPECDDVQGDLYHETSAEYHVGSSVERLSIIEDESVQP…	252798	Spizaetus tyrannus	Vertebrates	cellular organisms; Eukaryota; Opisthokonta; Metazoa; Eumetazoa; Bilateria; Deuterostomia; Chordata; Craniata; Vertebrata; Gnathostomata; Teleostomi; Euteleostomi; Sarcopterygii; Dipnotetrapodomorpha; Tetrapoda; Amniota; Sauropsida; Sauria; Archelosauria; Archosauria; Dinosauria; Saurischia; Theropoda; Coelurosauria; Aves; Neognathae; Accipitriformes; Accipitridae; Accipitrinae; Spizaetus	nir3-derived
A0A7L0EFT4	MLIKEYRIPLPMSVEEYRIAQLYMIQKKSREETCGEGSGVEILENRPYTDGPGGNGQYTHKVYHIGMHIPSWFRSILPKAALRVEEESWNAYPYTRTRYTCPFVEKFSIDIETYYKSDSGEHANVFNLSPAEKRQTILDPIDIVKDPIPPHEYKAEEDPKLYKSVKTKRGPLSEDWIQEYKNNPGKYPIMCAYKLCKVEFRYWGMQSKIERFIHDVGLRKVMVRAHRQAWCWQDEWYGLTIEDIRQLEKEAQLMLAQKMAQFCSENDTEQHSVKDAPSEKDVEANAVSPVDTEDAAGNSETTSGRSLTKQWSTSSKSSRSSKRGASPSRHSISEWRMQSIARDSDDSSDDEFFDAHEDLSDNEEMFPKEITKWSSNDLMDKIETPECDDVQGDLYHETS…	56311	Trogon melanurus	Vertebrates	cellular organisms; Eukaryota; Opisthokonta; Metazoa; Eumetazoa; Bilateria; Deuterostomia; Chordata; Craniata; Vertebrata; Gnathostomata; Teleostomi; Euteleostomi; Sarcopterygii; Dipnotetrapodomorpha; Tetrapoda; Amniota; Sauropsida; Sauria; Archelosauria; Archosauria; Dinosauria; Saurischia; Theropoda; Coelurosauria; Aves; Neognathae; Trogoniformes; Trogonidae; Trogon	nir3-derived
A0A7L0FI08	MLIKEYRIPLPMSVEEYRIAQLYMIQKKSREETCGEGSGVEILENRPYMDGPGGNGQYTHKVYHIGMHIPSWFRSILPKAALRVEEESWNAYPYTRTRYTCPFVEKFSIDIETYYKTDPVFFFNVFNLSPAEKRQTILDPIDIVKDPIPPHEYKAEEDPKLYKSMKTKRGPLSEDWIQEYKNNPGKYPIMCAYKLCKVEFRYWGMQSKIERFIHDVGLRKVMVRAHRQAWCWQDEWYGLTIEDIRQLEKEAQLMLAQKMAQFCSDNDTEQHGVKDTPGEKDVEANTVSPVDTEDAAGNSETASGRSLTKQWSTSSKSSRSSKRGASPSRHSISEWRMQSIARDSDDSSDDEFFDAHEDLSDNEEMFPKEITKWSSNDLMDKIETPECDDVQGDLYHETS…	103956	Corythaixoides concolor	Vertebrates	cellular organisms; Eukaryota; Opisthokonta; Metazoa; Eumetazoa; Bilateria; Deuterostomia; Chordata; Craniata; Vertebrata; Gnathostomata; Teleostomi; Euteleostomi; Sarcopterygii; Dipnotetrapodomorpha; Tetrapoda; Amniota; Sauropsida; Sauria; Archelosauria; Archosauria; Dinosauria; Saurischia; Theropoda; Coelurosauria; Aves; Neognathae; Musophagiformes; Musophagidae; Corythaixoides	nir3-derived
A0A7L0QZ05	MLIKEYHILLPMSLEEYQVAQLYMIQKKSREESSGEGSGVEILANRPYSDGPGGSGQYTHKIYHVGSHIPSWFRALLPKAALQVEEESWNAYPYTRTRYTCPFVEKFSIEIETYYRPDAGQQTNIFNLSAAEKRQRILDTIDIVRDPISPGEYKPDEDPKLYHSSKTGRGPLGDDWLEAAAASGPLMCAYKLCKVEFRYWGMQSKIEQFIHDVGLRKVMLRAHRQAWCWQDEWTDLTMEDIRQLEEETARMLAQKMAKCGEGEEPPAAGVSPEGQPEPDGPGGQEEAELQAGTDTPSDDTFAKQWSTSSRSSYSSQHGGGVSPQSLSEWRMQNIARDSENSSEEEFFDAHEDLSDSDEVFAKEMTKWSSNDFLDTLERPAELDEALGDGASAIKGDGEG…	298831	Setophaga kirtlandii	Vertebrates	cellular organisms; Eukaryota; Opisthokonta; Metazoa; Eumetazoa; Bilateria; Deuterostomia; Chordata; Craniata; Vertebrata; Gnathostomata; Teleostomi; Euteleostomi; Sarcopterygii; Dipnotetrapodomorpha; Tetrapoda; Amniota; Sauropsida; Sauria; Archelosauria; Archosauria; Dinosauria; Saurischia; Theropoda; Coelurosauria; Aves; Neognathae; Passeriformes; Passeroidea; Parulidae; Setophaga	nir2-derived
A0A7L0RCH6	MLIKEYRIPLPMSVEEYRIAQLYMIQKKSREETCGEGSGVEILENRPYMDGPGGNGQYTHKVYHIGMHIPSWFRSILPKAALRVEEESWNAYPYTRTRYTCPFVEKFSIDIETYYKTDPGEHVNVFNLSPTEKRQTILDPIDIVKDPIPPHEYKAEEDPKLYKSVKTKRGPLSEDWIQEYKNNPGKYPIMCAYKLCKVEFRYWGMQSKIERFIHDVGLRKVMVRAHRQAWCWQDEWYGLTIEDIRQLEKEAQLMLAQKMAQFCGENDTEQHGVKDTPGEKDVEANTVSPVDAEDAAGNSETASGRSLTKQWSTSSKSSRSSKRGASPSRHSISEWRMQSIARDSDDSSDDEFFDAHEDLSDNEEMFPKEITKWSSNDLMDKIETPECDDVQGDLYHETS…	78217	Glaucidium brasilianum	Vertebrates	cellular organisms; Eukaryota; Opisthokonta; Metazoa; Eumetazoa; Bilateria; Deuterostomia; Chordata; Craniata; Vertebrata; Gnathostomata; Teleostomi; Euteleostomi; Sarcopterygii; Dipnotetrapodomorpha; Tetrapoda; Amniota; Sauropsida; Sauria; Archelosauria; Archosauria; Dinosauria; Saurischia; Theropoda; Coelurosauria; Aves; Neognathae; Strigiformes; Strigidae; Glaucidium	nir3-derived
A0A7L0SPK6	MLIKEYRIPLPMSVEEYRIAQLYMIQKKSREETCGEGSGVEILENRPYMDGPGGNGQYTHKVYHIGMHIPSWFRSILPKAALRVEEESWNAYPYTRTRYTCPFVEKFSIDIETYYKTDPGEHVNVFNLSPAEKRQTILDPIDIVKDPIPPHEYKAEEDPKLYKSLKTKRGPLSEDWIQEYKNNPGKYPIMCAYKLCKVEFRYWGMQSKIERFIHDVGLRKVMVRAHRQAWCWQDEWYGLTIEDIRQLEKEAQLMLAQKMAQFCSENDTEQHGVKDAPGEKDVEANTVSPVDTEDAVGNSETASGRSLTKQWSTSSKSSRSSKRGASPSRHSISEWRMQSIARDSDDSSDDEFFDAHEDLSDNEEMFPKEITKWSSNDLMDKIETPECDDVQGDLYHETS…	9252	Podilymbus podiceps	Vertebrates	cellular organisms; Eukaryota; Opisthokonta; Metazoa; Eumetazoa; Bilateria; Deuterostomia; Chordata; Craniata; Vertebrata; Gnathostomata; Teleostomi; Euteleostomi; Sarcopterygii; Dipnotetrapodomorpha; Tetrapoda; Amniota; Sauropsida; Sauria; Archelosauria; Archosauria; Dinosauria; Saurischia; Theropoda; Coelurosauria; Aves; Neognathae; Podicipediformes; Podicipedidae; Podilymbus	nir3-derived
A0A7L1IH44	MLIKEYRIPLPMSVEEYRIAQLYMIQKKSREETCGEGSGVEILENRPYMDGPGGNGQYTHKVYHIGMHIPSWFRSILPKAALRVEEESWNAYPYTRTRYTCPFVEKFSIDIETYYKTDPGEHVNVFNLSPAEKRQTILDPIDIVKDPIPPHEYKAEEDPKLYKSVKTKRGPLSEDWIQEYKNNPGKYPIMCAYKLCKVEFRYWGMQSKIERFIHDVGLRKVMVRAHRQAWCWQDEWYGLTIEDIRQLEKEAQLMLAQKMAQFCSENDAEQHGVKDTPAEKDVEANTVSPVDTEDVASNTETASGRSLTKQWSTSSKSSRSSKRGASPSRHSISEWRMQSIARDSDDSSDDEFFDAHEDLSDNEEMFPKEITKWSSNDLMDKIETPECDDVQGDLYHETS…	240209	Rhinoptilus africanus	Vertebrates	cellular organisms; Eukaryota; Opisthokonta; Metazoa; Eumetazoa; Bilateria; Deuterostomia; Chordata; Craniata; Vertebrata; Gnathostomata; Teleostomi; Euteleostomi; Sarcopterygii; Dipnotetrapodomorpha; Tetrapoda; Amniota; Sauropsida; Sauria; Archelosauria; Archosauria; Dinosauria; Saurischia; Theropoda; Coelurosauria; Aves; Neognathae; Charadriiformes; Glareolidae; Rhinoptilus	nir3-derived
A0A7L1KI50	MLIKEYRIPLPMSVEEYRIAQLYMIQKKSREETCGEGSGVEILENRPYMDGPGGNGQYTHKVYHIGMHIPSWFRSILPKAALRVEEESWNAYPYTRTRYTCPFVEKFSIDIETYYKTDPGEHVNVFNLSPAEKRQTILDPIDIVKDPIPPHEYKAEEDPKLYKSVKTKRGPLSEDWIQEYKNNPGKYPIMCAYKLCKVEFRYWGMQSKIERFIHDVGLRKVMVRAHRQAWCWQDEWYGLTIEDIRQLEKEAQLMLAQKMAQFCSENDTEQHGVKDTPGEKDVEANTVSPVDTEDAASNSETASGRSLTKQWSTSSKSSRSSKRGASPSRHSISEWRMQSIARDSDDSSDDEFFDAHEDLSDNEEMFPKEITKWSSNDLMDKIETPECDDVQGDLYHETS…	225398	Himantopus himantopus	Vertebrates	cellular organisms; Eukaryota; Opisthokonta; Metazoa; Eumetazoa; Bilateria; Deuterostomia; Chordata; Craniata; Vertebrata; Gnathostomata; Teleostomi; Euteleostomi; Sarcopterygii; Dipnotetrapodomorpha; Tetrapoda; Amniota; Sauropsida; Sauria; Archelosauria; Archosauria; Dinosauria; Saurischia; Theropoda; Coelurosauria; Aves; Neognathae; Charadriiformes; Recurvirostridae; Himantopus	nir3-derived
A0A7L2HSB5	FLFQKKSREETCGEGSGVEILENRPYMDGPGGNGQYTHKVYHIGMHIPSWFRSILPKAALRVEEESWNAYPYTRTRYTCPFVEKFSIDIETYYKTDPGEHVNVFNLSPAEKRQTILDPIDIVKDPIPPHEYKAEEDPKLYKSVKTKRGPLSEDWIEEYKNNPGKCPIMCAYKLCKVEFRYWGMQSKIERFIHDVGLRKVMVRAHRQAWCWQDEWYGLTIEDIRQLEKEAQLMLAQKMAQFCGENDNEQHGVKDTPGEKDVEANTVSPVDTEDATGNSETASGRSLTKQWSTSSKSSRSSRRGASPSRHSISEWRMQSIARDSDDSSDDEFFDAHEDLSDNEEMFPKEITKWSSNDLMDKIETPECDDVQGDLYHETSAEYHVGSSVERLSIIEDESVQP…	56258	Sagittarius serpentarius	Vertebrates	cellular organisms; Eukaryota; Opisthokonta; Metazoa; Eumetazoa; Bilateria; Deuterostomia; Chordata; Craniata; Vertebrata; Gnathostomata; Teleostomi; Euteleostomi; Sarcopterygii; Dipnotetrapodomorpha; Tetrapoda; Amniota; Sauropsida; Sauria; Archelosauria; Archosauria; Dinosauria; Saurischia; Theropoda; Coelurosauria; Aves; Neognathae; Accipitriformes; Sagittariidae; Sagittarius	nir3-derived
A0A7L3FFL1	MLIKEYRIPLPMSVEEYRIAQLYMIQKKSREETCGEGSGVEILENRPYIDGPGGNGQYTRKVYHIGMHIPSWFRSILPKAALRVEEESWNAYPYTRTRYTCPFVEKFSIDIETYYKTDPGEHVNVFNLSPAEKRQTILDPIDIVKDPIPPHEYKAEEDPKLYKSMKTKRGPLSEDWIQEYKNNPGKYPIMCAYKLCKVEFRYWGMQSKIERFIHDVGLRKVMVRAHRQAWCWQDEWYGLTIEDIRQLEKEAQLMLAQKMAQFCSENDTEQHGVKDTPSEMDVETNAVSPVDTEDASGNSEAASGRSLTKQWSTSSKSSRSSKRGASPSRHSISEWRMQSIARDSDDSSDDEFFDAHEDLSDNEEMFPKEITKWSSNDLMDKIETPECDDVQGDLYHETS…	2585822	Zapornia atra	Vertebrates	cellular organisms; Eukaryota; Opisthokonta; Metazoa; Eumetazoa; Bilateria; Deuterostomia; Chordata; Craniata; Vertebrata; Gnathostomata; Teleostomi; Euteleostomi; Sarcopterygii; Dipnotetrapodomorpha; Tetrapoda; Amniota; Sauropsida; Sauria; Archelosauria; Archosauria; Dinosauria; Saurischia; Theropoda; Coelurosauria; Aves; Neognathae; Gruiformes; Rallidae; Zapornia	nir3-derived
A0A7L3GLV5	KFFPFQKKSREETCGEGSGVEILENRPYMDGPGGNGQYTHKVYHIGMHIPSWFRSILPKAALRVEEESWNAYPYTRTRYTCPFVEKFSIDIETYYKTDPGEHVNVFNLSPAEKRQTILDPIDIVKDPIPPHEYKAEEDPKLYKSVKTKRGPLSEDWIQEYKNNPGKYPIMCAYKLCKVEFRYWGMQSKIERFIHDVGLRKVMVRAHRQAWCWQDEWYGLTIEDIRQLEKEAQLMLAQKMAQFCSENDTEQHGVKDTPGEKDVEANTVQAVDTEDASGNSDTASGRSLTKQWSTSSKSSRSSKRGASPSHHSISEWRMQSIARDSDDSSDDEFFDAHEDLSDNEEMFPKEITKWSSNDLMDKIETPECDDVQDDLYHETSAEYHVGSSVERLSIIEDESV…	317792	Anhinga rufa	Vertebrates	cellular organisms; Eukaryota; Opisthokonta; Metazoa; Eumetazoa; Bilateria; Deuterostomia; Chordata; Craniata; Vertebrata; Gnathostomata; Teleostomi; Euteleostomi; Sarcopterygii; Dipnotetrapodomorpha; Tetrapoda; Amniota; Sauropsida; Sauria; Archelosauria; Archosauria; Dinosauria; Saurischia; Theropoda; Coelurosauria; Aves; Neognathae; Pelecaniformes; Anhingidae; Anhinga	nir3-derived
A0A7L3LQV7	LQKKSREESSGEGSGVEILANRPYSDGPGGSGQYTHKIYHVGSHIPSWFRALLPKAALQVEEESWNAYPYTRTRYTCPFVEKFSIEIETYYRPDAGQQTNIFNLSAAEKRQRILDTIDIVRDPISPGEYKPEEDPKLYHSVKTGRGPLGDDWLEAAAGGPLMCAYKLCKVEFRYWGMQSKIEQFIHDVGLRKVMLRAHRQAWCWQDEWTDLTMEDIRQLEEETAKMLAQKMSMCVKAPEPPIAGPSSTEGQLEHGGTSQQEGTEVQGSADASPDDSFAKQWSNSSLSSYSSQHGGGVSPQSLSEWRMQNIARDSENSSEEEFFDAHEDLSDSDEVFAKEMTKWSSNDFLDTLERPVEMDEALALTLLVWGWGWQLFFLQGSLVENTAQLCRIHALFLIL…	2529409	Turnix velox	Vertebrates	cellular organisms; Eukaryota; Opisthokonta; Metazoa; Eumetazoa; Bilateria; Deuterostomia; Chordata; Craniata; Vertebrata; Gnathostomata; Teleostomi; Euteleostomi; Sarcopterygii; Dipnotetrapodomorpha; Tetrapoda; Amniota; Sauropsida; Sauria; Archelosauria; Archosauria; Dinosauria; Saurischia; Theropoda; Coelurosauria; Aves; Neognathae; Charadriiformes; Turnicidae; Turnix	nir2-derived
A0A7L3QC62	FPFQKKSREETCGEGSGVEILENRPYVDGPGGSGQYTHKVYHIGMHIPSWFRSILPKAALRVEEESWNAYPYTRTRYTCPFVEKFSIDIETYYKTDPGDHNNVFNLSAAEKRQTILDPIDIVKDPIPPHEYKAEEDPKLYKSVKTKRGPLSEDWIQEYKNNPGKYPIMCAYKLCKVEFRYWGMQSKIERFIHDVGLRKVMVRAHRQAWCWQDEWYGLTIEDIRQLEKEAQLMLAQKMAQFCGENDPEQHGVKDTPGEKDVEPSTGSPADTEDASANSDAASGRSLTKQWSTSSKSSRSSKRGASPSRHSISEWRMQSIARDSDDSSDDEFFDAHEDLSDNEEMFPKEITKWSSNDLMDKIETPECDDVQGDLYQETSAEYHVGSSVERLSIIEDESVQP…	68486	Cettia cetti	Vertebrates	cellular organisms; Eukaryota; Opisthokonta; Metazoa; Eumetazoa; Bilateria; Deuterostomia; Chordata; Craniata; Vertebrata; Gnathostomata; Teleostomi; Euteleostomi; Sarcopterygii; Dipnotetrapodomorpha; Tetrapoda; Amniota; Sauropsida; Sauria; Archelosauria; Archosauria; Dinosauria; Saurischia; Theropoda; Coelurosauria; Aves; Neognathae; Passeriformes; Sylvioidea; Sylviidae; Acrocephalinae; Cettia	nir3-derived
A0A7L3X2R0	GLRKVMVRAHRQAWCWQDEWYGLTIEDIRQLEKEAQLMLAQKMAQFCSENDTEQHGVKDTPSEMDVEANAVSPVDTEDASGNSEAASGRSLTKQWSTSSKSSRSSKRGASPSRHSISEWRMQSIARDSDDSSDDEFFDAHEDLSDNEEMFPKEITKWSSNDLMDKIETPECDDVQGDLYHETSAEYDVGSSVERLSIIEDESVQPLMQPSKIHVLLLVLHGGNILDSGSGDQSSKQGDVNTITTVFDTVMRVHYPAALGRIAIRLVPCPAICSEAFSLVSSLSPYSYDEGCLSNSQDHIPLAALPLLATSSPQYQEAVATVIVRANQAYSEFIRSQEGTSFNGQVCLVGDCVGGILGFDALCYSNQTVSESQNSSRRGSVVSVQDTDLLSPGITVNNSY…	2478892	Atlantisia rogersi	Vertebrates	cellular organisms; Eukaryota; Opisthokonta; Metazoa; Eumetazoa; Bilateria; Deuterostomia; Chordata; Craniata; Vertebrata; Gnathostomata; Teleostomi; Euteleostomi; Sarcopterygii; Dipnotetrapodomorpha; Tetrapoda; Amniota; Sauropsida; Sauria; Archelosauria; Archosauria; Dinosauria; Saurischia; Theropoda; Coelurosauria; Aves; Neognathae; Gruiformes; Rallidae; Atlantisia	nir3-derived
A0A7L4GXA6	MLIKEYRIPLPMSVEEYRIAQLYMIQKKSREETCGEGSGVEILENRPYMDGPGGNGQYTHKVYHIGMHIPSWFRSILPKAALRVEEESWNAYPYTRTRYTCPFVEKFSIDIETYYKTDPGEHVNVFNLSPAEKRQTILDPIDIVKDPIPPHEYKAEEDPKLYKSVKTKRGPLSEDWIQEYKNNPGKYPIMCAYKLCKVEFRYWGMQSKIERFIHDVGLRKVMVRAHRQAWCWQDEWYGLTIEDIRQLEKEAQLMLAQKMAQYCSENDTEQHGVKDTPGEKDVEANTVSPVETEDAAGNSETASGRSLTKQWSTSSKSSRSSKRGASPSRHSISEWRMQSIARDSDDSSDDEFFDAHEDLSDNEEMFPKEITKWSSNDLMDKIETPECDDVQGDLYHETA…	8905	Podargus strigoides	Vertebrates	cellular organisms; Eukaryota; Opisthokonta; Metazoa; Eumetazoa; Bilateria; Deuterostomia; Chordata; Craniata; Vertebrata; Gnathostomata; Teleostomi; Euteleostomi; Sarcopterygii; Dipnotetrapodomorpha; Tetrapoda; Amniota; Sauropsida; Sauria; Archelosauria; Archosauria; Dinosauria; Saurischia; Theropoda; Coelurosauria; Aves; Neognathae; Caprimulgimorphae; Caprimulgiformes; Podargidae; Podargus	nir3-derived
A0A7L4M8B4	MLIKEYRIPLPMSVEEYRIAQLYMIQKKSREETCGEGSGVEILENRPYMDGPGGNGQYTHKVYHIGMHIPSWFRSILPKAALRVEEESWNAYPYTRTRYTCPFVEKFSIDIETYYKTDPGEHVNVFNLSPAEKRQTILDPIDIVKDPIPPHEYKAEEDPKLYKSVKTKRGPLSEDWIQEYKNNPGKYPIMCAYKLCKVEFRYWGMQSKIERFIHDVGLRKVMVRAHRQAWCWQDEWYGLTIEDIRQLEKEAQLMLAQKMAQFCSENDTEQHGVKDTPAEKDVEANTVSPVDTEDVASNSETASGRSLTKQWSTSSKSSRSSKRGASPSRHSISEWRMQSIARDSDDSSDDEFFDAHEDLSDNEEMFPKEITKWSSNDLMDKIETPECDDVQGDLYHETS…	43316	Glareola pratincola	Vertebrates	cellular organisms; Eukaryota; Opisthokonta; Metazoa; Eumetazoa; Bilateria; Deuterostomia; Chordata; Craniata; Vertebrata; Gnathostomata; Teleostomi; Euteleostomi; Sarcopterygii; Dipnotetrapodomorpha; Tetrapoda; Amniota; Sauropsida; Sauria; Archelosauria; Archosauria; Dinosauria; Saurischia; Theropoda; Coelurosauria; Aves; Neognathae; Charadriiformes; Glareolidae; Glareola	nir3-derived
A0A7M4FID0	MLIKEYRIPLPMSVEEYRIAQLYMIQKKSREETSGEGSGVEILENRPYMDGPGGNGQYTHKVYHIGMHIPSWFRSILPKAALRVEEESWNAYPYTRTRYTCPFVEKFSIDIETYYKADPGEYFNVFNLSPAEKRQTTLDPIDIVKDPIPTHEYKAEEDPKLYKSLKTRRGPLSEDWIEEYTNNPGKYPIMCAYKLCKVEFRYWGMQSKIERFIHDVGLRKVMVRAHRQAWCWQDEWYGLTIEDIRQLEKEAQLMLAKKMAQFCFNENEAEQHSSKDSPGEKGAEAKALSSADAEHATDNSEAVSGRGLTKQWSTSSKSSRSSKRGASPSRHSISEWRMQSIARDSDDSSDDEFFDAHEDLSDNEELFPKEITKWSSNDLMDKIETPECDDVPDDLYHEP…	8502	Crocodylus porosus	Vertebrates	cellular organisms; Eukaryota; Opisthokonta; Metazoa; Eumetazoa; Bilateria; Deuterostomia; Chordata; Craniata; Vertebrata; Gnathostomata; Teleostomi; Euteleostomi; Sarcopterygii; Dipnotetrapodomorpha; Tetrapoda; Amniota; Sauropsida; Sauria; Archelosauria; Archosauria; Crocodylia; Longirostres; Crocodylidae; Crocodylus	nir3-derived
A0A7N5JV88	MIIKEYRIPLPMTVEEYRIAQLYMIQKKSRNETYGEGSGVEILENRPYTDGPGGSGQYTHKVYHVGMHIPSWFRSILPKAALRVVEESWNAYPYTRTRFTCPFVEKFSIDIETFYKTDAGENPNVFSLSPVEKNQLTIDFIDIVKDPVPPNEYKTEEDPKLFHSIKTQRGPLSDNWIEEYKQQVFPIMCAYKLCKVEFRYWGMQSKIERFIHDTGLRKVMVRAHRQAWCWQDEWYGLNMENIRELEKEAQLMLSRKMAQFNEDDEEAAELAKDETSQAQVPGEAPQTSSSSGDPLGGRGLKKQWSTSSKSSRSSKRGASPSRHSISEWRMQSIARDSDESSDDEYFDAHEDLSDSEEMFPKDITKWNSNDLMDKIESPEPEDTQDGLYRQSAPEFRVAS…	9646	Ailuropoda melanoleuca	Mammals	cellular organisms; Eukaryota; Opisthokonta; Metazoa; Eumetazoa; Bilateria; Deuterostomia; Chordata; Craniata; Vertebrata; Gnathostomata; Teleostomi; Euteleostomi; Sarcopterygii; Dipnotetrapodomorpha; Tetrapoda; Amniota; Mammalia; Theria; Eutheria; Boreoeutheria; Laurasiatheria; Carnivora; Caniformia; Ursidae; Ailuropoda	nir3-derived
Q6ZPQ6	MIIKEYRIPLPMTVDEYRIAQLYMIQKKSRNETHGQGSGVEILENRPYTDGPGGSGQYTHKVYHVGMHIPGWFRSILPKAALRVVEESWNAYPYTRTRFTCPFVEKFSIDIETFYKTDTGENNNVFNLSPVEKSQLITDIIDIVKDPVPPSEYKTEEDPKLFQSVKTCRGPLSENWIQEYKKRLLPIMCAYKLCKVEFRYWGMQSKIERFIHDTGLRRVMVRAHRQAWCWQDEWYGLTMEKIRELEREVQLMLSRKMAQFSEEGPSELSKDSATKDQASGTTSDPGSKNGEPLGRGLKKQWSTSSKSSRSSKRGASPSRHSISEWRMQSIARDSDEGSEEEFFDAHENLYCTEEKQAKDMTKWNSNDLMDKMESPEPEESQDEIYQQSGSEFRVASSVE…	10090	Mus musculus	Rodents	cellular organisms; Eukaryota; Opisthokonta; Metazoa; Eumetazoa; Bilateria; Deuterostomia; Chordata; Craniata; Vertebrata; Gnathostomata; Teleostomi; Euteleostomi; Sarcopterygii; Dipnotetrapodomorpha; Tetrapoda; Amniota; Mammalia; Theria; Eutheria; Boreoeutheria; Euarchontoglires; Glires; Rodentia; Myomorpha; Muroidea; Muridae; Murinae; Mus; Mus	nir3-derived
U3CX23	MIIKEYRIPLPMTVEEYRIAQLYMIQKKSRNETYGEGSGVEILENRPYTDGPGGSGQYTHKVYHVGMHIPSWFRSILPKAALRVVEESWNAYPYTRTRFTCPFVEKFSIDIETFYKTDAGENPDVFSLSPVEKNQLTIDFIDIVKDPVPHNEYKTEEDPKLFQSTKTQRGPLSDNWIEEYKKQVFPIMCAYKLCKVEFRYWGMQSKIERFIHDTGLRRVMVRAHRQAWCWQDEWYGLSMENIRELEKEAQLMLSRKMAQFSEDGEEATELAKDEASPDKASGEPPEPSSSNGEPLVGRGLKKQWSTSSKSSRSSKRGVSPSRHSISEWRMQSIARDSDESSDDEFFDAHEDLSDTEEMFPKDITKWSSNDLMDKIESPEPEDTQDGLYRQSTPEFRVAS…	9483	Callithrix jacchus	Primates	cellular organisms; Eukaryota; Opisthokonta; Metazoa; Eumetazoa; Bilateria; Deuterostomia; Chordata; Craniata; Vertebrata; Gnathostomata; Teleostomi; Euteleostomi; Sarcopterygii; Dipnotetrapodomorpha; Tetrapoda; Amniota; Mammalia; Theria; Eutheria; Boreoeutheria; Euarchontoglires; Primates; Haplorrhini; Simiiformes; Platyrrhini; Cebidae; Callitrichinae; Callithrix; Callithrix	nir3-derived
G1MWP8	MLIKEYRIPLPMSVEEYRIAQLYMIQKKSREETCGEGSGVEILENRPYMDGPGGNGQYTHKVYHIGMHIPSWFRSILPKAALRVEEESWNAYPYTRTRYTCPFVEKFSIDIETYYKTDPGEHVNVFNLSPAEKRQTILDPIDIVKDPIPPHEYKAEEDPKLYKSVKTKRGPLSEDWIQEYKNNPGKYPIMCAYKLCKVEFRYWGMQSKIERFIHDVGLRKVMVRAHRQAWCWQDEWYGLTIEDIRQLEKEAQLMLAQKMAQFCGENDPEQHGVKDAPGEKDIEADTVSPVDPEDVSGNSETASGRSLTKQWSTSSKSSRSSKRGASPSRHSISEWRMQSIARDSDDSSDDEFFDAHEDLSDNEEMFPKEITKWSSNDLMDKIETPECDDVQGDLYHETS…	9103	Meleagris gallopavo	Vertebrates	cellular organisms; Eukaryota; Opisthokonta; Metazoa; Eumetazoa; Bilateria; Deuterostomia; Chordata; Craniata; Vertebrata; Gnathostomata; Teleostomi; Euteleostomi; Sarcopterygii; Dipnotetrapodomorpha; Tetrapoda; Amniota; Sauropsida; Sauria; Archelosauria; Archosauria; Dinosauria; Saurischia; Theropoda; Coelurosauria; Aves; Neognathae; Galloanserae; Galliformes; Phasianidae; Meleagridinae; Meleagr…	nir3-derived
G1PHU3	MLIKEYHILLPMSLDEYQVAQLYMILKKSREESSGEGSGVEILANRPYTDGPGGSGQYTHKVYHVGSHIPGWFRALLPKAALQVEEESWNAYPYTRTRYTCPFVEKFSIEIETYYLPDGGQQPNVFNLSGAERRQRILDTIDIVRDAVAPGEYKAEEDPRLYRSVKTGRGPLADDWAHKAAQTGPLMCAYKLCKVEFRYWGMQAKIEQFIHDVGLRRVMLRAHRQAWCWQDEWTDLSMADIRALEEETARMLAQRMAKCNMDSEGPEAQPSGKPCAEAQGGASHAGTPDGPEVPLGPDASPDASFGKQWSSSSRSSYSSQHGGGVSPQSLSEWRMQNIARDSENSSEDEFFDAHEGFSDSDEVFPKEMTKWNSNDFIDAFASPTEAEGAPDPGAEAAKD…	59463	Myotis lucifugus	Mammals	cellular organisms; Eukaryota; Opisthokonta; Metazoa; Eumetazoa; Bilateria; Deuterostomia; Chordata; Craniata; Vertebrata; Gnathostomata; Teleostomi; Euteleostomi; Sarcopterygii; Dipnotetrapodomorpha; Tetrapoda; Amniota; Mammalia; Theria; Eutheria; Boreoeutheria; Laurasiatheria; Chiroptera; Microchiroptera; Vespertilionidae; Myotis	nir2-derived
G3PSP0	MLIKEYRIPMPMSVEEYRIAQLYMIQKKSREESCGEGSGVEILENKPYEDGPGGSGQYTHKVYHIGKHIPSWFCAILPQAALRVEEESWNAYPYTRTRYTCPFVEKFSIDIETYYKPDTGNQVDVFNLSSAEKRQRTVDPIDIVKDYITPHEYLVEEDPKLYQSVKTKRGPLTDDWIEEINQEAGECPVMCAYKLCKVEFRYWGMQSKIERFIHDVGLRKVMFRHRQAWCWQDEWYGLTIEDISWSWRPQLALAKKMAQYSEGGAENSGSSASQDRKLGDSLETRGELTKQWSTSSRSSNRSSKRGGSPSHQSISEWRMQSIARDSEDSTDDEFFDAHEDFSDNEEMFAKEITKWSSNDLMDKIETMEADEAQEMLYQESGGEYSMMSNEERQMEVREA…	69293	Gasterosteus aculeatus	Vertebrates	cellular organisms; Eukaryota; Opisthokonta; Metazoa; Eumetazoa; Bilateria; Deuterostomia; Chordata; Craniata; Vertebrata; Gnathostomata; Teleostomi; Euteleostomi; Actinopterygii; Actinopteri; Neopterygii; Teleostei; Osteoglossocephalai; Clupeocephala; Euteleosteomorpha; Neoteleostei; Eurypterygia; Ctenosquamata; Acanthomorphata; Euacanthomorphacea; Percomorphaceae; Eupercaria; Perciformes; Cotti…	nir3-derived
G3S0W3	MIIKEYRIPLPMTVEEYRIAQLYMIQKKSRNETYGEGSGVEILENRPYTDGPGGSGQYTHKVYHVGMHIPSWFRSILPKAALRVVEESWNAYPYTRTRFTCPFVEKFSIDIETFYKTDAGENPDVFNLSPVEKNQLTIDFIDIVKDPVPHNEYKTEEDPKLFQSTKTQRGPLSENWIEEYKKQVFPIMCAYKLCKVEFRYWGMQSKIERFIHDTGLRRVMVRAHRQAWCWQDEWYGLSMENIRELEKEAQLMLSRKMAQFNEDGEEATELVKHEAVSDQTSGEPPEPSSSNGEPLVGRGLKKQWSTSSRSSRSSKRGASPSRHSISEWRMQSIARDSDESSDDEFFDAHEDLSDTEEMFPKDITKWSSNDLMDKIESPEPEDTQDGLYRQGAPEFRVAS…	9595	Gorilla gorilla gorilla	Primates	cellular organisms; Eukaryota; Opisthokonta; Metazoa; Eumetazoa; Bilateria; Deuterostomia; Chordata; Craniata; Vertebrata; Gnathostomata; Teleostomi; Euteleostomi; Sarcopterygii; Dipnotetrapodomorpha; Tetrapoda; Amniota; Mammalia; Theria; Eutheria; Boreoeutheria; Euarchontoglires; Primates; Haplorrhini; Simiiformes; Catarrhini; Hominoidea; Hominidae; Homininae; Gorilla; Gorilla gorilla	nir3-derived
G3TMC1	MIIKEYRIPLPMTVEEYRIAQLYMIQKKSRNETYGEGSGVEILENRPYSDGPGGSGQYTHKVYHVGMHIPGWFRSILPKAALRVVEESWNAYPYTRTRFTCPFVEKFSIDIETFYKTDAGENSNVFSLSPVEKNQLTIDFIDIVKDSVPASEYKTEEDPKLFHSTKTQRGPLSDNWIEEYKKHVFPIMCAYKLCKVEFRYWGMQSKIERFIHDTGWVGSGLRRVMVRAHRQAWCWQDEWYGLSMENIRELEKEAQLMLSRKMAQFSDDDDETTELSREEATQDQASGEPVEPSSNNGEPLAGRGLKKQWSTSSKSSRSSKRGTSPSRHSISEWRMQSIARDSDESSDDEFFDAHEDLSDSEDIFPKDISKWNSNDLMDKIESPEPEDAQEGLYRQNTPG…	9785	Loxodonta africana	Mammals	cellular organisms; Eukaryota; Opisthokonta; Metazoa; Eumetazoa; Bilateria; Deuterostomia; Chordata; Craniata; Vertebrata; Gnathostomata; Teleostomi; Euteleostomi; Sarcopterygii; Dipnotetrapodomorpha; Tetrapoda; Amniota; Mammalia; Theria; Eutheria; Afrotheria; Proboscidea; Elephantidae; Loxodonta	nir3-derived
G3WL80	KKSREETCGEGSGVEILENRPYTDGPGGAGQYTHKVYHIGMHIPSWFRSILPKAALRVEEESWNAYPYTRTRYTCPFVEKFSIDIETFYKPDAGDSANVFNLSPVEKRQTTLDPIDIVKDPIPPNEYKLEEDPRLFRSVKTKRGPLSEDWIEECLRHPTHLPIMCAYKLCKVEFRYWGMQSKIERFIHDVGLRKVMVRAHRQAWCWQDEWYGLTIEDIRELEKEAQLMLSRKMAQYMDSDGHGPQEPPSEEKEEDNALREVPEPPSTNGEALKGRGLTKQWSTSSKSSRSSKRGGSPSCQSISEWRMQSIARDSDDSSDEEFFDAHEDLSDNEESFPKEITKWSSDDLMDKIETPEPDGKEDEAGPPLVPPSKIHVLLLVLHGGNILDTGTGDQSSKQG…	9305	Sarcophilus harrisii	Mammals	cellular organisms; Eukaryota; Opisthokonta; Metazoa; Eumetazoa; Bilateria; Deuterostomia; Chordata; Craniata; Vertebrata; Gnathostomata; Teleostomi; Euteleostomi; Sarcopterygii; Dipnotetrapodomorpha; Tetrapoda; Amniota; Mammalia; Theria; Metatheria; Dasyuromorphia; Dasyuridae; Sarcophilus	nir3-derived
G8F537	LKSALAPHTLQVLLSPQKKSRNETYGEGSGVEILENRPYTDGPGGSGQYTHKVYHVGMHIPSWFRSILPKAALRVVEESWNAYPYTRTRFTCPFVEKFSIDIETFYKTDAGENPDVFNLSPVEKNQLTIDFIDIVKDPVPHHEYKTEEDPKLFQSTKTQRGPLSDNWIEEYKKQVFPIMCAYKLCKVEFRYWGMQSKIERFIHDTGLRRVMVRAHRQAWCWQDEWYGLSMENIRELEKEAQLMLSRKMAQFNEDGEEATELVKHEAASDQASGEPPEPSSSNGEPLVGRGLKKQWSTSSKSSRSSKRGASPSRHSISEWRMQSIARDSDESSDDEFFDAHEDLSDTEEMFPKDITKWSSNDLMDKIESPEPEDTQDGLYRQSAPEFRVASSVEQLNIIE…	9541	Macaca fascicularis	Primates	cellular organisms; Eukaryota; Opisthokonta; Metazoa; Eumetazoa; Bilateria; Deuterostomia; Chordata; Craniata; Vertebrata; Gnathostomata; Teleostomi; Euteleostomi; Sarcopterygii; Dipnotetrapodomorpha; Tetrapoda; Amniota; Mammalia; Theria; Eutheria; Boreoeutheria; Euarchontoglires; Primates; Haplorrhini; Simiiformes; Catarrhini; Cercopithecoidea; Cercopithecidae; Cercopithecinae; Macaca	nir3-derived
H0XEC8	MIVKEYRIPLPMTVEEYRIAQLYMIQKKSRNETFGEGSGVEILENQPYTDGPGGSGQYTHKVYHVGMHIPSWFRSILPKAALRVVEESWNAYPYTRTRFTCPFVEKFSIDIETFYKSDAGENPDVFNLSPVEKSQLTIDFIDIVKDAVPPNEYKTEEDPKLFQSTKTQRGPLPDNWIDEYKKQVLPIMCAYKLCKVEFRYWGMQSKIERFIHDTGLRRVMVRAHRQAWCWQDEWYGLSMENIRELEKEAQLMLSRKMAQFNEEGTGAAELAKDEEDTQDQTSREPPEPTSSNGEPLVGRGLKKQWSTSSKSSRSSKRGASPSRHSISEWRMQSIARDSDESSDDEFFDAHEDLSDQEEMFPKDITKWSSNDLMDKIESPEPEDAQGGLYHQSAPEFRVA…	30611	Otolemur garnettii	Primates	cellular organisms; Eukaryota; Opisthokonta; Metazoa; Eumetazoa; Bilateria; Deuterostomia; Chordata; Craniata; Vertebrata; Gnathostomata; Teleostomi; Euteleostomi; Sarcopterygii; Dipnotetrapodomorpha; Tetrapoda; Amniota; Mammalia; Theria; Eutheria; Boreoeutheria; Euarchontoglires; Primates; Strepsirrhini; Lorisiformes; Galagidae; Otolemur	nir3-derived
H3BDS3	MILDPIDIVKDPIPPHEYKVEEDPKLYKSVKTKRGPLCDDWIEDYKSNTGKIPIMCAYKLCKVEFRYWGMQSKIERFIHDVGLRKVMLRAHRQAWCWQDEWYGLTMEDIRQLERETQLMLAKRMAQFSCNENEMEQNGAKESPTEKDQEAKTIPSVDAEGSTVNVNDTLPGRGLTKQWSTSSRSSRSSKRGASPSRHSISEWRMQSIARDSEESSDDEFFDAHEDLSDSEEIFPKEITKWNSNDLMDKIGTTEVEEIQDELSHETSAEYIVTSSVERLSIIEDESSQQSLQPSKIHVLILVLHGGNILDTGGGDQNSKQGDVNTITSIFDTVMRVHYPAALGRIAIKLVPCPAICSEAFSLVSNLSPYSYDEGCLSNSQDHIPLAALPLLATSSPQYQE…	7897	Latimeria chalumnae	Vertebrates	cellular organisms; Eukaryota; Opisthokonta; Metazoa; Eumetazoa; Bilateria; Deuterostomia; Chordata; Craniata; Vertebrata; Gnathostomata; Teleostomi; Euteleostomi; Sarcopterygii; Coelacanthimorpha; Coelacanthiformes; Coelacanthidae; Latimeria	nir3-derived
Q4S242	MLIKEYRIPMPMSVEEYRIAQLYMIQKKSREESCGEGSGVEILENKPYQDGPGGSGQYTHKVYHIGKHIPSWFCAILPQAALRVEEESWNAYPYTRTRYTCPFVEKFSIDIETYYKPDTGDQGDVFTMSAAEKRQRTVDPIDIVKDYIPPHEYLAEEDPKLYQSVKTRRGPLSDNWIEEINQNTAQAAVMCAYKLCKVEFRYWGMQSKIERFIHDVGLRKVMVRAHRQAWCWQDEWYGLTIEDIRQLELETQLALAKKMGHYNQSEEGGTETNGSSVSQDQDPGSEAAGSPAEAEGGKLGDSLESRRELTKQWSTSSRSSNRSSKRGGEASLAGEPAASRVPAAAASCAVFPPCAGSPSHQSISEWRMQSIARDSEDSTDDEFFDAHEDFSDSEEIFVK…	99883	Tetraodon nigroviridis	Vertebrates	cellular organisms; Eukaryota; Opisthokonta; Metazoa; Eumetazoa; Bilateria; Deuterostomia; Chordata; Craniata; Vertebrata; Gnathostomata; Teleostomi; Euteleostomi; Actinopterygii; Actinopteri; Neopterygii; Teleostei; Osteoglossocephalai; Clupeocephala; Euteleosteomorpha; Neoteleostei; Eurypterygia; Ctenosquamata; Acanthomorphata; Euacanthomorphacea; Percomorphaceae; Eupercaria; Tetraodontiformes;…	nir3-derived
H9GMK4	MLIKEYRIPLPMSVEEYRIAQLYMIQKKSREETCGEGSGVEILENRPYTDGPGGNGQYTHKVYHIGMHIPSWFRSILPKAALRVEEESWNAYPYTRTRYTCPFVEKFSIDIETYYIADSGEQANVFNLSPAEKRQTILDPIDIVKDAIPPHEYKSEEDPKLYKSVKTTRGPLSEEWIKEHKNNSGRSPIMCAYKLCKVEFRYWGMQSKIERFIHDVGLRKVMVRAHRQAWCWQDEWYGLTIEDIRQLEKEAQLMLAQKMAQYSFNENEPEQHLPKDSLEENNLESKAISPSTEAVDDASNMGEAMSGRVLTKQWSTSSKSSSKRGASPSRHSLSEWRMQSIARDSDESSDDEFFDAHEDLSESEEAFPKEITKWSSNDLMDKIETPESEDAPDDSCLER…	28377	Anolis carolinensis	Vertebrates	cellular organisms; Eukaryota; Opisthokonta; Metazoa; Eumetazoa; Bilateria; Deuterostomia; Chordata; Craniata; Vertebrata; Gnathostomata; Teleostomi; Euteleostomi; Sarcopterygii; Dipnotetrapodomorpha; Tetrapoda; Amniota; Sauropsida; Sauria; Lepidosauria; Squamata; Bifurcata; Unidentata; Episquamata; Toxicofera; Iguania; Dactyloidae; Anolis	nir3-derived
K9IP57	MIIKEYRIPLPMTVEEYRIAQLYMIQKKSRNETYGEGSGVEILENRPYTDGPGGSGQYTHKVYHVGMHIPSWFRSILPKAALRVVEESWNAYPYTRTRFTCPFVEKFSIDIETFYKTDAGENPNVFSLSPVEKNQLAIDFIDIVKDPVPPNEYRTEEDPKLFHSTKTQRGPLSDNWIEEYKQQVFPIMCAYKLCKVEFRYWGMQSKIERFIHDTGLRKVMVRAHRQAWCWQDEWYGLSMENIRELEKEAQLMLSRKMAQFSEDDEEASELAKGEAGQAQAPGESPQPSSGGEPLAGRGLKKQWSTSSKSSRSSKRGASPSRHSISEWRMQSIARDSDESSDDEFFDAHEDLSDSEEMFPKDITKWSSNDLMDKIEGPEPEDTQDGLYRQSTPEFRVASS…	9430	Desmodus rotundus	Mammals	cellular organisms; Eukaryota; Opisthokonta; Metazoa; Eumetazoa; Bilateria; Deuterostomia; Chordata; Craniata; Vertebrata; Gnathostomata; Teleostomi; Euteleostomi; Sarcopterygii; Dipnotetrapodomorpha; Tetrapoda; Amniota; Mammalia; Theria; Eutheria; Boreoeutheria; Laurasiatheria; Chiroptera; Microchiroptera; Phyllostomidae; Desmodontinae; Desmodus	nir3-derived
L5KS96	MLVKEYRIPLPMAVEEYRVAQLYMIQKKSRDETHGEGSGVEILENRPYTDGPGGSGQYTHKVYHVGMHIPSWFRSILPKAALRVVEESWNAYPYTRTRFTCPFVEKFSIDIETFYKTDAGENPNVFSLSPVEKNQLTIDFIDIVKDPVPPNEYRMEEDPKLFHSTKTQRGPLSENWIEEHKQQLAPLMCAYKLCKVEFRYWGMQAKIERFIHDTGLRKVMVRAHRQAWCWQDEWYGLSMENIRELEKEAQLMLSRKMAQFSKDDEEAAELAESEAGQAQPPGEPPQPSGGGEPLAGRGLKKQWSTSSKSSRSSKRGASPSRHSISEWRMQSIARDSDESSDDEFFDAHEDLSDSEEPFPKDITKWNSDDLMDKIESPEPEDTQDGLYRQSAPAFRVDPL…	9402	Pteropus alecto	Mammals	cellular organisms; Eukaryota; Opisthokonta; Metazoa; Eumetazoa; Bilateria; Deuterostomia; Chordata; Craniata; Vertebrata; Gnathostomata; Teleostomi; Euteleostomi; Sarcopterygii; Dipnotetrapodomorpha; Tetrapoda; Amniota; Mammalia; Theria; Eutheria; Boreoeutheria; Laurasiatheria; Chiroptera; Megachiroptera; Pteropodidae; Pteropodinae; Pteropus	nir3-derived
L5LEF3	MLIKEYHILLPMSLDEYQVAQLYMILKKSREESSGEGSGVEILANRPYTDGPGGSGQYTHKVYHVGSHIPGWFRALLPKAALQVEEESWNAYPYTRTRYTCPFVEKFSIEIETYYLPDGGQQPNVFNLSGAERRQRILDTIDIVRDAVAPGEYKAEEDPRLYRSVKTGRGPLADDWAHKAAQMGPLMCAYKLCKVEFRYWGMQAKIEQFIHDVGLRRVMLRAHRQAWCWQDEWTDLSMADIRALEEETARMLAQRMAKCNMDSAGPEAQPSGKPCPEAQGGASHAGTPDGPEVPLGPDASPDASFGKQWSSSSRSSYSSQHGGGVSPQSLSEWRMQNIARDSENSSEDEFFDAHEGFSDSDEVFPKEMTKWNSNDFIDAFASPTEAEGAPDPGAEAAKD…	225400	Myotis davidii	Mammals	cellular organisms; Eukaryota; Opisthokonta; Metazoa; Eumetazoa; Bilateria; Deuterostomia; Chordata; Craniata; Vertebrata; Gnathostomata; Teleostomi; Euteleostomi; Sarcopterygii; Dipnotetrapodomorpha; Tetrapoda; Amniota; Mammalia; Theria; Eutheria; Boreoeutheria; Laurasiatheria; Chiroptera; Microchiroptera; Vespertilionidae; Myotis	nir2-derived
L9KRD6	MIIKEYRIPLPMTVGEYRIAQLYMIQKKSRNETYGEGSGVEILENRPYTDGPGGSGQYTHKVYHVGMHIPGWFRSILPKAALRVVEESWNAYPYTRTRFTCPFVEKFSIDIETFYKTDAGENPNVFSLSPVEKSQLTIDFIDIVKDPVPPNEYKIEEDPKLFRSTKTQRGPLSDNWIEEYRRQVSPIMCAYKLCKVEFRYWGMQSKIERFIHDTGLRRVMVRAHRQAWCWQDEWFGLSMENIRELEKEAQLMLSRKMGRFNEDDEAPERAKDATAQDQDSGQPPEPGGSGSSGEALTGRGLKKQWSTSSKTSRSSKRGGFASPEMSRHLPPSSTRGSFKPLLRGSLGALRPRFLTTPLPAFHRLSAASGWPRRISEWRMQSIARDSDESSEDEFFDAHE…	246437	Tupaia chinensis	Mammals	cellular organisms; Eukaryota; Opisthokonta; Metazoa; Eumetazoa; Bilateria; Deuterostomia; Chordata; Craniata; Vertebrata; Gnathostomata; Teleostomi; Euteleostomi; Sarcopterygii; Dipnotetrapodomorpha; Tetrapoda; Amniota; Mammalia; Theria; Eutheria; Boreoeutheria; Euarchontoglires; Scandentia; Tupaiidae; Tupaia	nir3-derived
M3XRH6	MIIKEYRIPLPMTVEEYRIAQLYMIQKKSRNETYGEGSGVEILENRPYTDGPGGSGQYTHKVYHVGMHIPSWFRSILPKAALRVVEESWNAYPYTRTRFTCPFVEKFSIDIETFYKTDAGENPNVFSLSAVEKNQLTIDFIDIVKDPVPPNEYKTEEDPKLFHSIKTQRGPLSDNWIEEYKQQVLPIMCAYKLCKVEFRYWGMQSKIERFIHDTGLRKVMVRAHRQAWCWQDEWYGLNMENIRELEKEAQLMLSRKMAQFSEDGEEAAELAEDEAGQAQLPGDAAQPSSGSGGEPLAGRGLKKQWSTSSKSSRSSKRGASPSRHSISEWRMQSIARDSDESSDDEYFDAHEDLSDSEEIFPKDITKWNSNDLMDKIESPEPEDSQDGLYRQSAPEFRVA…	9669	Mustela putorius furo	Mammals	cellular organisms; Eukaryota; Opisthokonta; Metazoa; Eumetazoa; Bilateria; Deuterostomia; Chordata; Craniata; Vertebrata; Gnathostomata; Teleostomi; Euteleostomi; Sarcopterygii; Dipnotetrapodomorpha; Tetrapoda; Amniota; Mammalia; Theria; Eutheria; Boreoeutheria; Laurasiatheria; Carnivora; Caniformia; Mustelidae; Mustelinae; Mustela; Mustela putorius	nir3-derived
M3ZAR7	ISPVLLSLGPQKKSREESSGEGSGVEILANRPYTDGPGGSGQYTHKVYHVGSHIPGWFRALLPKAALQVEEESWNAYPYTRTRYTCPFVEKFSIEIETYYLPDGGQQPNVFNLSGAERRQRILDTIDIVRDAVAPGEYKAEEDPRLYRSVKTGRGPLSDDWARTAAQTGPLMCAYKLCKVEFRYWGMQAKIEQFIHDVGLRRVMLRAHRQAWCWQDEWTELSMADIRALEEETARMLAQRMAKCNTGSERSEAQPPGKPSTEARAGASNTGTSDGPEAPPGPDASPDASFGKQWSSSSRSSYSSQHGGAVSPQSLSEWRMQNIARDSENSSEEEFFDAHEGFSDSEEVFPKEMTKWNSNDFIDAFASPMEVEGTPEPGAEAAKGIEDGAQAPRDSEGLD…	61853	Nomascus leucogenys	Primates	cellular organisms; Eukaryota; Opisthokonta; Metazoa; Eumetazoa; Bilateria; Deuterostomia; Chordata; Craniata; Vertebrata; Gnathostomata; Teleostomi; Euteleostomi; Sarcopterygii; Dipnotetrapodomorpha; Tetrapoda; Amniota; Mammalia; Theria; Eutheria; Boreoeutheria; Euarchontoglires; Primates; Haplorrhini; Simiiformes; Catarrhini; Hominoidea; Hylobatidae; Nomascus	nir2-derived
M7BYC3	MCTSKNSGVFSFQKKSREETCGEGSGVEILENRPYTDGPGGIGQYTHKVYHIGMHIPSWFRSILPKAALRVEEESWNAYPYTRTRYTCPFVEKFSIDIETFYKADPGDHVNVFNLSPAEKRQTILDPIDIVKDPIPPHEYKSEEDPKVYKSVKTKRGPLSEDWIEGYKNNPGKYPIMCAYKLCKVEFRYWGMQSKIERFIHDVGLRKVMVRAHRQAWCWQDEWYGLTIEDIRQLEKEAQLMLAQKMAQFSYSENEAEQHGAKDSPGENDAESKAMSSDDVADAASNIGEAMSGRGITKQWSTSSKSSRSSKRGASPSRHSISEWRMQSIARDSDDSSDDEFFDAHEDLSDNEEGFPKEITKWSSNDLMDKIGSSECDVQDDLYHETSTEYHVGSSVERL…	8469	Chelonia mydas	Vertebrates	cellular organisms; Eukaryota; Opisthokonta; Metazoa; Eumetazoa; Bilateria; Deuterostomia; Chordata; Craniata; Vertebrata; Gnathostomata; Teleostomi; Euteleostomi; Sarcopterygii; Dipnotetrapodomorpha; Tetrapoda; Amniota; Sauropsida; Sauria; Archelosauria; Testudinata; Testudines; Cryptodira; Durocryptodira; Americhelydia; Chelonioidea; Cheloniidae; Chelonia	nir3-derived
Q9BZ72	MIIKEYRIPLPMTVEEYRIAQLYMIQKKSRNETYGEGSGVEILENRPYTDGPGGSGQYTHKVYHVGMHIPSWFRSILPKAALRVVEESWNAYPYTRTRFTCPFVEKFSIDIETFYKTDAGENPDVFNLSPVEKNQLTIDFIDIVKDPVPHNEYKTEEDPKLFQSTKTQRGPLSENWIEEYKKQVFPIMCAYKLCKVEFRYWGMQSKIERFIHDTGLRRVMVRAHRQAWCWQDEWYGLSMENIRELEKEAQLMLSRKMAQFNEDGEEATELVKHEAVSDQTSGEPPEPSSSNGEPLVGRGLKKQWSTSSKSSRSSKRGASPSRHSISEWRMQSIARDSDESSDDEFFDAHEDLSDTEEMFPKDITKWSSNDLMDKIESPEPEDTQDGLYRQGAPEFRVAS…	9606	Homo sapiens	Primates	cellular organisms; Eukaryota; Opisthokonta; Metazoa; Eumetazoa; Bilateria; Deuterostomia; Chordata; Craniata; Vertebrata; Gnathostomata; Teleostomi; Euteleostomi; Sarcopterygii; Dipnotetrapodomorpha; Tetrapoda; Amniota; Mammalia; Theria; Eutheria; Boreoeutheria; Euarchontoglires; Primates; Haplorrhini; Simiiformes; Catarrhini; Hominoidea; Hominidae; Homininae; Homo	nir3-derived
S7MQI2	MLIKEYHILLPMSLDEYQVAQLYMILKKSREESSGEGSGVEILANRPYTDGPGGSGQYTHKVYHVGSHIPGWFRALLPKAALQVEEESWNAYPYTRTRYTCPFVEKFSIEIETYYLPDGGQQPNVFNLSGAERRQRILDTIDIVRDAVAPGEYKAEEDPRLYRSVKTGRGPLADDWAHKAAQTGPLMCAYKLCKVEFRYWGMQAKIEQFIHDVGLRRVMLRAHRQAWCWQDEWTDLSMADIRALEEETARMLAQRMAKCNMDSEGPEAQPSGKPCAEAQGGASHAGTPDGPEVPLGPDASPDASFGKQWSSSSRSSYSSQHGGGVSPQSLSEWRMQNIARDSENSSEDEFFDAHEGFSDSDEVFPKEMTKWNSNDFIDAFASPTEAEGAPDPGAEAAKD…	109478	Myotis brandtii	Mammals	cellular organisms; Eukaryota; Opisthokonta; Metazoa; Eumetazoa; Bilateria; Deuterostomia; Chordata; Craniata; Vertebrata; Gnathostomata; Teleostomi; Euteleostomi; Sarcopterygii; Dipnotetrapodomorpha; Tetrapoda; Amniota; Mammalia; Theria; Eutheria; Boreoeutheria; Laurasiatheria; Chiroptera; Microchiroptera; Vespertilionidae; Myotis	nir2-derived
T2MJR8	MLIKEYRIPLPLTLEEYKIAQLYMIQKKSRIESTGAGSGVEILENSPYQNGPGGSGQYTKKIYHVGNHLPGWLKSLLPKTALQVEEEAWNAYPYTKTRHTCPFVEKFSIDIETRYLADYGQTENVFNLSSSQRKEVEIDFVDPVSDVFPEKDYKKEEDPLFYVSKKTQRGPLNENWLAEYKNGNSKSPVMCAYKLISVEFKYWGMQSKIEHFIHGGLRNPILVGHRQAWVWQDEWYGMTIEDIRLLEKQAQSELLKVMSDFSEHDGKLKIEPSIVAKTEDKPIANFNIPLKESLEDKKTEMCITKNVKSDFDSDNDKSNDNSDEEDLIFYDALDSNYESLESLGENLLVNKQKSTNLNKFHSVSLDPILIKKNKVKPQVNTSLKSSNNHTLLFVLHGGG…	6087	Hydra vulgaris	Hydra	cellular organisms; Eukaryota; Opisthokonta; Metazoa; Eumetazoa; Cnidaria; Hydrozoa; Hydroidolina; Anthoathecata; Aplanulata; Hydridae; Hydra	nir3-derived
U3K3P2	MLIKEYRIPLPMSVEEYRIAQLYMIQKKSREETCGEGSGVEILENRPYVDGPGGSGQYTHKVYHIGMHIPSWFRSILPKAALRVEEESWNAYPYTRTRYTCPFVEKFSIDIETYYKTDPGDHNNVFNLSAAEKRQTILDPIDIVKDPIPPHEYKAEEDPKLYKSVKTKRGPLSEDWIQEYKNSPGKYPIMCAYKLCKVEFRYWGMQSKIERFIHDVGLRKVMVRAHRQAWCWQDEWYGLTIEDIRQLEKEAQLMLAQKMAQFCGENDPEQHGVKDAPGEKDVEPSTGSPADTEDVSANSDAASGRSLTKQWSTSSKSSRSSKRGASPSRHSISEWRMQSIARDSDDSSDDEFFDAHEDLSDNEEMFPKEITKWSSNDLMDKIETPECDDVQGDLYQETS…	59894	Ficedula albicollis	Vertebrates	cellular organisms; Eukaryota; Opisthokonta; Metazoa; Eumetazoa; Bilateria; Deuterostomia; Chordata; Craniata; Vertebrata; Gnathostomata; Teleostomi; Euteleostomi; Sarcopterygii; Dipnotetrapodomorpha; Tetrapoda; Amniota; Sauropsida; Sauria; Archelosauria; Archosauria; Dinosauria; Saurischia; Theropoda; Coelurosauria; Aves; Neognathae; Passeriformes; Muscicapidae; Ficedula	nir3-derived
W5MEK2	MLIKEYRIPLPMSVEEYRIAQLYMIQKKSREETCGEGSGVEILENRPYTDGPGGSGQYTHKVYHIGMHIPSWFRSILPKAALRVEEESWNAYPYTRTRYTCPFVEKFSIDIETYYKPDPGDQVDVFNLLSAERRQRVLEVYSCVTSTLTQGIHQAEFTSFTASKTQGYTLNLIVSQEYNENKSNSPKWCSYRSNCLVNDNELKHTHKLEFCIVNLGLRKVMVRAHRQAWCWQDEWYGLTIEDIRQLEHETQLMLAQKMAQFSCSEEGEQNGAAASPGDKDQEAKAISSIEAEEPPSDMADSLQTRGGLTKQWSTSSKSSRSSKRGGSPSRHSISEWRMQSIARDSEDSSDDEFFDAHEDLSDNEEIFSKEITKWSSNDLMDKIENTDTDEVQGDLYQDT…	7918	Lepisosteus oculatus	Vertebrates	cellular organisms; Eukaryota; Opisthokonta; Metazoa; Eumetazoa; Bilateria; Deuterostomia; Chordata; Craniata; Vertebrata; Gnathostomata; Teleostomi; Euteleostomi; Actinopterygii; Actinopteri; Neopterygii; Holostei; Semionotiformes; Lepisosteidae; Lepisosteus	nir3-derived
