# Supplementary material for: The phosphatidylinositol-transfer protein Nir3 promotes PI(4,5)P2 replenishment in response to TCR signaling during T cell development and survival
Source: Nat Immunol. 2022 Dec 29;24(1):136–47. doi: 10.1038/s41590-022-01372-2 (PMC9810531; doi:10.1038/s41590-022-01372-2)
Supplement: Source Data Extended Data Fig. 2 — Statistical Source Data. [file 41590_2022_1372_MOESM15_ESM.xlsx]

## Sheet: Trav13 CD4
	WT				Nir3-/-
61	0.0135421	0.0234522	0.0330408	0.0372843	0.0038247	0.0167903	0.0330073	0.0319365
58	0.015935	0.0356503	0.0514605	0.0600605	0.0130792	0.026143	0.0411472	0.0444239
56	0.00971811	0.0224633	0.0395895	0.0382561	0.00834132	0.018903	0.0289149	0.0355523
31	0.0100583	0.0215426	0.0360097	0.0430344	0.00658697	0.0197278	0.0296678	0.0394865
18	0.00340137	0.00960887	0.00688245	0.0174078	0.000502547	0.00653258	0.0079927	0.0147206
17	0.00420654	0.0108082	0.0158837	0.0172183	0.000713365	0.00860114	0.0135733	0.0135893
9	0.00392471	0.00646299	0.00860533	0.00966182	0.00109724	0.0046978	0.00657926	0.00805938
2	0.000508324	0.00116024	0.00185293	0.00287438	5.49905e-06	0.00132926	0.00912857	0.00287325

## Sheet: Trav13 CD8
	WT				Nir3-/-
61	0.0083714	0.0137326	0.0236037	0.0274682	0.0173244	0.0297517	0.0321884	0.0390987
58	0.0132666	0.0224203	0.0293585	0.0240604		0.0409719	0.0414637	0.0593597
56	0.00521372	0.015254	0.023853	0.0250915	0.00967031	0.027894	0.0406558	0.0392677
31	0.00652748	0.0135644	0.0221137	0.0141177	0.0159629	0.0304877	0.0424032	0.0526022
18	0.00784483	0.00745419	0.0353876	0.0130676	0.00836999	0.0135971	0.0139815	0.0207844
17	0.00167378	0.00701951	0.0091947	0.0169479	0.00268162	0.0143282	0.0198743	0.0207943
9	0.00339117	0.00477574	0.00868076	0.00557304	0.00645159	0.0111143	0.0092857	0.013869
2	0.00703318	0.0125472	0.0114577	0.0110654	0.000446443	0.00248494	0.00240314	0.00533696

## Sheet: Trav16 CD4
	WT				Nir3-/-
61	0.000225321	0.000862377	0.00101415	0.000928213	0.000279954	0.000266898	0.000739777	0.00035447
58	0.000607069	0.00117417	0.00186267	0.00110884	0.000454306	0.000730502	0.00133129	0.00155972
56	8.38367e-05	0.00181009	0.00283216	0.00156488	0.00250003	0.002055	0.00141089	0.00236282
31	0.00168648	0.00502506	0.011081	0.009762	0.00438791	0.00370348	0.00978348	0.00705824
18	0.0008333	0.00377347	0.00399499	0.00475186	0.00167008	0.00271164	0.00364456	0.00381671
17	0.0002183	0.00180238	0.00317268	0.0020221	0.000593374	0.00361003	0.00176829	0.00182611
9	0.00126219	0.0022165	0.00257036	0.00398117	0.00137639	0.00543056	0.00368065	0.00349111
2	6.21073e-05	0.000367128	0.000343476	0.000659204	2.3624e-05	0.00235116	0.00057425	0.000346969

## Sheet: Trav16 CD8
	WT				Nir3-/-
61	4.12874e-05	0.000119946	0.000604398	0.000136643	0.000192828	0.000979341	0.000974338	0.000686704
58	0.000301672	0.000487869	0.0010226	0.000816859	0.00102183	0.0015046	0.00186729	0.0012495
56	0.000524538	0.00100704	0.00133589	0.00203625	0.00189869	0.00193289	0.00273488	0.00273069
31	0.00212772	0.00453732	0.00216171	0.00444825	0.00485436	0.00809009	0.00956734	0.0128743
18	0.00120983	0.00212538	0.0027569	0.00287974	0.00264632	0.00433323	0.00581892	0.00568644
17	0.000147209	0.000816353	0.000525807	0.00041467	0.00244158	0.00266679	0.00334362	0.00326018
9	0.00134061	0.00237928	0.00241276	0.00277455	0.00205984	0.00353028	0.00393964	0.00395949
2	7.00676e-05	0.000566452	0.000167608	0.000608877	0.00017285	0.000506257	0.000592932	0.000800723
