# Supplementary material for: The phosphatidylinositol-transfer protein Nir3 promotes PI(4,5)P2 replenishment in response to TCR signaling during T cell development and survival
Source: Nat Immunol. 2022 Dec 29;24(1):136–47. doi: 10.1038/s41590-022-01372-2 (PMC9810531; doi:10.1038/s41590-022-01372-2)
Supplement: Source Data Extended Data Fig. 3 — Statistical Source Data. [file 41590_2022_1372_MOESM16_ESM.xlsx]

## Sheet: b
WT	Nir3
0.159406	0.067486
0.232834	0.121557
0.201015	0.122887
0.218491	0.098949
0.170597	0.095345

## Sheet: d
WT	Nir3
4885	4046
4445	4170
4355	3948
6212	4562
6847	3979

## Sheet: e
WT	Nir3
0.11622	0.053407
0.185037	0.089656
0.157444	0.098363
0.133514	0.071611
0.093923	0.07555

## Sheet: f
WT	Nir3
0.034328	0.009171
0.037346	0.01784
0.035552	0.015919
0.06934	0.018253
0.063522	0.011712

## Sheet: g
WT	Nir3
0.003279	0.002065
0.004599	0.007005
0.0026	0.0032
0.007281	0.003477
0.005067	0.003186
