# Supplementary material for: The phosphatidylinositol-transfer protein Nir3 promotes PI(4,5)P2 replenishment in response to TCR signaling during T cell development and survival
Source: Nat Immunol. 2022 Dec 29;24(1):136–47. doi: 10.1038/s41590-022-01372-2 (PMC9810531; doi:10.1038/s41590-022-01372-2)
Supplement: Source Data Extended Data Fig. 4 — Statistical Source Data. [file 41590_2022_1372_MOESM17_ESM.xlsx]

## Sheet: a
WT	Nir3
0.87	0.5
1.04	0.52
1.05	0.87
0.96	0.94
1.14	0.81

## Sheet: b
WT	Nir3-/-
1.74	1.18
1.98	1.2
1.81	0.82
1.89	1.09
1.33	0.84
