# Supplementary material for: The phosphatidylinositol-transfer protein Nir3 promotes PI(4,5)P2 replenishment in response to TCR signaling during T cell development and survival
Source: Nat Immunol. 2022 Dec 29;24(1):136–47. doi: 10.1038/s41590-022-01372-2 (PMC9810531; doi:10.1038/s41590-022-01372-2)
Supplement: Source Data Extended Data Fig. 5 — Statistical Source Data. [file 41590_2022_1372_MOESM18_ESM.xlsx]

## Sheet: b
	WT					Nir3-/-
DN	41.3	35.5	45.1	42.9	41.8	45.3	55.6	49.5	47.3	46.4
IELp	47.4	45.9	52.8	57.1	57.7	50	52.3	46.2	42.2	39.7
DN NKT	63.9	61.7	71.9	71.5	63.9	36.1	38.2	28.1	28.3	36.1
