# Supplementary material for: The phosphatidylinositol-transfer protein Nir3 promotes PI(4,5)P2 replenishment in response to TCR signaling during T cell development and survival
Source: Nat Immunol. 2022 Dec 29;24(1):136–47. doi: 10.1038/s41590-022-01372-2 (PMC9810531; doi:10.1038/s41590-022-01372-2)
Supplement: Source Data Extended Data Fig. 6 — Statistical Source Data. [file 41590_2022_1372_MOESM19_ESM.xlsx]

## Sheet: Sheet1
	WT								Nir3
DP1	50.3006	72.5451	46.8875	40.678	38.593	49.1474	59.799	50.4008	49.6994	27.4549	53.1125	59.322	61.407	50.8526	40.201	49.5992
DP2	50.2004	70.1103	47.2892	44.482	41.3065	51.5547	58.191	52.6527	49.7996	29.8897	52.7108	55.518	58.6935	48.4453	41.809	47.3473
DP3	48.8978	68.004	46.6399	46.6942	42.4699	51.655	57.0854	56.3	51.1022	31.996	53.3601	53.3058	57.5301	48.345	42.9146	43.7
DP4	48.497	68.3367	46.8405	48.8277	43.9439	52.3524	57.8894	60	51.503	31.6633	53.1595	51.1723	56.0561	47.6476	42.1106	40
DP5	51.6583	70.7831	49.3939	52.7607	44.8137	53.9619	60.505	63.3534	48.3417	29.2169	50.6061	47.2393	55.1863	46.0381	39.495	36.6466
CD69- CD4SP	55.7905	69.3775	51.6616	59.596	50.2513	58.9537	60.0604	64.5226	44.2095	30.6225	48.3384	40.404	49.7487	41.0463	39.9396	35.4774
CD69+ CD4SP	60.6458	68.3099	55.5218	59.0863	58.0972	62.8283	59.899	59.0313	39.3542	31.6901	44.4782	40.9137	41.9028	37.1717	40.101	40.9687
TN	52.8044	61.8694	59.5691	61.9458	63.9566	59.0682	65.9016	58.6727	47.1956	38.1306	40.4309	38.0542	36.0434	40.9318	34.0984	41.3273
TEM	71.2753	72.7731	77.0492	76.8473	72.093	76.6724	77.7931	74.1405	28.7247	27.2269	22.9508	23.1527	27.907	23.3276	22.2069	25.8595
