# Supplementary material for: The phosphatidylinositol-transfer protein Nir3 promotes PI(4,5)P2 replenishment in response to TCR signaling during T cell development and survival
Source: Nat Immunol. 2022 Dec 29;24(1):136–47. doi: 10.1038/s41590-022-01372-2 (PMC9810531; doi:10.1038/s41590-022-01372-2)
Supplement: Source Data Extended Data Fig. 7 — Statistical Source Data. [file 41590_2022_1372_MOESM20_ESM.xlsx]

## Sheet: Sheet1
DP				CD4				CD8
WT	Nir3			WT	Nir3			WT	Nir3
209	248			13348	13576			11991	12225
217	236			15869	15993			14735	15066
185	209			14962	14935			14020	14539
245	232			12857	12939			11591	12092
