# Supplementary material for: The phosphatidylinositol-transfer protein Nir3 promotes PI(4,5)P2 replenishment in response to TCR signaling during T cell development and survival
Source: Nat Immunol. 2022 Dec 29;24(1):136–47. doi: 10.1038/s41590-022-01372-2 (PMC9810531; doi:10.1038/s41590-022-01372-2)
Supplement: Source Data Extended Data Fig. 8 — Statistical Source Data. [file 41590_2022_1372_MOESM21_ESM.xlsx]

## Sheet: Sheet1
CD4
Time	WT+Scr siRNA			WT+Nir2 siRNA			Nir3-/-+Scr siRNA			Nir3-/-+Nir2 siRNA
0		102.811	97.1892		98.477	101.523		102.703	97.2973		107.344	92.6562
0.5	37.8185	42.7247	48.434	40.7403	51.7088	37.9902	38.8347	41.8954	50.0105	30.9502	38.519	28.7
1	27.13	32.6787	30.284	25.6546	25.4227	16.7726	28.5995	28.8241	20.0491	20.1902	25.56	16.3956
2	56.5087	61.8676	71.1689	47.6476	51.3011	32.1461	64.205	61.7761	38.3433	52.9508	53.5849	36.7904
5	66.5817	58.5822	64.1892	43.9701	54.9226	47.6452	57.901	59.9789	55.7529	47.8061	36.8723	35.0414
10	68.4215	60.2468	61.8092	48.9335	46.3445	46.7362	54.1243	57.3113	62.9414	37.9053	38.028	48.1129
CD8
Time	WT+Scr siRNA			WT+Nir2 siRNA			Nir3-/-+Scr siRNA			Nir3-/-+Nir2 siRNA
0		106.185	93.8147		99.1362	100.864		103.744	96.2561		112.295	87.7054
0.5	55.485	66.7247	71.0918	55.7597	74.729	50.1246	62.9361	65.7619	67.582	56.0521	63.0685	44.5273
1	36.7812	42.1053	37.3902	45.1272	47.6086	35.8745	33.4477	34.4536	27.7481	34.1773	37.3998	28.6848
2	45.2316	50.6812	58.5831	53.9245	52.4865	37.5075	52.5557	53.4731	27.7851	40.2049	47.8873	25.096
5	58.1744	57.2207	65.5313	48.8916	57.9988	27.9209	55.1769	60.8126	52.2936	41.1011	32.3944	25.3521
10	53.9509	57.3569	52.0436	42.5404	50.689	44.5776	51.9004	45.7405	46.9201	30.6018	29.9616	34.1869
