# Supplementary material for: The phosphatidylinositol-transfer protein Nir3 promotes PI(4,5)P2 replenishment in response to TCR signaling during T cell development and survival
Source: Nat Immunol. 2022 Dec 29;24(1):136–47. doi: 10.1038/s41590-022-01372-2 (PMC9810531; doi:10.1038/s41590-022-01372-2)
Supplement: Source Data Extended Data Fig. 9 — Statistical Source Data. [file 41590_2022_1372_MOESM23_ESM.xlsx]

## Sheet: a
anti-CD3	DP1										DP2										DP3										DP4										DP5
10ug/ml	time		WT			Nir3					time		WT			Nir3					time		WT			Nir3					time		WT			Nir3					time		WT			Nir3
	0m	1	0.6	0.8	0.83	1.33	1.79	0.74			0m	1	0.4	0.29	0.16	0.91	0.43	0.41			0m	1	0.78	0.12	0.35	0.81	0.39	0.93			0m	1	0.92	0.81	0.2	0.86	0.92	0.69			0m	1	0.37	0.73	0.4	0.97	1.36	0.91
	2m	2	49.8	48.3	47.3	44.6	42.2	40.4			2m	2	42.9	40.1	43	37.5	36.6	32.8			2m	2	50.4	46	49.5	42.4	43.7	35.7			2m	2	64	59.3	62.3	59.1	57.5	46.8			2m	2	80.1	70.9	72.4	67.7	70	62.8
	5m	3	3.21	2.77	2.86	2.55	2.22	1.39			5m	3	1.76	1.36	1.09	1.21	0.74	0.63			5m	3	2.01	1.08	1.62	1.26	1.11	0.55			5m	3	2.53	1.46	2.5	2.19	0.62	0.99			5m	3	5.24	3.15	4.23	3.89	3.4	1.42
	10m	4	1.66	1.15	0.79	1.65	1.03	0.94			10m	4	0.49	0.34	0.35	0.49	0.36	0.3			10m	4	0.8	0.23	0.76	0.72	0.073	0			10m	4	1.6	0.56	1.09	0.83	0.099	0.38			10m	4	3.68	2.03	2.97	3.07	3.03	1.71
1ug/ml			WT			Nir3							WT			Nir3							WT			Nir3							WT			Nir3							WT			Nir3
	0m	1	0.6	0.8	0.83	1.33	1.79	0.74			0m	1	0.4	0.29	0.16	0.91	0.43	0.41			0m	1	0.78	0.12	0.35	0.81	0.39	0.93			0m	1	0.92	0.81	0.2	0.86	0.92	0.69			0m	1	0.37	0.73	0.4	0.97	1.36	0.91
	2m	2	1.84	1.72	1.61	1.99	1.23	0.96			2m	2	1.04	0.26	0.64	0.71	0.55	0.29			2m	2	0.35	0.57	0.68	0.54	0.72	0.47			2m	2	2.55	3.37	4.5	1.78	1.21	1.8			2m	2	22	23.7	26.1	12.9	13.2	13.3
	5m	3	1.81	1.88	1.67	1.8	1.6	0.83			5m	3	0.49	0.58	0.61	0.49	0.35	0.27			5m	3	0.84	1	1.48	1.03	0.48	0.18			5m	3	1.45	0.94	1.35	1.55	1.11	1.01			5m	3	1.57	1.37	1.58	1.76	2.14	1.37
	10m	4	1.02	1.1	1.42	3.76	0.99	0.9			10m	4	0	0.16	0.24	1.82	0.26	0.16			10m	4	0.73	0.17	0.16	2.16	0.078	0.18			10m	4	0.48	0.12	0.6	2.86	0.36	0.67			10m	4	1.23	0.97	1.04	4.01	1.31	0.78

## Sheet: b
	Nur77 MFI																								CD69+ %
	DP1											DP5													DP1											DP5
OVA		WT				Nir3-/-							WT				Nir3-/-									WT				Nir3-/-							WT				Nir3-/-
	-9.5	3080	2467	2868	2402	2133	2064	2334	2053			-9.5	4240	2855	3639	2565	4544	2750	3753	2625					-9.5	14.2	11.8	12	8.24	8.75	3.84	5.23	4.73			-9.5	67.6	47.4	61.4	59.7	44.1	27.4	54.2	50.8
	-10	2973	2477	3087	2720	2247	2089	2302	2184			-10	4528	2842	3688	2534	4304	2963	3149	2648					-10	19	11	9.7	16.7	10.5	4.93	3.82	6.8			-10	55	59.5	54.5	60	47.3	50	38.5	47.5
	-10.5	3005	2665	3118	2633	2243	2135	2385	2139			-10.5	3981	3252	3382	2805	3148	2685	3024	2840					-10.5	9.72	14.1	13.1	11.9	6.63	4.31	4.42	6.43			-10.5	41.5	59.4	49	59.3	24.3	32.8	34.4	63.5
	-11	2794	2516	2955	2480	2166	2002	2193	2166			-11	3327	2277	2885	2614	2770	2160	2693	2850					-11	6.43	12.2	7.83	17.3	6.45	3.43	3.41	6.4			-11	44.4	38.9	33.3	64.5	34.2	30.4	26	52.9
	-11.5	2575	2391	3123	2643	2067	1991	2248	2159			-11.5	2902	2582	2786	2438	2818	2571	2705	2519					-11.5	11.5	7.1	9.13	11.8	3.59	3.91	3.3	5.51			-11.5	31.2	54.1	35.4	50	24.6	43.5	35.8	48.7
	-12	2428	2547	2749	2545	1966	2101	2233	2021			-12	2290	2604	2840	2450	2280	2512	2544	2220					-12	13.5	9.09	7.69	14.5	5.76	4.34	2.89	4.72			-12	27.3	48.5	35.8	62.7	33.3	30.5	28.2	50
	-12.5	2524	2402	2493	2371	2028	2061	1967	2010			-12.5	3053	2564	2287	1994	2166	2313	2208	2019					-12.5	10.4	13.7	6.67	16.3	3.9	4.23	2.51	3.7			-12.5	40.5	53.8	34	59.3	16	37.5	29.6	37.3
	-13	2087	2368	2330	2130	1927	2173	2046	1802			-13	2475	2411	2152	2052	2148	2635	2235	1993					-13	4.7	9.6	5.18	10.9	3.31	5.31	2.87	2.59			-13	26.9	49.5	31.3	50	22.9	33.3	27.2	24.1
	-13.5	2306	2350	2384	2295	1972	2111	2008	2047			-13.5	2344	2499	2032	2195	2090	2165	2087	2062					-13.5	5.98	5.44	4.65	9.47	2.09	4.06	2.63	3.22			-13.5	26.1	40.9	21.2	28.6	12	28.6	19.6	31.2
	-14	2261	2347	2273	2084	2024	2112	1978	1802			-14	2396	2126	1822	1694	1882	2099	1679	1526					-14	2.45	4.14	3.54	6.84	3.65	2.45	2.21	1.85			-14	14.3	19	17.3	23.5	13	17.7	11.9	12.5
	-14.5	2249	2286	2340	2076	2017	2017	2075	1833			-14.5	1986	1871	1736	1403	1849	1773	1859	1364					-14.5	3.65	3.08	1.92	5.98	3.15	2.65	1.05	1.77			-14.5	16.2	6.14	9.68	8.55	5.95	5	8.57	7.5
G4		WT				Nir3-/-							WT				Nir3-/-									WT				Nir3-/-							WT				Nir3-/-
	-6.5	2804	2304	2625	2492	2258	1883	2176	2035			-6.5	2026	1687	2010	1916	2135	1731	1985	1659					-6.5	7.02	5.95	6.4	8.38	3.56	3.06	3.38	3.59			-6.5	6.19	10.7	4.76	4.62	4.94	4.27	9.38	5.15
	-7	2735	2466	2849	2456	2085	1939	2253	2077			-7	2153	1713	2073	1896	1831	1523	1897	1915					-7	9.79	7.58	8.41	4.55	5.08	2.47	3.44	4.9			-7	12	7.79	7.34	4.08	7.41	6.06	5.83	6.86
	-7.5	2508	2249	2479	2626	2112	1909	2036	2121			-7.5	2033	1762	1964	2019	1766	1495	1948	1902					-7.5	7.52	4	11.5	9.52	4.19	2.9	5.18	3.75			-7.5	7.5	5.88	10	5.95	7.59	6.19	5	10
	-8	2613	2230	2469	2395	2085	1950	2057	2089			-8	1869	1658	1871	1847	1922	1661	1769	1902					-8	5.04	7.84	6.59	4.76	3.91	2.92	3.17	3.7			-8	7.78	7.46	12.6	9.18	6.67	4.29	10.1	5.33
	-8.5	2293	2232	2454	2391	2003	1897	2181	2150			-8.5	1963	1666	1768	1871	1767	1583	1876	1888					-8.5	4.54	3.87	6.55	8.86	2.7	2.94	4.67	3.65			-8.5	4.65	4.13	10	9.09	5.71	0	2.82	4.48
	-9	2100	2250	2386	2319	1934	1934	2108	2104			-9	1613	1729	2008	1802	1650	1655	1751	1871					-9	3.01	5.13	6.15	8.48	2.86	2.72	2.83	4.9			-9	8.08	3.77	7.45	8.25	2.11	2.68	3.85	4.65
	-9.5	2372	2160	2410	2352	2027	1950	2136	2171			-9.5	1749	1655	1876	1824	1632	1521	1475	1568					-9.5	5.79	5.45	7.18	9.66	2.74	2.32	2.66	5.73			-9.5	3.4	6.5	5.2	2.2	3.81	1.71	2.25	3.23
	-10	2057	2303	2327	2199	1999	1909	2031	2021			-10	1656	1578	1705	1610	1599	1566	1314	1533					-10	5.44	4.31	4.44	4.86	2.44	2.55	2.19	3.99			-10	4.4	3.15	2.7	4.41	1.33	3.4	2.25	4.41
	-10.5	2480	1990	2236	2146	2052	1905	1981	1921			-10.5	1714	1536	1664	1528	1428	1445	1538	1552					-10.5	6.96	4.55	3.87	2.35	2.44	1.79	2.78	2.6			-10.5	2.63	0.87	3.85	0	2.33	2.99	3.03	2.14
	-11	2284	1996	2149	2243	1925	1834	1936	2036			-11	1522	1499	1461	1639	1556	1415	1506	1580					-11	4.23	2.95	4.79	4.46	2.53	2.31	2.2	3.19			-11	0.88	1.82	1.27	2.25	3.97	1.16	1.44	0
	-11.5	2166	2237	1982	2009	1956	1967	1768	1975			-11.5	1560	1494	1369	1518	1504	1540	1378	1457					-11.5	1.39	2.62	5.42	3.73	1.85	1.39	2.5	2.52			-11.5	0.69	1.65	6.2	2.41	2.17	0.75	4.65	0
		WT				Nir3-/-							WT				Nir3-/-									WT				Nir3-/-							WT				Nir3-/-
Cappa1	-6.5	2792	2496	2421	2584	2211	2138	2169	1969			-6.5	3040	2766	2759	2345	2362	2442	2365	2257					-6.5	7.97	7.1	8.28	10.7	3.53	4.32	4.18	3.98			-6.5	40	30.8	39.1	47.1	34.2	24.6	26.4	34.4
	-7	2684	2376	2636	2433	2014	1974	2162	2010			-7	2509	2434	2381	3226	2370	2446	2374	2030					-7	9.29	7.84	8.02	4.44	3.43	3.5	3.86	5.32			-7	34.6	40.3	32.3	41.1	30.3	32	30.4	32.2
	-7.5	2494	2380	2416	2481	2171	2007	2130	2012			-7.5	2740	2337	2796	2361	2377	2272	2382	2141					-7.5	5.85	6.38	8.96	13.5	4.42	3.86	3.46	4.42			-7.5	34.1	36.7	38.7	40	34.4	30.4	36.2	35.4
	-8	2332	2502	2351	2378	1943	2189	1970	1967			-8	2657	2648	2369	2223	2374	2245	2210	2139					-8	5	5.85	5.19	9.24	2.67	3.44	3.35	3.08			-8	30.4	21.3	35	41.2	29.6	17.6	29.2	31.4
	-8.5	2256	2345	2323	2213	1973	2085	2003	1827			-8.5	2217	2451	2343	2364	1831	2121	2003	2011					-8.5	5.32	5.05	6.47	7.37	2.43	3.44	4.31	3.82			-8.5	27.4	30.1	32.1	30.6	22.8	23.2	18.9	28.8
	-9	2436	2424	2231	2225	1961	2105	1988	1887			-9	2212	2123	2131	1868	1867	1790	1628	1815					-9	3.36	3.05	6.35	7.73	2.55	3.56	2.96	4.64			-9	17.6	24.1	25	28.8	13.2	6.82	28.1	13.8
	-9.5	2365	2228	2122	2276	2001	2019	1908	2060			-9.5	2006	1871	1967	1834	1729	1796	1716	1910					-9.5	3.87	5.56	6.53	5.62	2.36	2.39	3.35	3.39			-9.5	19.6	8.77	19.6	10.5	8.65	8.7	13	15.2
	-10	2106	2365	2014	2089	1932	2066	1828	1989			-10	1830	1805	1445	1710	1777	1758	1495	1682					-10	1.32	6.94	4.26	6.11	1.99	3	1.91	3.92			-10	9.89	2.91	7.48	10.3	7.5	3.25	13.3	8.11
	-10.5	2277	2225	2098	2026	2016	1973	1944	1986			-10.5	1795	1788	1552	1611	1626	1751	1632	1575					-10.5	0	4.49	2.62	3.35	1.79	2.81	1.94	3.15			-10.5	2.3	0.85	3.88	5.41	1.1	0	6.86	2.73
	-11	2020	2055	2139	1864	1969	2019	1883	1627			-11	1569	1691	1582	1265	1628	1669	1527	1127					-11	3.6	1.25	2.21	2.17	1.33	2.74	1.64	2.1			-11	2.25	0	6.56	3.73	3.61	0	3.67	3.7
	-11.5	2202	2338	2063	2129	2067	2105	1847	2073			-11.5	1765	1838	1364	1695	1705	1653	1436	1770					-11.5	3.37	3.45	2.24	8.29	1.57	3.09	1.28	2.87			-11.5	3.09	0	0.63	1.01	3.7	3	0.81	1.09
VSV		WT				Nir3-/-							WT				Nir3-/-									WT				Nir3-/-							WT				Nir3-/-
	-6.5	2073	1964	2091	2376	1934	1834	2046	2086			-6.5	1491	1514	1624	1753	1560	1473	1691	1669					-6.5	3.41	4.29	3.16	3.98	1.94	1.33	1.97	2.94			-6.5	1.9	3.45	2.33	1.54	2.04	3.12	5.31	0
	-7	1997	2073	2458	2272	1989	1975	2250	1969			-7	1491	1574	1977	1694	1582	1663	1706	1579					-7	1.56	3.26	3.23	4.26	2.11	2.37	2.11	3.58			-7	4.11	2.17	1.06	2.92	1.09	1.15	3.64	2.42
	-7.5	2123	1988	2248	2256	1935	1848	2049	2046			-7.5	1581	1650	1540	1737	1613	1589	1631	1745					-7.5	2.96	4.92	2.76	3.19	2.68	3.1	1.73	3.35			-7.5	0	1.89	1.89	1.98	5.63	5	1.71	1.09
	-8	2102	2012	2294	2254	1857	1916	2077	1991			-8	1577	1559	1556	1694	1538	1575	1677	1726					-8	5.15	1.52	4.15	5.19	1.98	2.12	2.11	3.03			-8	1.92	1.82	1	1.38	2.73	0	5.15	1.43
	-8.5	2121	2134	2263	2220	1892	1950	2056	2055			-8.5	1562	1556	1723	1823	1538	1564	1664	1711					-8.5	1.19	4.02	3.2	6.25	1.68	2.49	2.5	3.71			-8.5	6.45	0.91	4.35	0.67	1.79	0	5.83	1.44
	-9	2288	2052	2267	2172	2066	1888	2031	1949			-9	1606	1454	1597	1726	1709	1474	1620	1660					-9	3.85	2.94	2.64	4.39	1.71	2.58	1.86	3.93			-9	5.83	0.86	1.94	0	2.2	1.89	3.81	0.81
	-9.5	2122	2003	2334	2108	1980	1751	2011	1963			-9.5	1627	1490	1652	1551	1650	1432	1641	1548					-9.5	2.41	6.25	2.99	6.17	1.53	2.87	1.74	3.77			-9.5	4.9	2.19	2.86	1.68	4.67	0.93	3.23	1.83
	-10	2282	1633	2077	2010	2035	1601	1940	1891			-10	1717	1313	1612	1547	1698	1267	1465	1643					-10	3.41	4.42	2.28	4.29	2.62	3.49	1.41	3.59			-10	3.85	0.78	2.59	0	6.67	0.83	1.9	0.81
	-10.5	2009	1626	1925	2041	1885	1592	1839	1880			-10.5	1527	1259	1378	1645	1551	1211	1392	1562					-10.5	2.29	4.71	2	1.47	1.96	1.64	1.27	2.51			-10.5	0.78	1.5	1.12	0	2.16	0	0	3.17
	-11	2278	1544	1995	1945	1981	1539	1835	1730			-11	1732	1143	1426	1409	1625	1184	1412	1345					-11	3.52	8.05	2.84	7.69	1.96	3.37	2.27	2.38			-11	2.08	0.62	7.41	0.89	0.91	3.16	0.79	2.19
	-11.5	2278	1517	2221	2080	1974	1467	1961	1851			-11.5	1643	1163	1583	1602	1636	1074	1570	1455					-11.5	5.85	5.85	2.97	5.11	1.9	3.64	1.89	2.95			-11.5	0.9	0.78	1.03	0.75	0.85	0	0.85	1.71
